# Supplementary material for: catena-Poly[[bis­(1H-indole-5-carboxyl­ato-κ2 O,O′)zinc(II)]-μ-4,4′-azobi­pyridine-κ2 N 1:N 1′]
Source: IUCrdata. 2021 May 21;6(Pt 5):x210522. doi: 10.1107/S2414314621005228 (PMC9462335; doi:10.1107/S2414314621005228)
Supplement: Supplementary file 1 [file x-06-x210522-sup1.cif]

##############################################################################
#                                                                            #
# This CIF contains the data for a data article accepted for                 #
# publication in IUCrData. It conforms to the requirements of                #
# Notes for Authors for IUCrData, and has been                               #
# peer reviewed under the auspices of IUCrData.                              #
#                                                                            #
# Full details of the Crystallographic Information File format               #
# are given in the paper "The Crystallographic Information File (CIF):       #
# a New Standard Archive File for Crystallography" by S. R. Hall, F. H.      #
# Allen and I. D. Brown [Acta Cryst. (1991), A47, 655-685].                  #
#                                                                            #
# The current version of the core CIF dictionary is obtainable from          #
# ftp://ftp.iucr.org/pub/cif_core.dic.                                       #
#                                                                            #
# Software is freely available for graphical display of the structure(s)     #
# in this CIF. For information consult the CIF software page                 #
# http://www.iucr.org/resources/cif/software.                                #
#                                                                            #
# This file may be used for bona fide research purposes within the           #
# scientific community so long as proper attribution is given to the data    # 
# article from which it was obtained.                                        #
#                                                                            #
##############################################################################
data_I
_database_code_depnum_ccdc_archive 'CCDC 2083957'
_audit_creation_method     'SHELXL-2018/3'
_journal_date_recd_electronic     2021-05-12
_journal_date_accepted     2021-05-15
_journal_name_full     'IUCrData'
_journal_year     2021
_journal_volume     6
_journal_issue      5
_journal_page_first     0
_journal_page_last     0
_journal_paper_category     HM
_journal_paper_doi     10.1107/S2414314621005228
_journal_coeditor_code     BT4113
_publ_contact_author_name     'Jeyaraman Selvaraj Nirmal Ram'
_publ_contact_author_address
;
Centre for Research and Development, PRIST Deemed to be University, Thanjavur
 613 403, Tamil Nadu, India
;
_publ_contact_author_email     nirmalramjs@gmail.com
_publ_contact_author_fax     ?
_publ_contact_author_phone     '9791408648'
_publ_section_title
;\
<i>catena</i>-Poly[[bis(1<i>H</i>-indole-5-carboxylato-\k^2^<i>O</i>,<i>O</i>')\
zinc(II)]-\m-4,4'-azobipyridine-\k^2^<i>N</i>^1^:<i>N</i>^1'^]
;
loop_
    _publ_author_name
    _publ_author_footnote
    _publ_author_address
    'Sathya, Udhayasuriyan' .
;
Centre for Research and Development, PRIST Deemed to be University, Thanjavur
613 403, Tamil Nadu, India
;
    'Nirmal Ram, Jeyaraman Selvaraj' .
;
Centre for Research and Development, PRIST Deemed to be University, Thanjavur
613 403, Tamil Nadu, India
;
    'Gomathi, Sundaramoorthy' .
;
Department of Chemistry, Periyar Maniammai Institute of Science and Technology,
Thanjavur 613 403, Tamil Nadu,
India
;
    'Jegan Jennifer, Samson' .
;
X-ray Crystallography Unit, School of Physics, University Sains Malaysia, 11800,
USM, Penang,
Malaysia
;
    'Abdul Razak, Ibrahim' .
;
X-ray Crystallography Unit, School of Physics, University Sains Malaysia, 11800,
USM, Penang,
Malaysia
;
_publ_section_synopsis
;
The asymmetric unit of the title coordination polymer
[Zn(C~9~H~6~NO~2~)~2~(C~10~H~8~N~4~)]<i>~n~</i>, consists of one Zn^II^
cation, one bidentate 1<i>H</i>-indole-5-carboxylate (I5C) anion and half of a
4,4'-azobipyridine (Abpy) neutral ligand. The coordination polymer is
stabilized by a combination of N---H...O and C---H...\p interactions, which
leads to the formation of wave-like two-dimensional coordination polymeric
layers.
;
_chemical_name_systematic
;\
<i>catena</i>-Poly[[bis(1<i>H</i>-indole-5-carboxylato-\
\k^2^<i>O</i>,<i>O</i>')zinc(II)]-\m-4,4'-azobipyridine-\
\k^2^<i>N</i>^1^:<i>N</i>^1'^]
;
_chemical_name_common     ?
_chemical_formula_moiety     'C28 H20 N6 O4 Zn'
_chemical_formula_sum     'C28 H20 N6 O4 Zn'
_chemical_formula_iupac     '[Zn (C9 H6 N O2)2 (C10 H8 N4)]'
_chemical_formula_weight     569.89
_chemical_melting_point     ?
_space_group_crystal_system     monoclinic
_space_group_name_H-M_alt     'C 2/c'
_space_group_name_Hall     '-C 2yc'
loop_
    _space_group_symop_operation_xyz
    'x, y, z'
    '-x, y, -z+1/2'
    'x+1/2, y+1/2, z'
    '-x+1/2, y+1/2, -z+1/2'
    '-x, -y, -z'
    'x, -y, z-1/2'
    '-x+1/2, -y+1/2, -z'
    'x+1/2, -y+1/2, z-1/2'
_cell_length_a     18.982(3)
_cell_length_b     11.603(3)
_cell_length_c     14.237(3)
_cell_angle_alpha     90
_cell_angle_beta     119.545(9)
_cell_angle_gamma     90
_cell_volume     2727.9(10)
_cell_formula_units_Z     4
_cell_measurement_reflns_used     3148
_cell_measurement_theta_min     3.0
_cell_measurement_theta_max     27.6
_cell_measurement_temperature     293(2)
_exptl_crystal_description     'Needle'
_exptl_crystal_colour     'Orange yellow'
_exptl_crystal_size_max     0.450
_exptl_crystal_size_mid     0.400
_exptl_crystal_size_min     0.300
_exptl_crystal_density_diffrn     1.388
_exptl_crystal_density_meas     ?
_exptl_crystal_density_method     ?
_exptl_crystal_F_000     1168
_exptl_absorpt_coefficient_mu     0.945
_exptl_absorpt_correction_type     multi-scan
_exptl_absorpt_process_details
;
(SADABS; Bruker, 2016)
;
_exptl_absorpt_correction_T_min     0.892
_exptl_absorpt_correction_T_max     1.000
_diffrn_ambient_temperature     293(2)
_diffrn_source     ?
_diffrn_radiation_type     MoK\a
_diffrn_radiation_wavelength     0.71073
_diffrn_measurement_device_type     'Bruker APEXII CCD'
_diffrn_measurement_method     '\f and \w scans'
_diffrn_detector_area_resol_mean     ?
_diffrn_reflns_number     36639
_diffrn_reflns_av_R_equivalents     0.0929
_diffrn_reflns_av_unetI/netI     0.0626
_diffrn_reflns_theta_min     2.984
_diffrn_reflns_theta_max     27.615
_diffrn_reflns_theta_full     25.242
_diffrn_measured_fraction_theta_max     0.993
_diffrn_measured_fraction_theta_full     0.998
_diffrn_reflns_limit_h_min     -24
_diffrn_reflns_limit_h_max     24
_diffrn_reflns_limit_k_min     -14
_diffrn_reflns_limit_k_max     15
_diffrn_reflns_limit_l_min     -18
_diffrn_reflns_limit_l_max     18
_refine_special_details
;H atoms bonded to C were positioned geometrically and refined using
a riding model with C---H = 0.93 and with <i>U</i>~iso~(H) = 1.2
<i>U</i>~eq~(C). The H atom bonded to N was freely refined.
;
_reflns_number_total     3148
_reflns_number_gt     2047
_reflns_threshold_expression     'I > 2\s(I)'
_refine_ls_structure_factor_coef     Fsqd
_refine_ls_matrix_type     full
_refine_ls_R_factor_all     0.1084
_refine_ls_R_factor_gt     0.0574
_refine_ls_wR_factor_gt     0.1293
_refine_ls_wR_factor_ref     0.1472
_refine_ls_goodness_of_fit_ref     1.070
_refine_ls_restrained_S_all     1.070
_refine_ls_number_reflns     3148
_refine_ls_number_parameters     181
_refine_ls_number_restraints     0
_refine_ls_hydrogen_treatment     mixed
_refine_ls_weighting_scheme     calc
_refine_ls_weighting_details
              'w=1/[\s^2^(Fo^2^)+(0.0694P)^2^+3.0748P] where P=(Fo^2^+2Fc^2^)/3'
_atom_sites_solution_hydrogens     mixed
_atom_sites_solution_primary     ?
_atom_sites_solution_secondary     ?
_refine_ls_shift/su_max     0.000
_refine_ls_shift/su_mean     0.000
_refine_diff_density_max     0.799
_refine_diff_density_min     -0.306
_refine_ls_extinction_method     none
_refine_ls_extinction_coef     .
loop_
    _atom_type_symbol
    _atom_type_description
    _atom_type_scat_dispersion_real
    _atom_type_scat_dispersion_imag
    _atom_type_scat_source
    'C' 'C' 0.0030 0.0020
                         'International Tables Vol C Tables 4.2.6.8 and 6.1.1.4'
    'N' 'N' 0.0060 0.0030
                         'International Tables Vol C Tables 4.2.6.8 and 6.1.1.4'
    'O' 'O' 0.0110 0.0060
                         'International Tables Vol C Tables 4.2.6.8 and 6.1.1.4'
    'Zn' 'Zn' 0.2840 1.4300
                         'International Tables Vol C Tables 4.2.6.8 and 6.1.1.4'
    'H' 'H' 0.0000 0.0000
                         'International Tables Vol C Tables 4.2.6.8 and 6.1.1.4'
_computing_data_collection
;
APEX2 (Bruker, 2016)
;
_computing_cell_refinement
;
SAINT (Bruker, 2016)
;
_computing_data_reduction
;
SAINT (Bruker, 2016)
;
_computing_structure_solution
;
SHELXS97 (Sheldrick 2008)
;
_computing_structure_refinement
;
<i>SHELXL2018/3</i> (Sheldrick, 2015)
;
_computing_molecular_graphics
;
PLATON (Spek, 2020), Mercury (Macrae <i>et al.</i>, 2020)
and <i>POVRay</i> (Cason, 2004)
;
_computing_publication_material
;
PLATON (Spek, 2020) and publCIF (Westrip, 2010)
;
loop_
    _atom_site_type_symbol
    _atom_site_label
    _atom_site_fract_x
    _atom_site_fract_y
    _atom_site_fract_z
    _atom_site_U_iso_or_equiv
    _atom_site_adp_type
    _atom_site_calc_flag
    _atom_site_occupancy
    _atom_site_disorder_assembly
    _atom_site_disorder_group
    Zn Zn 0.000000 0.32303(5) 0.250000 0.0404(2) Uani d 1 . .
    O O1 -0.03670(16) 0.2799(2) 0.3661(2) 0.0602(7) Uani d 1 . .
    O O2 -0.08988(17) 0.1830(2) 0.2149(2) 0.0575(7) Uani d 1 . .
    N N2 0.08542(17) 0.4456(2) 0.3501(2) 0.0434(7) Uani d 1 . .
    N N1 -0.1652(2) -0.1717(3) 0.4864(3) 0.0613(10) Uani d 1 . .
    C C11 0.1396(2) 0.4866(3) 0.3247(3) 0.0526(10) Uani d 1 . .
    H H11 0.142954 0.452255 0.268083 0.063 Uiso calc 1 . .
    C C15 0.0838(2) 0.4929(3) 0.4348(3) 0.0583(10) Uani d 1 . .
    H H15 0.047793 0.463582 0.455364 0.070 Uiso calc 1 . .
    C C10 -0.0757(2) 0.1944(3) 0.3109(3) 0.0469(9) Uani d 1 . .
    C C5 -0.1028(2) 0.1024(3) 0.3604(3) 0.0425(8) Uani d 1 . .
    C C4 -0.0774(2) 0.1069(3) 0.4716(3) 0.0482(9) Uani d 1 . .
    H H4 -0.048102 0.170393 0.511737 0.058 Uiso calc 1 . .
    C C3 -0.0950(2) 0.0195(3) 0.5220(3) 0.0532(10) Uani d 1 . .
    H H3 -0.078181 0.022609 0.595334 0.064 Uiso calc 1 . .
    C C2 -0.1391(2) -0.0739(3) 0.4587(3) 0.0469(9) Uani d 1 . .
    C C7 -0.1657(2) -0.0803(3) 0.3476(3) 0.0452(9) Uani d 1 . .
    C C6 -0.1464(2) 0.0091(3) 0.2991(3) 0.0452(8) Uani d 1 . .
    H H6 -0.162844 0.006069 0.225859 0.054 Uiso calc 1 . .
    C C8 -0.2084(3) -0.1871(3) 0.3108(3) 0.0610(11) Uani d 1 . .
    H H8 -0.232998 -0.215508 0.240609 0.073 Uiso calc 1 . .
    C C9 -0.2062(3) -0.2386(4) 0.3965(4) 0.0673(12) Uani d 1 . .
    H H9 -0.229238 -0.309784 0.394937 0.081 Uiso calc 1 . .
    N N3 0.23604(19) 0.7221(3) 0.5240(2) 0.0514(8) Uani d 1 . .
    C C13 0.1860(2) 0.6272(3) 0.4617(3) 0.0452(8) Uani d 1 . .
    C C12 0.1904(2) 0.5767(3) 0.3778(3) 0.0513(9) Uani d 1 . .
    H H12 0.227142 0.602936 0.357322 0.062 Uiso calc 1 . .
    C C14 0.1330(3) 0.5827(4) 0.4924(3) 0.0622(11) Uani d 1 . .
    H H14 0.130747 0.613281 0.551185 0.075 Uiso calc 1 . .
    H H1 -0.151(3) -0.180(3) 0.552(4) 0.063(13) Uiso d 1 . .
loop_
    _atom_site_aniso_label
    _atom_site_aniso_U_11
    _atom_site_aniso_U_22
    _atom_site_aniso_U_33
    _atom_site_aniso_U_12
    _atom_site_aniso_U_13
    _atom_site_aniso_U_23
    Zn 0.0440(4) 0.0333(3) 0.0460(4) 0.000 0.0237(3) 0.000
    O1 0.0641(18) 0.0530(16) 0.0655(18) -0.0108(14) 0.0335(15) 0.0033(14)
    O2 0.0726(18) 0.0563(17) 0.0555(17) 0.0030(14) 0.0406(14) 0.0111(13)
    N2 0.0444(17) 0.0367(16) 0.0532(18) -0.0036(13) 0.0272(15) -0.0041(13)
    N1 0.064(2) 0.068(2) 0.056(2) -0.0037(18) 0.0317(19) 0.020(2)
    C11 0.059(2) 0.047(2) 0.059(2) -0.0088(19) 0.035(2) -0.0158(19)
    C15 0.068(3) 0.056(2) 0.066(3) -0.019(2) 0.045(2) -0.015(2)
    C10 0.0398(19) 0.045(2) 0.059(2) 0.0081(17) 0.0265(18) 0.0116(19)
    C5 0.046(2) 0.046(2) 0.0423(19) 0.0089(16) 0.0267(17) 0.0100(16)
    C4 0.050(2) 0.049(2) 0.046(2) -0.0010(17) 0.0241(18) -0.0024(17)
    C3 0.055(2) 0.069(3) 0.039(2) 0.005(2) 0.0255(18) 0.0095(19)
    C2 0.044(2) 0.051(2) 0.047(2) 0.0038(17) 0.0238(17) 0.0115(18)
    C7 0.046(2) 0.047(2) 0.045(2) 0.0044(17) 0.0249(17) 0.0049(17)
    C6 0.050(2) 0.051(2) 0.0383(19) 0.0025(17) 0.0242(17) 0.0044(17)
    C8 0.066(3) 0.058(3) 0.055(2) -0.007(2) 0.027(2) 0.005(2)
    C9 0.067(3) 0.058(3) 0.072(3) -0.008(2) 0.031(2) 0.008(2)
    N3 0.0558(19) 0.0453(18) 0.0508(19) -0.0127(15) 0.0245(15) -0.0079(15)
    C13 0.048(2) 0.0369(19) 0.048(2) -0.0060(16) 0.0219(18) -0.0058(16)
    C12 0.052(2) 0.045(2) 0.066(3) -0.0098(17) 0.036(2) -0.0088(19)
    C14 0.081(3) 0.061(3) 0.059(2) -0.023(2) 0.045(2) -0.020(2)
_geom_special_details
;
 All esds (except the esd in the dihedral angle between two l.s. planes)
 are estimated using the full covariance matrix.  The cell esds are taken
 into account individually in the estimation of esds in distances, angles
 and torsion angles; correlations between esds in cell parameters are only
 used when they are defined by crystal symmetry.  An approximate (isotropic)
 treatment of cell esds is used for estimating esds involving l.s. planes.
;
loop_
    _geom_bond_atom_site_label_1
    _geom_bond_atom_site_label_2
    _geom_bond_site_symmetry_2
    _geom_bond_distance
    _geom_bond_publ_flag
    Zn N2 . 2.098(3) ?
    Zn N2 2 2.098(3) ?
    Zn O1 . 2.145(3) ?
    Zn O1 2 2.145(3) ?
    Zn O2 2 2.227(3) ?
    Zn O2 . 2.227(3) ?
    Zn C10 2 2.505(4) ?
    Zn C10 . 2.505(4) ?
    O1 C10 . 1.255(4) ?
    O2 C10 . 1.263(5) ?
    N2 C11 . 1.333(4) ?
    N2 C15 . 1.340(4) ?
    N1 C9 . 1.365(6) ?
    N1 C2 . 1.373(5) ?
    N1 H1 . 0.84(4) ?
    C11 C12 . 1.370(5) ?
    C11 H11 . 0.9300 ?
    C15 C14 . 1.370(5) ?
    C15 H15 . 0.9300 ?
    C10 C5 . 1.502(5) ?
    C5 C6 . 1.381(5) ?
    C5 C4 . 1.410(5) ?
    C4 C3 . 1.375(5) ?
    C4 H4 . 0.9300 ?
    C3 C2 . 1.394(5) ?
    C3 H3 . 0.9300 ?
    C2 C7 . 1.405(5) ?
    C7 C6 . 1.392(5) ?
    C7 C8 . 1.431(5) ?
    C6 H6 . 0.9300 ?
    C8 C9 . 1.340(6) ?
    C8 H8 . 0.9300 ?
    C9 H9 . 0.9300 ?
    N3 N3 7_566 1.236(6) ?
    N3 C13 . 1.438(5) ?
    C13 C12 . 1.369(5) ?
    C13 C14 . 1.379(5) ?
    C12 H12 . 0.9300 ?
    C14 H14 . 0.9300 ?
loop_
    _geom_angle_atom_site_label_1
    _geom_angle_atom_site_label_2
    _geom_angle_atom_site_label_3
    _geom_angle_site_symmetry_1
    _geom_angle_site_symmetry_3
    _geom_angle
    _geom_angle_publ_flag
    N2 Zn N2 . 2 94.68(15) ?
    N2 Zn O1 . . 94.06(11) ?
    N2 Zn O1 2 . 104.19(11) ?
    N2 Zn O1 . 2 104.19(11) ?
    N2 Zn O1 2 2 94.06(11) ?
    O1 Zn O1 . 2 153.04(16) ?
    N2 Zn O2 . 2 95.28(10) ?
    N2 Zn O2 2 2 153.72(10) ?
    O1 Zn O2 . 2 99.28(10) ?
    O1 Zn O2 2 2 59.90(10) ?
    N2 Zn O2 . . 153.72(10) ?
    N2 Zn O2 2 . 95.28(10) ?
    O1 Zn O2 . . 59.91(10) ?
    O1 Zn O2 2 . 99.28(10) ?
    O2 Zn O2 2 . 86.31(14) ?
    N2 Zn C10 . 2 104.80(11) ?
    N2 Zn C10 2 2 123.50(12) ?
    O1 Zn C10 . 2 125.99(13) ?
    O1 Zn C10 2 2 30.07(11) ?
    O2 Zn C10 2 2 30.23(11) ?
    O2 Zn C10 . 2 89.71(10) ?
    N2 Zn C10 . . 123.50(12) ?
    N2 Zn C10 2 . 104.80(11) ?
    O1 Zn C10 . . 30.07(11) ?
    O1 Zn C10 2 . 125.99(13) ?
    O2 Zn C10 2 . 89.71(10) ?
    O2 Zn C10 . . 30.23(11) ?
    C10 Zn C10 2 . 106.87(17) ?
    C10 O1 Zn . . 91.0(2) ?
    C10 O2 Zn . . 87.2(2) ?
    C11 N2 C15 . . 117.4(3) ?
    C11 N2 Zn . . 119.9(2) ?
    C15 N2 Zn . . 122.4(2) ?
    C9 N1 C2 . . 108.7(4) ?
    C9 N1 H1 . . 134(3) ?
    C2 N1 H1 . . 117(3) ?
    N2 C11 C12 . . 123.4(3) ?
    N2 C11 H11 . . 118.3 ?
    C12 C11 H11 . . 118.3 ?
    N2 C15 C14 . . 122.6(4) ?
    N2 C15 H15 . . 118.7 ?
    C14 C15 H15 . . 118.7 ?
    O1 C10 O2 . . 120.3(3) ?
    O1 C10 C5 . . 120.1(3) ?
    O2 C10 C5 . . 119.6(3) ?
    O1 C10 Zn . . 58.88(19) ?
    O2 C10 Zn . . 62.61(19) ?
    C5 C10 Zn . . 166.6(2) ?
    C6 C5 C4 . . 120.4(3) ?
    C6 C5 C10 . . 119.8(3) ?
    C4 C5 C10 . . 119.6(3) ?
    C3 C4 C5 . . 121.4(3) ?
    C3 C4 H4 . . 119.3 ?
    C5 C4 H4 . . 119.3 ?
    C4 C3 C2 . . 117.3(3) ?
    C4 C3 H3 . . 121.3 ?
    C2 C3 H3 . . 121.3 ?
    N1 C2 C3 . . 130.1(4) ?
    N1 C2 C7 . . 107.4(3) ?
    C3 C2 C7 . . 122.5(3) ?
    C6 C7 C2 . . 118.8(3) ?
    C6 C7 C8 . . 134.7(3) ?
    C2 C7 C8 . . 106.5(3) ?
    C5 C6 C7 . . 119.5(3) ?
    C5 C6 H6 . . 120.2 ?
    C7 C6 H6 . . 120.2 ?
    C9 C8 C7 . . 107.1(4) ?
    C9 C8 H8 . . 126.4 ?
    C7 C8 H8 . . 126.4 ?
    C8 C9 N1 . . 110.3(4) ?
    C8 C9 H9 . . 124.8 ?
    N1 C9 H9 . . 124.8 ?
    N3 N3 C13 7_566 . 113.1(4) ?
    C12 C13 C14 . . 118.9(3) ?
    C12 C13 N3 . . 124.1(3) ?
    C14 C13 N3 . . 117.0(3) ?
    C13 C12 C11 . . 118.6(3) ?
    C13 C12 H12 . . 120.7 ?
    C11 C12 H12 . . 120.7 ?
    C15 C14 C13 . . 119.0(4) ?
    C15 C14 H14 . . 120.5 ?
    C13 C14 H14 . . 120.5 ?
loop_
    _geom_hbond_atom_site_label_D
    _geom_hbond_atom_site_label_H
    _geom_hbond_atom_site_label_A
    _geom_hbond_site_symmetry_A
    _geom_hbond_distance_DH
    _geom_hbond_distance_HA
    _geom_hbond_distance_DA
    _geom_hbond_angle_DHA
    _geom_hbond_publ_flag
    N1 H1 O2 6_556 0.84(4) 2.02(4) 2.840(5) 165(4) yes
    C12 H12 Cg 3 0.93 2.79 3.454(5) 129 yes
_shelx_space_group_comment
;
The symmetry employed for this shelxl refinement is uniquely defined
by the following loop, which should always be used as a source of
symmetry information in preference to the above space-group names.
They are only intended as comments.
;
_shelx_estimated_absorpt_T_min     0.676
_shelx_estimated_absorpt_T_max     0.765
_shelx_hkl_file
;
   2   2  -2   54.90    2.51
   2   2  -2   52.28    2.09
   2   2  -2   46.99    2.07
   2   2  -2   43.47    2.34
   2   2  -2   44.35    2.36
  -2  -2   2   55.31    2.51
  -2  -2   2   51.18    2.08
  -2  -2   2   47.46    2.07
  -2  -2   2   46.34    2.36
  -2  -2   2   46.44    2.37
   3   3  -3   51.72    2.63
   3   3  -3   51.27    2.20
   3   3  -3   44.83    2.47
  -3  -3   3   54.06    2.64
  -3  -3   3   51.18    2.21
  -3  -3   3   48.22    2.17
  -3  -3   3   46.65    2.48
  -3  -3   3   48.28    2.51
   4   4  -4  107.72    5.28
   4   4  -4  104.64    4.39
   4   4  -4  102.19    4.39
   4   4  -4  101.16    4.99
   4   4  -4  101.99    5.03
  -4  -4   4  106.89    5.27
  -4  -4   4  103.74    4.39
  -4  -4   4  103.25    5.00
  -4  -4   4  101.64    5.03
   5   5  -5    1.69    0.63
   5   5  -5    3.12    0.64
   5   5  -5    3.34    0.76
   5   5  -5    3.03    0.83
   5   5  -5    1.95    0.62
  -5  -5   5    1.84    0.57
  -5  -5   5    2.42    0.64
  -5  -5   5    0.95    0.55
  -5  -5   5    3.65    0.84
  -5  -5   5    3.75    0.87
   6   6  -6    3.30    0.89
   6   6  -6    3.21    1.09
   6   6  -6    4.17    0.78
   6   6  -6    2.14    1.04
   6   6  -6    4.17    0.88
  -6  -6   6    2.83    0.71
  -6  -6   6    2.90    0.81
  -6  -6   6    3.39    0.89
  -6  -6   6    3.60    1.05
  -6  -6   6    4.74    1.06
   7   7  -7    2.96    1.33
   7   7  -7    4.58    1.01
   7   7  -7    4.23    1.14
   7   7  -7    5.08    1.48
  -7  -7   7    5.93    1.02
  -7  -7   7    3.34    1.34
  -7  -7   7    4.69    1.11
  -7  -7   7    4.88    1.17
  -7  -7   7    5.88    1.43
   8   8  -8   21.14    3.00
   8   8  -8   19.42    2.80
   8   8  -8   19.94    2.11
   8   8  -8   19.06    2.38
  -8  -8   8   19.01    2.30
  -8  -8   8   16.24    2.30
  -8  -8   8   20.48    2.85
   9   9  -9    4.63    2.23
   9   9  -9    4.69    1.73
   9   9  -9    4.85    2.52
   9   9  -9    7.27    1.73
  -9  -9   9    0.06    2.09
  -9  -9   9    6.27    1.54
  10  10 -10   -1.37    1.95
  10  10 -10    1.76    2.00
  10  10 -10    1.00    3.03
 -10 -10  10    3.31    1.91
  11  11 -11    6.46    4.14
  11  11 -11   -2.41    2.47
  11  11 -11   -1.63    2.67
 -11 -11  11    7.21    2.63
 -12 -10  11    4.70    2.31
  12  10 -11    3.08    2.42
  12  10 -11    7.06    3.64
  12  10 -11    8.67    2.40
 -11  -9  10    2.56    2.21
 -11  -9  10    7.32    1.77
  11   9 -10    6.03    2.93
  11   9 -10    7.47    2.04
  11   9 -10   10.84    2.14
 -10  -8   9   13.54    2.51
 -10  -8   9   18.78    2.38
 -10  -8   9   22.44    2.22
  10   8  -9   23.28    2.33
  10   8  -9   23.01    3.06
  10   8  -9   18.69    2.71
  -9  -7   8   -0.73    1.08
  -9  -7   8   -1.29    1.37
  -9  -7   8    1.17    0.96
  -9  -7   8   -0.75    1.34
   9   7  -8   -1.15    1.54
   9   7  -8    0.55    1.13
   9   7  -8    1.53    1.13
   9   7  -8    1.18    1.44
  -8  -6   7   18.72    1.81
  -8  -6   7   18.31    1.97
  -8  -6   7   14.81    1.53
  -8  -6   7   16.35    1.56
  -8  -6   7   17.35    2.05
   8   6  -7   18.86    1.77
   8   6  -7   16.79    2.10
   8   6  -7   20.46    1.62
   8   6  -7   18.68    1.95
   8   6  -7   21.46    1.77
  -7  -5   6   45.83    2.86
  -7  -5   6   50.02    2.40
  -7  -5   6   46.26    2.40
  -7  -5   6   48.12    2.88
  -7  -5   6   49.59    2.44
  -7  -5   6   48.58    2.89
  -7  -5   6   48.27    2.46
   7   5  -6   48.79    2.84
   7   5  -6   47.85    2.49
   7   5  -6   45.71    2.86
   7   5  -6   50.16    2.45
   7   5  -6   50.36    2.98
  -6  -4   5   19.14    1.19
  -6  -4   5   23.54    1.54
  -6  -4   5   20.84    1.22
  -6  -4   5   17.33    1.40
  -6  -4   5   19.34    1.25
   6   4  -5   22.46    1.63
   6   4  -5   20.27    1.25
   6   4  -5   17.49    1.25
   6   4  -5   16.18    1.39
   6   4  -5   20.57    1.46
  -5  -3   4  164.22    8.17
  -5  -3   4  164.83    6.84
  -5  -3   4  173.82    7.83
  -5  -3   4  171.53    7.80
  -5  -3   4  168.92    7.33
   5   3  -4  166.06    7.31
   5   3  -4  163.67    6.87
   5   3  -4  168.18    7.79
   5   3  -4  171.82    7.83
   5   3  -4  166.37    8.17
   5   3  -4  165.19    6.84
  -4  -2   3   81.15    3.25
  -4  -2   3   74.75    3.68
  -4  -2   3   73.82    3.69
  -4  -2   3   84.68    3.86
  -4  -2   3   78.82    3.45
  -4  -2   3   76.65    3.25
   4   2  -3   80.32    3.25
   4   2  -3   72.64    3.67
   4   2  -3   82.78    3.87
   4   2  -3   72.48    3.70
   4   2  -3   71.75    3.43
  -3  -1   2  290.85   12.94
  -3  -1   2  293.70   11.37
  -3  -1   2  288.97   11.47
  -3  -1   2  289.76   12.34
  -3  -1   2  296.25   13.61
   3   1  -2  269.20   11.46
   3   1  -2  289.28   11.36
   3   1  -2  292.20   12.95
   3   1  -2  285.04   12.94
   3   1  -2  285.25   13.60
   3   1  -2  288.76   12.34
   0   2  -1   40.88    1.75
   0   2  -1   43.22    1.98
   0  -2   1   36.85    2.11
   0  -2   1   41.03    1.75
   0  -2   1   44.71    1.98
   0  -2   1   42.67    1.76
   1   3  -2    8.93    0.56
   1   3  -2   10.31    0.67
   1   3  -2    7.46    0.60
  -1  -3   2    8.27    0.55
   2   4  -3   10.00    0.96
   2   4  -3    9.54    0.75
   2   4  -3   11.85    0.94
   2   4  -3   11.66    0.84
   2   4  -3    8.68    0.86
  -2  -4   3   12.83    0.96
  -2  -4   3    8.28    0.90
  -2  -4   3    9.66    0.74
  -2  -4   3   11.62    0.78
   3   5  -4   33.59    2.08
   3   5  -4   36.14    1.85
   3   5  -4   33.35    2.15
   3   5  -4   36.67    2.22
   3   5  -4   38.89    1.90
  -3  -5   4   36.90    2.15
  -3  -5   4   37.88    1.87
  -3  -5   4   36.54    2.11
  -3  -5   4   39.42    2.27
  -3  -5   4   36.82    1.84
   4   6  -5   12.09    1.49
   4   6  -5   14.79    1.38
   4   6  -5   15.00    1.30
   4   6  -5   17.21    1.49
   4   6  -5   14.49    1.69
  -4  -6   5   14.98    1.28
  -4  -6   5   12.81    1.52
  -4  -6   5   17.34    1.25
  -4  -6   5   13.66    1.45
  -4  -6   5   18.17    1.46
   5   7  -6    4.15    1.05
   5   7  -6    3.49    1.16
   5   7  -6    4.21    1.01
   5   7  -6    2.65    1.16
   5   7  -6    2.42    0.95
  -5  -7   6    2.86    0.95
  -5  -7   6    4.91    1.15
  -5  -7   6    2.71    1.13
  -5  -7   6    3.88    0.95
  -5  -7   6    3.40    0.84
   6   8  -7    2.71    1.14
   6   8  -7    4.12    1.10
   6   8  -7    2.45    1.49
   6   8  -7    0.90    1.59
  -6  -8   7    3.64    1.03
  -6  -8   7   -0.40    1.40
  -6  -8   7    0.86    1.22
  -6  -8   7    3.28    1.37
   7   9  -8    3.22    1.60
   7   9  -8    5.46    1.41
   7   9  -8    2.79    2.15
   7   9  -8    4.35    1.89
  -7  -9   8    2.77    1.65
  -7  -9   8    4.69    1.32
   8  10  -9    2.64    2.00
   8  10  -9    1.01    2.76
   8  10  -9    3.73    1.88
  -8 -10   9    8.01    1.80
   9  11 -10    9.02    2.39
   9  11 -10    5.13    2.51
   9  11 -10    6.11    3.72
  -9 -11  10    8.11    2.28
  10  12 -11    4.01    4.54
 -14 -10  12   -1.35    2.40
  14  10 -12    1.04    2.48
  14  10 -12    7.97    4.37
  14  10 -12   -4.88    2.79
 -13  -9  11   -3.52    2.43
 -13  -9  11   -0.52    1.82
  13   9 -11    3.91    2.14
  13   9 -11   -0.46    1.96
  13   9 -11    3.71    3.09
 -12  -8  10   -0.68    2.26
 -12  -8  10    3.35    2.35
 -12  -8  10    2.37    1.39
  12   8 -10    2.37    2.43
  12   8 -10    7.43    1.76
  12   8 -10    4.48    2.50
  12   8 -10    2.22    1.62
 -11  -7   9    0.81    1.63
 -11  -7   9    0.77    1.16
 -11  -7   9    1.47    1.00
 -11  -7   9    2.83    1.73
  11   7  -9    1.02    1.21
  11   7  -9    1.50    1.36
  11   7  -9    3.64    1.73
  11   7  -9    2.48    1.83
 -10  -6   8   -0.11    0.89
 -10  -6   8    2.96    0.88
 -10  -6   8    1.91    1.06
 -10  -6   8    0.52    0.79
 -10  -6   8    3.61    1.41
 -10  -6   8    3.22    1.01
 -10  -6   8    0.92    1.21
  10   6  -8    2.05    1.37
  10   6  -8    1.75    1.30
  10   6  -8    1.07    0.95
  10   6  -8    2.71    1.03
  -9  -5   7    0.92    0.65
  -9  -5   7    1.93    1.09
  -9  -5   7    1.54    0.74
  -9  -5   7    2.13    0.67
  -9  -5   7    1.66    0.77
  -9  -5   7    1.97    1.07
  -9  -5   7    0.16    0.76
   9   5  -7    0.73    1.05
   9   5  -7    1.58    0.79
   9   5  -7    2.47    0.77
   9   5  -7    1.16    1.07
  -8  -4   6   22.92    1.81
  -8  -4   6   25.54    1.47
  -8  -4   6   25.34    1.53
  -8  -4   6   21.68    1.71
  -8  -4   6   24.48    1.50
  -8  -4   6   23.74    1.49
  -8  -4   6   25.45    1.91
   8   4  -6   23.51    1.75
   8   4  -6   24.45    1.50
   8   4  -6   20.56    1.66
   8   4  -6   25.86    1.94
  -7  -3   5    1.00    0.45
  -7  -3   5    0.76    0.46
  -7  -3   5    1.20    0.47
  -7  -3   5    1.27    0.61
  -7  -3   5    1.15    0.47
  -7  -3   5    1.71    0.68
  -7  -3   5    0.84    0.48
   7   3  -5    0.81    0.49
   7   3  -5    1.16    0.55
   7   3  -5    0.36    0.63
   7   3  -5    1.04    0.56
  -6  -2   4    3.46    0.49
  -6  -2   4    3.13    0.50
  -6  -2   4    3.45    0.59
  -6  -2   4    3.25    0.50
  -6  -2   4    3.60    0.61
  -6  -2   4    3.11    0.48
   6   2  -4    3.14    0.58
   6   2  -4    2.50    0.44
   6   2  -4    2.49    0.46
   6   2  -4    3.04    0.49
   6   2  -4    3.39    0.55
  -5  -1   3  124.96    6.26
  -5  -1   3  136.86    6.01
  -5  -1   3  132.46    5.33
  -5  -1   3  132.90    6.01
  -5  -1   3  130.33    5.71
   5   1  -3  130.36    5.98
   5   1  -3  126.10    5.35
   5   1  -3  127.99    6.26
   5   1  -3  125.44    5.26
  -4   0   2  242.40    9.59
  -4   0   2  242.01   11.46
  -4   0   2  240.72   10.45
  -4   0   2  234.95   10.88
  -4   0   2  245.25    9.70
  -4   0   2  237.07   10.44
   4   0  -2  249.56    9.60
   4   0  -2  247.90   11.46
   4   0  -2  239.31   10.88
   4   0  -2  242.62    9.70
  -3   1   1  217.26    8.82
  -3   1   1  221.71    9.51
  -3   1   1  224.05   10.46
   3  -1  -1  223.66    9.51
   3  -1  -1  216.28    8.82
   3  -1  -1  218.72    8.73
   3  -1  -1  224.48   10.46
  -2   2   0    9.74    0.60
  -2   2   0   10.62    0.57
  -2   2   0   11.51    0.59
  -2   2   0   13.14    0.74
   2  -2   0   11.28    0.60
   2  -2   0   10.99    0.58
  -1   3  -1    4.09    0.40
  -1   3  -1    4.69    0.43
   1  -3   1    5.02    0.43
   1  -3   1    2.87    0.37
   1  -3   1    3.92    0.40
   0   4  -2    9.84    0.74
   0   4  -2    9.85    0.73
   0   4  -2    9.48    0.87
   0   4  -2    8.57    0.78
   0  -4   2    9.70    0.75
   0  -4   2    8.49    0.67
   0  -4   2    8.67    0.80
   0  -4   2    8.93    0.77
   1   5  -3    8.76    1.04
   1   5  -3   10.40    0.84
   1   5  -3    9.53    0.97
   1   5  -3   10.99    0.91
  -1  -5   3    7.90    0.98
  -1  -5   3   10.58    0.83
  -1  -5   3   11.65    0.90
   2   6  -4    9.92    1.13
   2   6  -4   10.05    1.35
   2   6  -4    9.81    1.01
   2   6  -4    8.34    1.18
  -2  -6   4   10.09    1.12
  -2  -6   4   10.73    1.00
  -2  -6   4    8.27    1.19
   3   7  -5   21.11    1.99
   3   7  -5   21.63    1.91
   3   7  -5   22.49    1.62
   3   7  -5   22.60    1.82
  -3  -7   5   22.60    1.61
  -3  -7   5   22.17    1.90
  -3  -7   5   22.84    1.83
  -3  -7   5   17.96    1.86
  -3  -7   5   25.15    1.62
   4   8  -6   30.70    2.50
   4   8  -6   29.92    2.71
   4   8  -6   28.60    2.14
   4   8  -6   31.51    2.60
  -4  -8   6   29.99    2.56
  -4  -8   6   32.50    2.16
  -4  -8   6   33.42    2.46
  -4  -8   6   34.64    2.15
   5   9  -7    2.30    1.70
   5   9  -7    1.15    1.88
   5   9  -7    0.37    1.21
   5   9  -7    3.48    1.37
  -5  -9   7    4.32    1.36
  -5  -9   7    3.30    1.35
   6  10  -8    1.32    2.23
   6  10  -8    3.25    1.55
   6  10  -8    0.74    1.69
   6  10  -8   -1.05    2.47
  -6 -10   8    0.20    1.86
  -6 -10   8   -0.02    1.52
   7  11  -9    2.19    2.09
   7  11  -9    1.84    3.13
   7  11  -9    0.91    1.95
  -7 -11   9   -0.89    1.96
   8  12 -10    2.76    2.59
   8  12 -10    0.66    2.59
   8  12 -10    9.71    4.26
  -8 -12  10    4.43    2.63
 -15  -9  12    2.71    2.15
  15   9 -12   -1.15    2.36
  15   9 -12    3.84    2.46
 -14  -8  11   -0.42    2.39
 -14  -8  11    3.84    1.64
 -14  -8  11    3.82    1.62
  14   8 -11    3.16    1.94
  14   8 -11    0.77    2.64
  14   8 -11    0.93    2.00
 -13  -7  10    3.52    1.99
 -13  -7  10    2.14    1.35
 -13  -7  10   -3.80    1.85
 -13  -7  10    3.19    1.29
 -13  -7  10    2.29    1.30
  13   7 -10    0.48    2.15
  13   7 -10    1.55    1.60
  13   7 -10    4.96    2.33
 -12  -6   9    8.15    1.52
 -12  -6   9    8.60    1.27
 -12  -6   9   10.55    1.86
 -12  -6   9    6.45    1.71
 -12  -6   9    7.14    1.29
  12   6  -9   10.52    1.53
  12   6  -9    7.30    1.40
  12   6  -9   10.41    1.81
  12   6  -9    9.50    1.98
 -11  -5   8    6.71    1.29
 -11  -5   8    5.29    1.32
 -11  -5   8    6.81    1.10
 -11  -5   8    4.70    0.98
 -11  -5   8    7.99    1.17
 -11  -5   8    5.37    1.01
 -11  -5   8    8.73    1.47
  11   5  -8    6.93    1.49
  11   5  -8    8.75    1.61
  11   5  -8    8.95    1.28
  11   5  -8    6.35    1.18
 -10  -4   7   25.49    1.99
 -10  -4   7   26.95    1.77
 -10  -4   7   29.24    2.15
 -10  -4   7   27.96    1.81
 -10  -4   7   30.80    1.91
 -10  -4   7   30.96    1.83
 -10  -4   7   28.64    2.25
  10   4  -7   29.32    2.14
  10   4  -7   31.20    1.87
  10   4  -7   29.63    2.31
  10   4  -7   28.04    1.99
  -9  -3   6    0.36    0.51
  -9  -3   6    1.18    0.78
  -9  -3   6    1.24    0.54
  -9  -3   6    0.67    0.67
  -9  -3   6    0.48    0.55
  -9  -3   6    0.68    0.57
   9   3  -6    1.48    0.74
   9   3  -6    0.61    0.60
   9   3  -6    0.48    0.58
   9   3  -6    0.69    0.65
  -8  -2   5  141.01    6.00
  -8  -2   5  141.18    6.41
  -8  -2   5  144.54    6.44
  -8  -2   5  141.78    6.78
  -8  -2   5  144.15    6.78
  -8  -2   5  144.29    5.96
   8   2  -5  145.49    6.79
   8   2  -5  140.97    6.74
   8   2  -5  147.97    6.04
   8   2  -5  141.11    7.06
  -7  -1   4   53.16    2.62
  -7  -1   4   51.31    2.57
  -7  -1   4   50.57    2.46
  -7  -1   4   49.80    2.56
  -7  -1   4   51.19    2.26
   7   1  -4   51.39    2.27
   7   1  -4   41.79    2.52
   7   1  -4   50.18    2.30
  -6   0   3   -0.11    0.26
  -6   0   3   -0.03    0.29
  -6   0   3    0.19    0.31
  -6   0   3    0.13    0.26
  -6   0   3   -0.05    0.29
  -6   0   3   -0.26    0.28
  -6   0   3   -0.17    0.23
   6   0  -3    0.18    0.25
   6   0  -3   -0.18    0.23
   6   0  -3   -0.50    0.25
   6   0  -3   -0.06    0.29
   6   0  -3    0.09    0.33
  -5   1   2   47.31    2.36
  -5   1   2   46.10    2.03
  -5   1   2   45.47    1.99
  -5   1   2   46.42    2.20
   5  -1  -2   46.30    2.00
   5  -1  -2   46.82    2.36
  -4   2   1  937.52   37.03
  -4   2   1  956.15   37.42
  -4   2   1  959.57   44.44
  -4   2   1  940.56   40.32
   4  -2  -1  958.99   37.04
   4  -2  -1  968.77   44.44
   4  -2  -1  909.95   40.32
   4  -2  -1  941.39   37.42
  -3   3   0  185.86    8.63
  -3   3   0  174.00    8.61
  -3   3   0  178.52    7.16
  -3   3   0  174.81    7.21
  -3   3   0  183.21    7.73
   3  -3   0  177.69    7.20
   3  -3   0  176.25    7.73
  -2   4  -1   32.09    1.72
  -2   4  -1   32.95    1.70
  -2   4  -1   34.63    1.60
  -2   4  -1   33.74    1.94
   2  -4   1   34.58    1.58
   2  -4   1   31.95    1.98
   2  -4   1   35.85    1.70
   2  -4   1   33.89    1.62
   2  -4   1   35.01    1.71
  -1   5  -2   30.66    1.88
  -1   5  -2   32.95    1.86
  -1   5  -2   35.42    1.70
  -1   5  -2   37.66    1.74
   1  -5   2   32.47    1.84
   1  -5   2   33.20    1.85
   1  -5   2   36.25    1.68
   1  -5   2   35.74    1.73
   0   6  -3   37.34    2.07
   0   6  -3   30.71    1.72
   0   6  -3   32.87    1.95
   0   6  -3   28.85    1.78
   0  -6   3   37.08    2.01
   0  -6   3   38.03    1.99
   0  -6   3   27.51    1.73
   0  -6   3   29.02    1.68
   1   7  -4    1.04    0.89
   1   7  -4   -0.04    0.84
   1   7  -4    1.26    0.79
   1   7  -4   -0.98    0.72
   1   7  -4    1.25    0.72
  -1  -7   4    1.38    0.73
  -1  -7   4    2.10    0.82
  -1  -7   4    1.36    0.76
  -1  -7   4    0.83    0.83
  -1  -7   4    0.10    0.70
   2   8  -5   17.22    1.66
   2   8  -5   19.22    1.85
   2   8  -5   18.91    1.84
   2   8  -5   19.14    1.97
   2   8  -5   16.74    2.08
  -2  -8   5   20.80    1.85
  -2  -8   5   18.81    1.73
  -2  -8   5   16.64    1.87
  -2  -8   5   15.93    1.63
  -2  -8   5   17.21    1.90
   3   9  -6   -0.42    1.08
   3   9  -6   -0.39    1.62
   3   9  -6    1.26    1.50
   3   9  -6    0.09    1.15
  -3  -9   6    0.37    1.10
  -3  -9   6    0.68    1.26
   4  10  -7   -0.75    2.21
   4  10  -7   -1.32    1.46
   4  10  -7    3.35    1.93
  -4 -10   7    4.35    1.56
  -4 -10   7   -0.75    1.49
   5  11  -8    9.30    3.23
   5  11  -8    7.55    1.95
   5  11  -8    5.88    1.97
  -5 -11   8    7.80    2.01
   6  12  -9   15.19    3.87
   6  12  -9    5.39    2.38
   6  12  -9    3.33    2.55
  -6 -12   9    8.18    2.39
 -16  -8  12    6.00    2.04
 -16  -8  12    1.29    2.05
 -16  -8  12   -1.33    2.58
  16   8 -12    4.23    2.22
  16   8 -12    2.53    2.43
 -15  -7  11    2.28    1.69
 -15  -7  11    1.77    2.31
 -15  -7  11    1.36    1.62
  15   7 -11    2.69    1.72
  15   7 -11    2.56    2.59
  15   7 -11    2.52    1.87
 -14  -6  10   12.74    1.85
 -14  -6  10   10.92    1.71
 -14  -6  10   13.65    1.69
 -14  -6  10   11.92    2.25
 -14  -6  10   10.81    2.13
  14   6 -10   12.74    1.92
  14   6 -10    9.54    2.38
  14   6 -10   13.97    1.91
  14   6 -10   11.43    2.40
 -13  -5   9   12.04    1.69
 -13  -5   9   10.32    1.51
 -13  -5   9   15.81    2.32
 -13  -5   9   16.69    2.31
 -13  -5   9   14.47    1.73
 -13  -5   9   14.09    1.91
  13   5  -9   10.56    1.60
  13   5  -9   13.48    2.04
  13   5  -9   15.38    1.84
  13   5  -9   14.74    1.97
 -12  -4   8    5.99    1.30
 -12  -4   8    5.03    1.02
 -12  -4   8    4.63    1.05
 -12  -4   8    5.03    1.03
 -12  -4   8    5.46    1.08
 -12  -4   8    7.86    1.41
  12   4  -8    4.97    1.03
  12   4  -8    6.45    1.20
  12   4  -8    5.60    1.28
 -11  -3   7    2.64    0.75
 -11  -3   7    2.37    0.83
 -11  -3   7    1.09    0.92
 -11  -3   7    0.97    0.92
 -11  -3   7    1.54    0.78
 -11  -3   7    0.78    0.73
  11   3  -7    2.12    0.73
  11   3  -7    1.42    0.88
  11   3  -7    2.26    0.87
  11   3  -7    1.50    0.89
 -10  -2   6   38.78    2.21
 -10  -2   6   39.05    2.06
 -10  -2   6   37.98    2.35
 -10  -2   6   37.64    2.16
 -10  -2   6   40.53    2.31
 -10  -2   6   39.53    2.33
  10   2  -6   39.23    2.09
  10   2  -6   38.06    2.34
  10   2  -6   37.51    2.27
  10   2  -6   40.04    2.34
  -9  -1   5   62.19    2.84
  -9  -1   5   64.34    3.22
  -9  -1   5   62.21    3.21
  -9  -1   5   63.45    3.07
  -9  -1   5   62.43    3.09
  -9  -1   5   61.88    3.29
   9   1  -5   61.34    3.16
   9   1  -5   61.32    3.28
   9   1  -5   64.13    2.85
   9   1  -5   62.55    2.89
  -8   0   4  158.34    7.12
  -8   0   4  161.19    7.40
  -8   0   4  160.28    6.55
  -8   0   4  156.42    6.61
  -8   0   4  164.68    7.39
  -8   0   4  159.44    7.74
  -8   0   4  160.76    7.14
   8   0  -4  150.30    7.79
   8   0  -4  165.04    7.40
   8   0  -4  160.29    6.64
   8   0  -4  160.27    7.36
   8   0  -4  163.58    6.55
  -7   1   3    0.09    0.37
  -7   1   3    0.26    0.38
  -7   1   3    0.18    0.28
  -7   1   3    0.48    0.30
  -7   1   3    0.26    0.29
  -7   1   3    0.39    0.30
   7  -1  -3    0.82    0.34
   7  -1  -3    0.25    0.32
   7  -1  -3    0.19    0.36
   7  -1  -3    0.04    0.31
  -6   2   2  198.08    7.72
  -6   2   2  186.16    8.41
  -6   2   2  191.16    7.80
  -6   2   2  196.44    7.71
  -6   2   2  202.93    9.23
  -6   2   2  183.26    8.41
   6  -2  -2  185.82    7.79
  -5   3   1    3.31    0.53
  -5   3   1    4.24    0.56
  -5   3   1    3.60    0.48
  -5   3   1    2.72    0.47
  -5   3   1    3.78    0.45
  -5   3   1    4.00    0.52
   5  -3  -1    2.98    0.53
   5  -3  -1    3.79    0.45
   5  -3  -1    3.85    0.53
  -4   4   0    3.14    0.45
  -4   4   0    3.42    0.51
  -4   4   0    5.04    0.68
  -4   4   0    2.64    0.45
  -4   4   0    4.61    0.70
  -4   4   0    4.19    0.51
   4  -4   0    4.40    0.57
  -3   5  -1   22.67    1.73
  -3   5  -1   29.26    1.49
  -3   5  -1   27.56    1.51
  -3   5  -1   31.31    1.57
  -3   5  -1   31.43    1.56
   3  -5   1   29.20    1.46
   3  -5   1   27.71    1.51
  -2   6  -2    1.71    0.69
  -2   6  -2    0.69    0.57
  -2   6  -2    0.69    0.59
  -2   6  -2    0.06    0.48
  -2   6  -2    0.47    0.60
   2  -6   2    0.74    0.50
   2  -6   2    1.76    0.53
   2  -6   2    1.66    0.49
  -1   7  -3   65.13    3.85
  -1   7  -3   68.82    3.24
  -1   7  -3   64.35    3.50
  -1   7  -3   69.12    3.59
  -1   7  -3   69.45    3.17
   1  -7   3   68.38    3.12
   1  -7   3   66.15    3.47
   1  -7   3   68.65    3.47
   1  -7   3   71.35    3.23
   0   8  -4   14.28    1.76
   0   8  -4   12.51    1.86
   0   8  -4   15.45    1.49
   0   8  -4   14.98    1.62
   0   8  -4   15.16    1.72
   0  -8   4   14.98    1.54
   0  -8   4   11.17    1.38
   0  -8   4   14.94    1.63
   0  -8   4   13.51    1.50
   1   9  -5   18.84    2.34
   1   9  -5   17.06    2.13
   1   9  -5   18.80    2.13
   1   9  -5   19.62    1.94
  -1  -9   5   19.89    1.98
  -1  -9   5   19.30    1.96
  -1  -9   5   18.54    1.84
   2  10  -6   -0.43    1.45
   2  10  -6    3.32    1.73
   2  10  -6    1.80    2.06
   2  10  -6    1.35    1.31
  -2 -10   6    4.82    1.43
  -2 -10   6    0.34    1.41
  -2 -10   6    2.13    1.35
   3  11  -7   -2.55    1.67
   3  11  -7    3.86    2.63
  -3 -11   7   -0.16    1.70
   4  12  -8    8.77    3.41
  -4 -12   8    4.59    2.34
   5  13  -9    3.54    4.27
   5  13  -9    5.87    2.67
  -5 -13   9    5.49    2.79
 -18  -8  13   -5.83    2.36
 -18  -8  13   -0.70    3.15
  18   8 -13    3.03    2.68
  18   8 -13    0.14    2.59
 -17  -7  12    0.58    1.96
 -17  -7  12   -1.15    1.94
 -17  -7  12   -4.55    2.33
  17   7 -12    3.10    2.05
  17   7 -12    0.35    2.33
 -16  -6  11    0.22    1.51
 -16  -6  11    1.17    1.56
 -16  -6  11   -2.32    1.80
  16   6 -11    0.84    2.17
  16   6 -11    0.25    1.89
 -15  -5  10   -0.40    1.57
 -15  -5  10    1.11    1.61
 -15  -5  10    0.80    1.23
 -15  -5  10   -0.99    1.33
 -15  -5  10   -0.75    1.62
  15   5 -10    0.27    1.26
  15   5 -10   -0.45    1.53
  15   5 -10    0.18    1.80
 -14  -4   9    0.25    1.28
 -14  -4   9    0.11    1.45
 -14  -4   9    0.50    1.12
 -14  -4   9   -0.63    1.19
 -14  -4   9    0.16    0.95
 -14  -4   9    0.67    1.12
  14   4  -9   -1.54    1.22
  14   4  -9    0.98    1.05
  14   4  -9   -0.49    1.48
 -13  -3   8    6.41    1.07
 -13  -3   8    7.24    1.15
 -13  -3   8    3.86    1.07
 -13  -3   8    4.89    1.28
 -13  -3   8    4.03    1.17
 -13  -3   8    5.71    1.15
  13   3  -8    6.03    1.31
  13   3  -8    7.00    1.19
  13   3  -8    6.50    1.19
  13   3  -8    5.51    1.21
 -12  -2   7    9.75    1.10
 -12  -2   7    6.71    1.08
 -12  -2   7    8.68    1.21
 -12  -2   7    8.54    1.20
 -12  -2   7    8.33    1.10
 -12  -2   7    6.52    1.00
  12   2  -7    7.25    1.04
  12   2  -7    8.38    1.05
  12   2  -7    8.04    1.10
  12   2  -7    8.63    1.25
 -11  -1   6   14.88    1.22
 -11  -1   6   14.96    1.36
 -11  -1   6   14.45    1.31
 -11  -1   6   15.89    1.24
 -11  -1   6   15.36    1.42
 -11  -1   6   14.06    1.30
  11   1  -6   14.81    1.29
  11   1  -6   14.96    1.26
  11   1  -6   13.20    1.20
  11   1  -6   14.97    1.26
 -10   0   5   -0.34    0.50
 -10   0   5    0.03    0.55
 -10   0   5    0.27    0.55
 -10   0   5    0.26    0.51
 -10   0   5    0.00    0.45
 -10   0   5   -0.08    0.53
 -10   0   5    0.04    0.42
  10   0  -5    0.37    0.51
  10   0  -5   -0.30    0.55
  10   0  -5    0.34    0.45
  10   0  -5   -0.07    0.57
  10   0  -5    0.85    0.52
  -9   1   4   59.47    3.05
  -9   1   4   63.83    3.24
  -9   1   4   61.53    3.05
  -9   1   4   62.66    3.06
  -9   1   4   62.93    2.80
  -9   1   4   61.25    3.08
  -9   1   4   61.22    2.84
   9  -1  -4   60.97    3.03
   9  -1  -4   64.03    3.25
   9  -1  -4   63.12    3.01
   9  -1  -4   64.62    2.88
   9  -1  -4   63.23    2.80
  -8   2   3   23.84    1.50
  -8   2   3   25.04    1.39
  -8   2   3   25.03    1.52
  -8   2   3   25.00    1.52
  -8   2   3   23.29    1.32
   8  -2  -3   24.90    1.32
   8  -2  -3   25.58    1.53
   8  -2  -3   25.86    1.40
  -7   3   2  203.01    9.15
  -7   3   2  206.29    8.48
  -7   3   2  206.67   10.11
  -7   3   2  211.89    9.16
  -7   3   2  202.66    8.38
   7  -3  -2  211.04    8.49
   7  -3  -2  214.49   10.07
  -6   4   1   85.00    3.57
  -6   4   1   82.79    3.59
  -6   4   1   81.14    4.28
  -6   4   1   78.94    3.58
  -6   4   1   86.76    4.32
   6  -4  -1   84.04    3.58
  -5   5   0    9.41    0.87
  -5   5   0    9.83    0.87
  -5   5   0   10.76    1.04
  -5   5   0    9.78    0.90
  -5   5   0    8.82    0.86
  -5   5   0    8.94    0.97
   5  -5   0   10.35    0.94
  -4   6  -1    9.41    1.06
  -4   6  -1    9.02    0.95
  -4   6  -1    8.04    1.16
  -4   6  -1    8.95    0.97
   4  -6   1    9.36    0.99
   4  -6   1    7.22    0.88
  -3   7  -2    0.03    0.74
  -3   7  -2    0.58    0.64
  -3   7  -2    0.67    0.65
  -3   7  -2    0.13    0.71
  -3   7  -2    0.49    0.69
   3  -7   2    1.27    0.64
   3  -7   2   -0.43    0.66
   3  -7   2    0.43    0.61
  -2   8  -3    0.92    0.84
  -2   8  -3    1.34    0.89
  -2   8  -3    0.27    0.98
  -2   8  -3    0.90    1.00
  -2   8  -3    0.91    0.98
   2  -8   3    1.59    0.85
   2  -8   3    0.80    0.80
   2  -8   3    0.69    0.81
  -1   9  -4   12.60    1.43
  -1   9  -4   10.67    1.71
  -1   9  -4   13.84    2.03
  -1   9  -4   11.34    1.52
  -1   9  -4    8.31    1.63
   1  -9   4    9.41    1.36
   1  -9   4   13.33    1.63
   1  -9   4   12.57    1.67
   0  10  -5   13.18    2.03
   0  10  -5   15.21    2.25
   0  10  -5   11.93    2.23
   0  10  -5   13.55    1.69
   0 -10   5   15.37    1.94
   0 -10   5    9.28    1.57
   0 -10   5   11.42    1.73
   1  11  -6   14.93    2.08
   1  11  -6   21.17    2.85
  -1 -11   6   20.47    2.35
   2  12  -7    6.30    3.11
   2  12  -7   -1.55    2.08
  -2 -12   7    3.48    2.08
   3  13  -8   -0.56    2.42
   3  13  -8    6.92    3.73
  -3 -13   8    1.65    2.57
 -19  -7  13   -0.12    2.49
 -19  -7  13   -3.86    2.85
 -19  -7  13    1.52    2.35
  19   7 -13    4.75    2.76
  19   7 -13    3.13    2.71
 -18  -6  12   -2.12    2.32
 -18  -6  12    0.93    2.06
 -18  -6  12   -2.57    1.79
  18   6 -12    4.10    2.02
  18   6 -12   -0.56    2.20
 -17  -5  11    7.71    2.00
 -17  -5  11    8.89    1.76
  17   5 -11   11.83    2.60
  17   5 -11   10.09    2.08
  17   5 -11   11.41    1.95
 -16  -4  10   -1.63    1.52
 -16  -4  10    3.31    1.41
 -16  -4  10    1.79    1.60
 -16  -4  10    1.43    1.39
 -16  -4  10    1.00    1.19
  16   4 -10    0.93    1.54
  16   4 -10    1.83    1.66
  16   4 -10    2.93    1.40
 -15  -3   9    3.91    1.50
 -15  -3   9    3.99    1.13
 -15  -3   9    2.87    1.31
 -15  -3   9    0.96    1.13
 -15  -3   9    2.39    1.18
  15   3  -9    0.88    1.27
  15   3  -9    1.96    1.18
  15   3  -9    1.02    1.11
 -14  -2   8   31.88    2.25
 -14  -2   8   27.63    2.33
 -14  -2   8   29.41    2.35
 -14  -2   8   32.49    2.40
 -14  -2   8   31.91    2.16
 -14  -2   8   34.05    2.39
  14   2  -8   30.58    2.39
  14   2  -8   32.91    2.28
  14   2  -8   30.54    2.38
  14   2  -8   32.20    2.22
 -13  -1   7    2.48    0.78
 -13  -1   7    2.27    0.92
 -13  -1   7    2.02    0.87
 -13  -1   7    3.39    0.82
 -13  -1   7    2.08    0.88
 -13  -1   7    3.98    1.04
  13   1  -7    3.33    0.90
  13   1  -7    2.39    0.96
  13   1  -7    3.16    0.87
  13   1  -7    3.90    0.94
  13   1  -7    3.25    0.94
 -12   0   6   92.43    4.75
 -12   0   6   96.81    4.69
 -12   0   6   96.90    4.29
 -12   0   6   95.70    4.94
 -12   0   6   98.77    4.78
  12   0  -6  103.75    5.01
  12   0  -6   92.34    4.69
  12   0  -6   94.92    4.37
  12   0  -6   97.92    4.32
  12   0  -6   95.21    4.77
 -11   1   5   51.11    2.81
 -11   1   5   53.96    2.56
 -11   1   5   51.97    2.91
 -11   1   5   55.29    2.86
 -11   1   5   54.83    2.79
 -11   1   5   52.20    2.76
 -11   1   5   51.22    2.61
  11  -1  -5   51.84    2.75
  11  -1  -5   55.32    2.60
  11  -1  -5   54.56    2.95
  11  -1  -5   56.43    2.67
 -10   2   4   13.55    1.23
 -10   2   4   13.79    1.13
 -10   2   4   13.86    1.26
 -10   2   4   13.00    1.11
 -10   2   4   12.57    1.05
  10  -2  -4   12.87    1.13
  10  -2  -4   13.91    1.14
  10  -2  -4   13.67    1.07
  -9   3   3   17.17    1.13
  -9   3   3   16.70    1.31
  -9   3   3   17.34    1.23
  -9   3   3   15.45    1.25
  -9   3   3   16.85    1.35
  -9   3   3   17.21    1.16
   9  -3  -3   16.96    1.26
   9  -3  -3   16.97    1.21
  -8   4   2   27.64    1.54
  -8   4   2   22.96    1.69
  -8   4   2   28.33    1.71
  -8   4   2   27.93    1.50
  -8   4   2   29.81    1.55
  -8   4   2   30.40    1.71
  -8   4   2   26.68    1.49
  -8   4   2   27.01    1.79
   8  -4  -2   25.25    1.77
  -7   5   1   14.76    1.34
  -7   5   1   14.72    1.09
  -7   5   1   13.81    1.25
  -7   5   1   14.03    1.08
  -7   5   1   12.92    1.09
  -7   5   1   13.24    1.17
  -7   5   1   10.77    1.21
   7  -5  -1   14.13    1.12
  -6   6   0   15.39    1.18
  -6   6   0   13.06    1.18
  -6   6   0   13.00    1.41
  -6   6   0   12.44    1.31
  -6   6   0   12.87    1.27
  -6   6   0   14.88    1.18
  -6   6   0   12.96    1.13
   6  -6   0   13.72    1.20
  -5   7  -1   12.04    1.45
  -5   7  -1   12.42    1.48
  -5   7  -1   15.97    1.35
  -5   7  -1   12.72    1.27
   5  -7   1   12.08    1.29
  -4   8  -2   16.04    1.95
  -4   8  -2   12.05    1.64
  -4   8  -2   13.38    1.44
  -4   8  -2   12.07    1.59
  -4   8  -2   15.92    1.70
  -4   8  -2   12.65    1.52
   4  -8   2   14.09    1.55
   4  -8   2   13.55    1.40
  -3   9  -3    5.64    1.42
  -3   9  -3    4.61    1.31
  -3   9  -3    8.00    1.21
  -3   9  -3    8.18    1.47
  -3   9  -3    8.07    1.43
   3  -9   3    6.10    1.17
   3  -9   3    9.00    1.22
   3  -9   3    8.50    1.33
  -2  10  -4    3.94    1.34
  -2  10  -4    3.28    1.73
   2 -10   4    2.33    1.26
   2 -10   4    0.65    1.38
   2 -10   4    2.13    1.23
  -1  11  -5    3.61    2.23
  -1  11  -5    3.63    2.05
  -1  11  -5    1.05    1.63
  -1  11  -5    0.36    1.43
   1 -11   5   -0.49    1.57
   1 -11   5    2.57    1.71
   0  12  -6   -0.64    1.88
   0  12  -6    2.77    2.82
   0 -12   6   -1.94    2.02
   1  13  -7    1.65    2.67
   1  13  -7    9.71    3.60
  -1 -13   7   -4.67    2.59
 -20  -6  13    2.29    2.63
 -20  -6  13   -6.74    2.89
 -20  -6  13   -1.83    2.40
  20   6 -13   -4.42    2.46
  20   6 -13   -1.69    2.64
 -19  -5  12    2.42    2.01
 -19  -5  12    2.62    2.16
 -19  -5  12   -1.79    2.27
  19   5 -12    1.66    2.26
  19   5 -12    0.62    1.93
 -18  -4  11    4.65    1.56
 -18  -4  11    4.14    1.80
 -18  -4  11    2.68    1.93
  18   4 -11    4.34    1.79
  18   4 -11    2.09    1.70
 -17  -3  10    8.64    1.67
 -17  -3  10    9.83    1.58
 -17  -3  10   10.19    1.93
  17   3 -10    8.07    1.91
  17   3 -10   11.22    1.74
  17   3 -10   11.38    1.90
 -16  -2   9    0.52    1.04
 -16  -2   9   -0.13    1.29
 -16  -2   9    0.82    1.32
 -16  -2   9   -1.12    1.09
 -16  -2   9   -0.74    1.23
  16   2  -9   -0.16    1.10
 -15  -1   8   10.16    1.44
 -15  -1   8   10.10    1.43
 -15  -1   8    9.46    1.28
 -15  -1   8    8.65    1.44
 -15  -1   8    8.88    1.32
  15   1  -8    7.62    1.40
  15   1  -8    9.66    1.38
  15   1  -8    9.91    1.54
 -14   0   7   -0.55    0.72
 -14   0   7    0.11    0.86
 -14   0   7   -0.31    0.87
 -14   0   7   -0.45    0.84
 -14   0   7    0.52    0.75
  14   0  -7   -0.72    0.80
  14   0  -7    0.06    0.85
  14   0  -7    0.54    0.85
  14   0  -7   -0.48    0.82
  14   0  -7    0.13    0.77
 -13   1   6    4.11    0.84
 -13   1   6    2.64    0.84
 -13   1   6    5.24    1.05
 -13   1   6    3.95    0.85
 -13   1   6    4.09    0.87
 -13   1   6    3.49    0.81
  13  -1  -6    4.71    0.88
  13  -1  -6    4.55    0.83
  13  -1  -6    4.24    0.85
  13  -1  -6    4.09    0.95
 -12   2   5    3.55    0.88
 -12   2   5    3.67    0.69
 -12   2   5    2.95    0.70
 -12   2   5    2.43    0.90
 -12   2   5    3.62    0.73
 -12   2   5    3.42    0.79
 -12   2   5    1.77    0.70
  12  -2  -5    3.40    0.83
  12  -2  -5    1.76    0.67
  12  -2  -5    2.72    0.75
 -11   3   4   49.51    2.71
 -11   3   4   46.97    2.67
 -11   3   4   49.15    2.77
 -11   3   4   48.57    2.46
 -11   3   4   46.33    2.36
 -11   3   4   47.77    2.38
  11  -3  -4   47.63    2.47
  11  -3  -4   48.32    2.77
 -10   4   3    0.54    0.63
 -10   4   3    1.88    0.62
 -10   4   3   -0.73    0.72
 -10   4   3    0.23    0.68
 -10   4   3    1.20    0.58
 -10   4   3    1.05    0.68
  10  -4  -3    1.20    0.64
  10  -4  -3    1.21    0.64
  -9   5   2   13.83    1.19
  -9   5   2   12.91    1.35
  -9   5   2   10.24    1.11
  -9   5   2   13.05    1.16
  -9   5   2   11.99    1.21
  -9   5   2    9.28    1.17
  -9   5   2   11.43    1.33
  -9   5   2    9.17    1.32
  -8   6   1    2.20    0.82
  -8   6   1    1.99    0.83
  -8   6   1    0.64    0.73
  -8   6   1    2.88    0.76
  -8   6   1    2.72    0.79
  -8   6   1    2.12    0.77
  -8   6   1    2.94    0.70
   8  -6  -1    2.10    0.74
  -7   7   0    1.22    0.93
  -7   7   0    0.10    0.83
  -7   7   0    0.17    0.84
  -7   7   0    0.37    0.85
  -7   7   0   -0.61    0.75
  -7   7   0    0.22    0.71
  -7   7   0    1.15    0.81
   7  -7   0    0.26    0.79
  -6   8  -1    0.70    0.92
  -6   8  -1    1.73    0.94
  -6   8  -1    0.48    1.18
  -6   8  -1   -0.67    0.85
  -6   8  -1    1.14    0.93
   6  -8   1    0.04    0.87
  -5   9  -2    9.39    1.51
  -5   9  -2    7.43    1.30
  -5   9  -2    6.29    1.35
  -5   9  -2    6.50    1.42
   5  -9   2    9.27    1.39
  -4  10  -3    4.51    1.41
  -4  10  -3    2.87    1.62
  -4  10  -3    5.80    1.53
  -4  10  -3    6.83    1.64
   4 -10   3    3.66    1.29
   4 -10   3    3.81    1.50
  -3  11  -4   21.69    3.08
  -3  11  -4   17.73    2.49
  -3  11  -4   21.08    2.59
  -3  11  -4   17.56    2.76
   3 -11   4   15.84    2.26
   3 -11   4   17.68    2.01
  -2  12  -5    4.32    2.07
  -2  12  -5    3.67    1.94
  -2  12  -5    6.34    2.48
   2 -12   5    4.65    2.01
  -1  13  -6   -0.36    2.33
  -1  13  -6   10.47    3.25
   1 -13   6    5.60    2.59
 -21  -5  13    2.41    2.31
 -21  -5  13    0.10    2.78
 -21  -5  13   -1.27    2.63
  21   5 -13   -2.12    2.60
  21   5 -13    4.65    2.60
 -20  -4  12   -1.34    2.20
 -20  -4  12   -3.54    2.13
 -20  -4  12    2.07    1.96
  20   4 -12    2.01    2.08
 -19  -3  11    3.56    2.12
 -19  -3  11    4.36    1.90
 -19  -3  11    2.61    1.64
  19   3 -11    2.91    1.72
  19   3 -11    3.59    1.81
 -18  -2  10   -0.32    1.57
 -18  -2  10    1.58    1.59
 -18  -2  10    2.68    1.56
 -18  -2  10    2.58    1.68
 -18  -2  10    4.63    1.31
  18   2 -10    2.65    1.53
  18   2 -10    3.19    1.44
  18   2 -10    0.08    1.76
 -17  -1   9    4.23    1.32
 -17  -1   9    1.43    1.26
 -17  -1   9    1.78    1.15
  17   1  -9    2.99    1.46
  17   1  -9    4.42    1.32
  17   1  -9    1.57    1.44
 -16   0   8    0.72    1.07
 -16   0   8    1.47    1.00
 -16   0   8   -0.43    1.04
 -16   0   8    0.02    0.96
 -16   0   8    0.43    1.24
  16   0  -8    0.95    0.98
  16   0  -8   -0.77    1.07
  16   0  -8    1.81    1.11
 -15   1   7    7.18    1.39
 -15   1   7    7.07    1.11
 -15   1   7    7.07    1.08
 -15   1   7    7.98    1.25
 -15   1   7    6.82    1.14
  15  -1  -7    8.36    1.31
  15  -1  -7    6.05    1.13
  15  -1  -7    6.50    1.14
  15  -1  -7    7.99    1.26
 -14   2   6    4.47    1.00
 -14   2   6    3.94    1.24
 -14   2   6    6.07    0.98
 -14   2   6    4.94    0.98
 -14   2   6    5.35    0.93
 -14   2   6    8.73    1.24
 -14   2   6    4.95    1.11
  14  -2  -6    5.11    1.13
  14  -2  -6    3.92    0.92
  14  -2  -6    5.08    1.00
 -13   3   5    4.99    0.84
 -13   3   5    5.04    0.93
 -13   3   5    3.81    1.04
 -13   3   5    4.90    1.01
 -13   3   5    5.42    1.09
 -13   3   5    3.07    0.80
  13  -3  -5    3.94    0.94
  13  -3  -5    4.49    0.98
 -12   4   4    0.84    1.01
 -12   4   4    1.95    0.81
 -12   4   4    1.34    0.81
 -12   4   4    2.90    0.92
 -12   4   4    2.72    0.88
 -12   4   4    3.87    1.00
  12  -4  -4    4.06    0.88
  12  -4  -4    0.71    0.85
 -11   5   3   44.71    2.45
 -11   5   3   48.73    2.86
 -11   5   3   46.41    2.75
 -11   5   3   47.52    2.54
 -11   5   3   47.89    2.81
 -11   5   3   45.94    2.43
 -11   5   3   45.09    2.87
 -11   5   3   46.93    2.53
 -10   6   2   16.86    1.71
 -10   6   2   14.63    1.48
 -10   6   2   14.96    1.54
 -10   6   2   13.00    1.37
 -10   6   2   14.91    1.49
 -10   6   2   16.70    1.79
 -10   6   2   15.79    1.65
 -10   6   2   14.26    1.49
  -9   7   1    5.92    1.32
  -9   7   1    7.22    1.27
  -9   7   1    9.23    1.26
  -9   7   1    8.18    1.19
  -9   7   1    6.53    1.11
  -9   7   1    5.60    1.15
  -9   7   1    8.05    1.22
   9  -7  -1    8.14    1.13
  -8   8   0    7.42    1.18
  -8   8   0    6.76    1.23
  -8   8   0    6.33    1.21
  -8   8   0    6.47    1.23
  -8   8   0    5.59    1.15
  -8   8   0    7.00    1.32
   8  -8   0    7.00    1.25
  -7   9  -1    2.03    1.21
  -7   9  -1   -0.84    1.21
  -7   9  -1    0.52    1.16
  -7   9  -1    0.60    1.19
   7  -9   1    0.99    1.15
  -6  10  -2    1.17    1.44
  -6  10  -2    2.09    1.40
  -6  10  -2    0.52    1.38
   6 -10   2    2.13    1.33
  -5  11  -3    4.54    1.87
  -5  11  -3   -0.05    1.59
  -5  11  -3    0.66    1.95
  -5  11  -3    2.09    1.73
  -5  11  -3    0.58    1.62
   5 -11   3    0.14    1.55
  -4  12  -4    1.99    2.01
  -4  12  -4    3.26    2.26
  -4  12  -4    5.42    2.18
   4 -12   4    3.20    1.97
  -3  13  -5   -1.10    2.66
  -3  13  -5   -0.26    2.85
   3 -13   5    3.41    2.49
 -22  -4  13   -2.71    2.75
 -22  -4  13   -1.58    2.93
 -22  -4  13    0.37    2.31
  22   4 -13    1.76    2.80
 -21  -3  12    5.01    2.57
 -21  -3  12    1.96    1.95
 -21  -3  12    1.83    2.37
  21   3 -12    5.64    2.30
  21   3 -12    6.30    2.20
 -20  -2  11    4.42    1.76
 -20  -2  11    5.62    2.13
 -20  -2  11    2.75    2.04
  20   2 -11    4.73    1.95
  20   2 -11    7.65    1.99
 -19  -1  10   -1.61    1.62
 -19  -1  10   -0.64    1.40
 -19  -1  10    0.72    1.76
 -19  -1  10    1.62    1.61
 -19  -1  10    1.91    1.85
  19   1 -10    2.51    1.60
  19   1 -10    1.16    1.49
 -18   0   9   -1.98    1.35
 -18   0   9    2.45    1.63
 -18   0   9   -0.38    1.29
  18   0  -9    0.80    1.51
  18   0  -9    1.12    1.45
  18   0  -9    0.60    1.23
 -17   1   8   -0.01    1.07
 -17   1   8    0.32    1.08
 -17   1   8   -1.47    1.25
 -17   1   8   -0.29    1.45
  17  -1  -8    0.79    1.09
  17  -1  -8    1.25    1.17
 -16   2   7    5.41    1.16
 -16   2   7    5.00    1.22
 -16   2   7    8.47    1.58
 -16   2   7    7.50    1.21
 -16   2   7    7.27    1.29
  16  -2  -7    7.62    1.38
  16  -2  -7    8.11    1.58
 -15   3   6   10.68    1.63
 -15   3   6    9.66    1.31
 -15   3   6   11.21    1.34
 -15   3   6   11.49    1.61
  15  -3  -6    9.88    1.32
  15  -3  -6   12.44    1.62
  15  -3  -6   14.48    1.54
 -14   4   5   11.28    1.54
 -14   4   5    8.38    1.17
 -14   4   5    9.43    1.40
 -14   4   5    9.45    1.23
 -14   4   5    7.03    1.26
  14  -4  -5    9.40    1.50
  14  -4  -5   10.60    1.43
 -13   5   4   -0.79    1.14
 -13   5   4    1.41    0.87
 -13   5   4    1.04    1.24
 -13   5   4   -0.11    0.81
 -13   5   4    1.76    0.97
 -13   5   4   -0.33    1.16
 -13   5   4    1.02    1.02
  13  -5  -4    0.81    0.98
  13  -5  -4    0.47    0.91
 -12   6   3   12.69    1.61
 -12   6   3   14.04    1.87
 -12   6   3   14.38    1.66
 -12   6   3   14.95    1.79
 -12   6   3   14.41    1.66
 -12   6   3   17.14    2.08
 -12   6   3   17.60    1.84
 -12   6   3   15.09    1.98
 -11   7   2   -0.62    1.10
 -11   7   2    0.38    1.12
 -11   7   2    0.16    0.97
 -11   7   2    1.00    1.05
 -11   7   2   -2.90    1.09
 -11   7   2    0.21    0.88
 -11   7   2    1.09    1.15
 -11   7   2    1.15    1.30
 -10   8   1   28.60    2.57
 -10   8   1   25.93    2.16
 -10   8   1   22.80    2.23
 -10   8   1   25.50    2.24
 -10   8   1   24.44    2.33
 -10   8   1   24.79    2.33
  10  -8  -1   23.91    2.14
  -9   9   0    9.96    1.57
  -9   9   0    8.29    1.61
  -9   9   0   12.77    1.72
  -9   9   0    6.52    1.40
   9  -9   0    9.53    1.54
  -8  10  -1    8.57    1.81
  -8  10  -1   11.18    1.91
  -8  10  -1   11.56    1.90
   8 -10   1   11.02    1.80
  -7  11  -2    3.76    1.78
  -7  11  -2    3.87    1.95
   7 -11   2    3.94    1.77
  -6  12  -3    0.53    2.16
  -6  12  -3    2.64    2.31
  -6  12  -3    7.27    2.26
  -6  12  -3    0.41    2.03
   6 -12   3    1.64    2.06
  -5  13  -4   -4.72    2.72
  -5  13  -4   -2.49    2.36
   5 -13   4    1.40    2.45
 -23  -3  13   -0.13    2.54
 -23  -3  13    1.88    3.02
 -23  -3  13   -3.50    2.77
 -22  -2  12   -2.55    2.55
 -22  -2  12   -1.52    2.43
 -22  -2  12   -0.30    1.97
  22   2 -12    2.59    2.30
  22   2 -12    4.62    2.51
 -21  -1  11   -0.97    1.85
 -21  -1  11   -2.07    2.06
 -21  -1  11    1.67    2.27
  21   1 -11    1.59    2.17
  21   1 -11    2.42    1.83
 -20   0  10    2.93    1.81
 -20   0  10    2.26    1.92
 -20   0  10    1.68    1.88
 -20   0  10    3.75    1.45
  20   0 -10    3.70    1.68
  20   0 -10    4.65    1.92
 -19   1   9    4.70    1.52
 -19   1   9    9.03    1.58
 -19   1   9    6.97    1.72
 -19   1   9    6.18    1.78
 -19   1   9    9.69    2.28
  19  -1  -9   10.00    1.91
  19  -1  -9    5.23    1.55
 -18   2   8   -2.61    1.23
 -18   2   8   -0.65    1.60
 -18   2   8    0.45    1.29
 -18   2   8    1.54    1.13
 -18   2   8    0.41    1.30
  18  -2  -8   -0.10    1.24
  18  -2  -8   -0.46    1.54
 -17   3   7    2.80    1.22
 -17   3   7    0.44    1.10
 -17   3   7    2.67    1.58
 -17   3   7    0.32    1.08
  17  -3  -7    1.49    1.20
 -16   4   6   -0.59    0.99
 -16   4   6    1.02    1.18
  16  -4  -6    1.44    1.19
  16  -4  -6   -0.24    1.23
 -15   5   5   10.20    1.44
 -15   5   5   14.17    1.87
 -15   5   5   11.52    1.73
 -15   5   5   17.55    2.50
  15  -5  -5   12.30    1.70
  15  -5  -5   14.78    1.95
 -14   6   4   -0.58    1.26
 -14   6   4    1.56    1.01
 -14   6   4    1.55    1.23
 -14   6   4    0.19    0.96
 -14   6   4   -0.57    1.19
 -14   6   4   -0.36    1.50
 -13   7   3   23.98    2.24
 -13   7   3   20.85    2.22
 -13   7   3   21.30    2.26
 -13   7   3   32.45    2.81
 -13   7   3   28.87    2.35
 -12   8   2   22.99    2.63
 -12   8   2   27.41    2.74
 -12   8   2   30.29    2.49
 -12   8   2   34.01    2.94
 -12   8   2   27.01    2.52
 -12   8   2   24.97    2.50
 -11   9   1    3.69    1.68
 -11   9   1    2.80    1.54
 -11   9   1    7.13    1.89
  11  -9  -1    6.19    1.57
 -10  10   0    0.12    1.84
 -10  10   0   -0.98    1.48
 -10  10   0   -0.95    1.72
  -9  11  -1    4.51    1.91
  -9  11  -1    1.75    1.92
   9 -11   1    5.78    2.05
  -8  12  -2    0.18    2.07
  -8  12  -2    3.54    2.35
   8 -12   2   -2.19    2.10
   7 -13   3    3.62    2.50
 -23  -1  12    3.55    2.25
 -23  -1  12   -3.82    2.63
 -23  -1  12   -1.70    2.90
  23   1 -12    2.92    2.56
 -22   0  11   -4.85    1.81
 -22   0  11   -2.86    2.35
 -22   0  11   -3.20    2.49
  22   0 -11   -0.06    2.06
  22   0 -11    2.75    2.22
 -21   1  10    2.81    1.67
 -21   1  10    6.31    2.38
 -21   1  10   -0.22    1.93
  21  -1 -10    1.87    1.82
  21  -1 -10    3.05    2.18
 -20   2   9    0.32    1.60
 -20   2   9    0.05    1.69
 -20   2   9    3.93    1.77
 -20   2   9    3.24    1.60
 -20   2   9    4.27    2.29
  20  -2  -9    3.11    1.80
  20  -2  -9    1.69    1.65
 -19   3   8    4.46    2.17
 -19   3   8    2.25    1.42
 -19   3   8    3.59    1.64
  19  -3  -8    2.14    1.56
  19  -3  -8    2.53    1.80
 -18   4   7    3.25    1.94
 -18   4   7    2.76    1.35
 -18   4   7    0.88    1.53
  18  -4  -7    1.52    1.42
  18  -4  -7   -0.94    1.62
 -17   5   6   -0.88    1.43
 -17   5   6    0.56    1.23
 -17   5   6    1.19    1.88
  17  -5  -6   -1.54    1.41
  17  -5  -6    1.58    1.38
 -16   6   5    9.09    1.54
 -16   6   5    8.04    1.51
 -16   6   5    9.56    1.93
 -15   7   4    0.98    1.26
 -15   7   4    0.62    1.45
 -15   7   4    1.23    1.32
 -15   7   4    0.87    1.95
 -14   8   3    0.53    1.43
 -14   8   3    3.92    1.63
 -14   8   3    3.67    1.98
 -14   8   3    3.68    1.42
 -13   9   2    8.46    1.80
 -13   9   2    6.83    1.83
 -13   9   2   10.96    2.21
 -12  10   1   10.35    2.45
 -12  10   1    9.53    2.05
 -12  10   1    6.74    1.95
 -12  10   1    9.94    2.08
 -11  11   0    0.65    1.91
  11 -11   0    0.95    1.99
 -10  12  -1   -2.28    2.48
 -10  12  -1    2.06    2.29
  10 -12   1    0.67    2.40
  -9  13  -2    1.74    2.71
   9 -13   2    1.07    2.58
 -24   0  12    1.87    2.58
 -23   1  11   -1.22    2.48
 -23   1  11   -2.50    2.91
 -23   1  11    1.12    2.04
  23  -1 -11   -1.72    2.81
 -22   2  10    0.84    1.80
 -22   2  10    6.10    2.59
 -22   2  10    0.36    2.28
  22  -2 -10   -0.38    2.06
  22  -2 -10    1.55    2.51
 -21   3   9    0.93    2.64
 -21   3   9    0.12    1.67
 -21   3   9    1.82    1.87
  21  -3  -9   -0.34    1.79
  21  -3  -9    2.72    2.11
 -20   4   8   -0.53    1.52
 -20   4   8    0.75    2.42
  20  -4  -8   -0.99    1.97
  20  -4  -8    1.48    1.70
 -19   5   7    0.22    2.37
 -19   5   7    1.77    1.61
  19  -5  -7   -0.07    1.71
  19  -5  -7    1.97    1.87
 -18   6   6   11.99    2.30
 -18   6   6    7.16    2.40
 -18   6   6    8.60    1.80
 -18   6   6    7.66    1.59
 -17   7   5    2.00    2.24
 -17   7   5    3.66    1.94
 -17   7   5    4.46    1.67
 -17   7   5    3.36    1.53
 -16   8   4    5.31    1.72
 -16   8   4    2.92    2.33
 -16   8   4   -0.57    1.90
 -16   8   4    1.16    1.59
 -15   9   3    2.52    2.43
 -15   9   3   -1.06    2.12
 -15   9   3    0.97    1.69
 -15   9   3   -0.77    1.80
 -14  10   2    2.58    1.95
 -14  10   2    3.47    1.83
 -14  10   2   -0.98    2.12
 -13  11   1    4.53    2.79
 -13  11   1    5.99    2.22
 -13  11   1    3.95    2.58
 -12  12   0    4.95    2.63
 -12  12   0    1.47    2.41
 -12  12   0   -0.50    2.78
 -24   2  11    4.21    2.31
 -23   3  10    2.01    2.22
 -23   3  10    6.99    2.63
 -23   3  10    6.15    3.30
  23  -3 -10    3.83    2.87
 -22   4   9    5.76    3.12
 -22   4   9    5.21    2.14
  22  -4  -9    2.31    2.15
  22  -4  -9   -2.37    2.45
 -21   5   8   -0.73    2.98
 -21   5   8    1.69    1.81
  21  -5  -8   -0.66    2.28
  21  -5  -8   -0.13    2.04
 -20   6   7   -0.24    1.81
 -20   6   7    5.14    2.84
 -20   6   7    5.02    2.32
 -19   7   6    1.42    2.73
 -19   7   6   -1.91    1.61
 -19   7   6    1.39    2.29
 -19   7   6    1.08    1.83
 -18   8   5    1.73    1.90
 -18   8   5    1.34    2.86
 -18   8   5    2.51    1.76
 -18   8   5   -0.86    2.22
 -17   9   4    6.69    3.04
 -17   9   4    0.22    1.99
 -17   9   4    3.31    2.33
 -17   9   4    1.40    2.05
 -16  10   3    5.06    3.10
 -16  10   3    2.13    2.24
 -16  10   3    2.94    2.52
 -16  10   3    5.31    2.19
 -15  11   2   -0.42    2.41
 -15  11   2    1.13    3.15
 -15  11   2    5.96    2.81
 -15  11   2    0.27    2.50
 -23   5   9    0.13    2.44
 -23   5   9    4.72    3.47
  23  -5  -9    2.00    2.91
 -22   6   8    6.03    2.97
 -22   6   8    1.67    2.30
 -22   6   8    5.24    3.58
 -22   6   8    0.21    2.01
 -21   7   7   -0.25    2.03
 -21   7   7    1.01    2.28
 -21   7   7    5.86    3.54
 -21   7   7    5.47    2.97
 -20   8   6    5.75    2.40
 -20   8   6    0.57    2.72
 -20   8   6    3.95    2.39
 -20   8   6    7.50    3.58
 -19   9   5    1.73    2.49
 -19   9   5    6.29    3.55
 -19   9   5    6.90    2.92
 -19   9   5   -3.75    2.28
 -18  10   4   -2.21    2.52
 -18  10   4    1.07    2.91
 -18  10   4    3.37    2.46
 -18  10   5    1.55    2.54
 -18  10   5    3.40    3.48
 -18  10   5   -1.60    2.46
 -18  10   5   -0.06    3.02
 -19   9   6    7.02    3.12
 -19   9   6    1.90    3.20
 -19   9   6    2.70    2.29
 -19   9   6    1.12    2.36
 -20   8   7    0.35    2.17
 -20   8   7    3.54    2.76
 -20   8   7    0.82    2.28
 -20   8   7   -1.00    3.23
 -21   7   8    2.67    2.17
 -21   7   8   -1.81    3.23
 -21   7   8    4.71    2.80
 -21   7   8    2.08    2.11
 -22   6   9   -4.13    1.99
 -22   6   9    7.46    3.02
 -22   6   9   -1.65    3.35
 -22   6   9   -2.70    2.25
  23  -5 -10    1.68    2.73
 -23   5  10    1.32    3.77
 -23   5  10   -1.64    2.23
 -14  12   2    3.34    3.20
 -14  12   2   -0.03    2.53
 -14  12   2   -0.27    2.62
 -15  11   3    4.08    2.95
 -15  11   3    1.88    2.99
 -15  11   3    4.02    2.17
 -15  11   3   -1.78    2.29
 -16  10   4    3.88    2.11
 -16  10   4   -5.02    2.73
 -16  10   4   -0.29    2.02
 -16  10   4    0.22    2.46
 -17   9   5    2.11    2.26
 -17   9   5   -0.19    2.74
 -17   9   5    0.90    1.85
 -17   9   5    0.29    2.11
 -18   8   6   -0.65    2.18
 -18   8   6   -0.10    1.88
 -18   8   6    2.38    2.69
 -18   8   6    1.43    1.77
 -19   7   7    4.30    2.86
 -19   7   7    6.94    1.81
 -19   7   7    2.01    1.76
 -19   7   7    8.34    2.55
  20  -6  -8    1.44    2.09
 -20   6   8    4.86    1.87
 -20   6   8    5.87    2.54
 -20   6   8    5.80    2.87
  21  -5  -9   -1.04    2.12
  21  -5  -9    2.01    2.50
 -21   5   9    0.58    2.87
 -21   5   9   -1.95    1.80
  22  -4 -10    2.85    2.32
  22  -4 -10   -0.97    2.42
 -22   4  10   -5.17    2.91
 -22   4  10   -0.38    2.03
  23  -3 -11    4.57    2.73
 -23   3  11    0.08    2.08
 -23   3  11    5.48    3.29
 -12  12   1   -0.15    2.83
 -12  12   1   -0.32    2.47
 -12  12   1    1.37    2.38
 -13  11   2    2.43    2.38
 -13  11   2    1.72    2.59
 -13  11   2    3.84    2.23
 -13  11   2    4.64    2.03
 -14  10   3    3.57    1.97
 -14  10   3    0.46    1.81
 -14  10   3    1.40    2.36
 -14  10   3    7.23    2.30
 -15   9   4    8.10    2.39
 -15   9   4    6.43    1.81
 -15   9   4    2.72    2.14
 -16   8   5   -0.91    1.85
 -16   8   5   -1.78    1.49
 -16   8   5    4.15    2.28
 -16   8   5    0.72    1.49
 -17   7   6   -0.36    1.49
 -17   7   6   -1.36    1.83
 -17   7   6    2.44    2.31
  18  -6  -7    4.45    1.87
 -18   6   7    2.92    2.25
 -18   6   7    3.25    1.95
  19  -5  -8    3.28    1.72
  19  -5  -8    2.43    1.83
 -19   5   8    7.96    2.48
 -19   5   8    3.32    1.52
  20  -4  -9   -0.50    1.88
  20  -4  -9    0.37    1.85
 -20   4   9    3.79    1.57
 -20   4   9    3.76    2.49
  21  -3 -10   -0.16    2.17
  21  -3 -10    1.35    2.00
 -21   3  10   -3.24    2.41
 -21   3  10    1.35    1.72
 -21   3  10    3.76    2.10
  22  -2 -11   -1.37    2.15
  22  -2 -11    0.47    2.41
 -22   2  11    5.56    2.83
 -22   2  11    4.90    2.05
 -22   2  11    5.05    2.44
  23  -1 -12   -0.71    2.84
  23  -1 -12    0.59    2.71
 -23   1  12    4.46    2.87
 -23   1  12   -1.07    3.22
 -23   1  12    3.05    2.30
   9 -13   1    0.74    2.57
  -9  13  -1    2.32    2.89
  -9  13  -1   -0.48    2.59
  10 -12   0    3.49    2.18
 -10  12   0    1.66    2.11
 -10  12   0   -2.13    2.28
  11 -11  -1   -0.67    1.79
 -11  11   1   -0.96    1.91
 -11  11   1    3.23    2.19
 -12  10   2    1.57    2.10
 -12  10   2    0.75    1.71
 -12  10   2   -1.23    1.68
 -12  10   2   -2.09    2.02
 -13   9   3    3.74    1.60
 -13   9   3    2.42    1.45
 -13   9   3    6.31    2.11
 -14   8   4   13.57    2.32
 -14   8   4   15.78    1.89
 -15   7   5    9.65    1.59
 -15   7   5    6.48    1.47
  16  -6  -6   12.69    1.95
 -16   6   6   13.92    1.63
 -16   6   6   13.68    2.19
 -16   6   6   12.96    1.83
  17  -5  -7    3.38    1.44
  17  -5  -7    2.89    1.58
 -17   5   7    3.59    1.26
 -17   5   7    0.79    1.86
  18  -4  -8    2.37    1.53
  18  -4  -8    1.39    1.56
 -18   4   8    0.83    1.27
 -18   4   8    6.41    1.65
 -18   4   8    2.84    2.12
  19  -3  -9    2.60    1.71
  19  -3  -9   -0.99    1.52
 -19   3   9    3.92    1.62
 -19   3   9    0.60    1.37
 -19   3   9    2.20    1.49
 -19   3   9    1.55    1.63
 -19   3   9    1.28    2.05
  20  -2 -10    1.28    1.70
  20  -2 -10    1.20    1.69
 -20   2  10    1.88    1.87
 -20   2  10    3.66    1.72
 -20   2  10   -0.53    1.45
 -20   2  10    1.90    2.25
  21  -1 -11   -0.68    1.94
  21  -1 -11   -0.26    2.53
 -21   1  11    2.18    2.13
 -21   1  11   -0.24    1.64
 -21   1  11    2.04    2.30
  22   0 -12    1.34    2.58
 -22   0  12    1.73    2.56
 -22   0  12   -2.57    2.70
 -22   0  12    0.01    1.94
  23   1 -13    0.19    2.87
 -23  -1  13    1.51    3.12
 -23  -1  13   -1.83    2.79
 -23  -1  13    2.68    2.24
   7 -13   2    2.98    2.42
  -7  13  -2    2.48    2.60
   8 -12   1    6.44    2.12
  -8  12  -1    4.27    2.16
   9 -11   0    6.04    2.08
  -9  11   0    5.64    1.95
  -9  11   0    6.80    2.04
  10 -10  -1    8.56    1.72
 -10  10   1    8.58    1.79
 -10  10   1    5.52    1.68
 -10  10   1    7.75    1.74
 -10  10   1    8.84    1.90
 -11   9   2    4.80    1.56
 -11   9   2    3.81    1.63
 -11   9   2    5.87    1.84
 -11   9   2    5.17    1.49
 -12   8   3    0.15    1.14
 -12   8   3    0.15    1.61
 -12   8   3    0.71    1.38
 -12   8   3   -0.08    1.13
 -12   8   3    1.94    1.51
 -12   8   3    0.81    1.27
 -13   7   4   16.20    1.92
 -13   7   4   12.67    2.01
 -13   7   4   13.02    1.94
 -13   7   4   14.02    1.89
 -13   7   4   16.95    2.03
 -13   7   4   16.96    2.10
  14  -6  -5    0.25    1.16
 -14   6   5   -0.44    1.38
 -14   6   5    0.55    1.02
 -14   6   5   -0.23    1.26
 -14   6   5   -0.26    1.05
 -14   6   5    1.33    1.33
  15  -5  -6   13.08    1.60
  15  -5  -6   14.15    1.92
 -15   5   6   13.56    1.75
 -15   5   6   13.18    1.93
 -15   5   6   14.61    2.03
 -15   5   6   13.39    1.50
  16  -4  -7    4.95    1.49
  16  -4  -7    6.87    1.47
 -16   4   7    3.65    1.32
 -16   4   7    8.36    1.31
 -16   4   7    7.12    1.32
  17  -3  -8    6.28    1.51
  17  -3  -8    2.85    1.34
 -17   3   8    7.59    1.87
 -17   3   8    5.48    1.18
 -17   3   8    4.39    1.26
 -17   3   8    3.03    1.40
 -17   3   8    4.87    1.36
  18  -2  -9    2.93    1.53
  18  -2  -9    6.31    1.59
  18  -2  -9    2.56    1.28
 -18   2   9    5.19    1.63
 -18   2   9    4.33    1.30
 -18   2   9    6.21    1.84
 -18   2   9    3.78    1.53
 -18   2   9    5.61    1.45
  19  -1 -10    1.66    1.70
  19  -1 -10   -0.58    1.50
 -19   1  10   -1.06    1.78
 -19   1  10   -2.49    1.53
 -19   1  10   -2.01    1.53
 -19   1  10    2.92    1.44
  20   0 -11    0.23    1.80
  20   0 -11    0.49    1.79
 -20   0  11    0.58    1.58
 -20   0  11    1.85    2.05
  21   1 -12    6.80    2.53
  21   1 -12    3.85    2.21
 -21  -1  12   -2.38    2.21
 -21  -1  12    3.73    2.53
 -21  -1  12    0.86    1.86
  22   2 -13    7.54    2.77
  22   2 -13    8.96    2.67
 -22  -2  13    3.84    2.74
 -22  -2  13    3.85    2.18
 -22  -2  13   -2.03    2.62
   5 -13   3    2.70    2.29
  -5  13  -3    8.33    2.69
  -5  13  -3    6.24    2.60
   6 -12   2   -0.16    1.86
  -6  12  -2    1.05    2.14
  -6  12  -2    4.03    1.91
  -7  11  -1   -0.18    1.54
  -7  11  -1   -0.26    1.75
   8 -10   0    0.56    1.32
  -8  10   0    0.15    1.33
  -8  10   0    0.74    1.65
  -8  10   0    0.72    1.59
   9  -9  -1    5.80    1.44
  -9   9   1    5.44    1.45
  -9   9   1    5.37    1.38
  -9   9   1    6.70    1.55
  -9   9   1    5.05    1.43
  -9   9   1    6.15    1.43
  -9   9   1    6.60    1.45
 -10   8   2   44.35    2.72
 -10   8   2   48.07    3.12
 -10   8   2   54.57    3.32
 -10   8   2   39.52    2.89
 -10   8   2   48.99    2.83
 -10   8   2   44.27    2.93
 -10   8   2   49.30    2.89
 -11   7   3   37.42    2.38
 -11   7   3   43.92    2.87
 -11   7   3   35.58    2.72
 -11   7   3   45.66    2.87
 -11   7   3   42.60    2.40
 -11   7   3   41.42    2.52
 -11   7   3   41.32    2.99
 -11   7   3   37.95    2.54
  12  -6  -4   52.81    3.27
 -12   6   4   54.40    2.71
 -12   6   4   50.72    3.18
 -12   6   4   45.97    3.10
 -12   6   4   49.31    3.27
 -12   6   4   48.87    2.69
 -12   6   4   51.84    3.19
 -12   6   4   50.84    2.89
 -12   6   4   48.72    2.89
  13  -5  -5   16.32    1.68
  13  -5  -5   15.26    1.78
 -13   5   5   17.97    2.06
 -13   5   5   13.86    1.84
 -13   5   5   12.12    1.50
 -13   5   5   15.32    1.56
 -13   5   5   15.79    1.99
 -13   5   5   14.63    1.55
  14  -4  -6    2.03    0.98
  14  -4  -6    1.93    1.06
 -14   4   6    0.79    0.91
 -14   4   6    1.34    1.20
 -14   4   6    1.09    0.86
 -14   4   6    2.22    1.09
  15  -3  -7    6.43    1.16
  15  -3  -7    2.41    1.08
  15  -3  -7    2.81    1.25
 -15   3   7    5.04    1.40
 -15   3   7    4.37    1.00
 -15   3   7    4.00    0.96
 -15   3   7    4.62    1.01
 -15   3   7    4.47    1.12
  16  -2  -8    0.93    1.07
  16  -2  -8   -0.56    1.18
  16  -2  -8    1.74    0.91
  16  -2  -8   -0.17    1.08
 -16   2   8    0.77    1.39
 -16   2   8   -0.19    1.08
 -16   2   8   -0.78    1.03
 -16   2   8    1.25    1.10
 -16   2   8    0.23    0.93
  17  -1  -9    4.69    1.61
  17  -1  -9    4.03    1.44
 -17   1   9    3.48    1.32
 -17   1   9    4.05    1.25
 -17   1   9    3.72    1.32
 -17   1   9    2.67    1.15
 -17   1   9    3.88    1.56
  18   0 -10    8.34    1.77
  18   0 -10    9.47    1.81
  18   0 -10    6.88    1.63
 -18   0  10    6.36    1.75
 -18   0  10    5.92    1.64
 -18   0  10    7.67    1.89
 -18   0  10    5.89    1.66
  19   1 -11   11.46    2.20
  19   1 -11   10.01    2.00
 -19  -1  11    9.95    2.25
 -19  -1  11   12.95    1.85
 -19  -1  11    7.91    2.02
  20   2 -12    5.44    2.23
  20   2 -12    7.62    1.96
 -20  -2  12    5.64    2.17
 -20  -2  12    4.62    2.21
 -20  -2  12    6.93    1.86
  21   3 -13    0.47    2.29
  21   3 -13    0.40    2.40
 -21  -3  13    2.16    2.49
 -21  -3  13   -4.12    2.36
 -21  -3  13    1.92    2.24
  22   4 -14   -5.29    2.86
 -22  -4  14   -6.51    3.01
 -22  -4  14    4.20    2.84
 -22  -4  14   -0.02    2.64
   2 -14   5   -0.08    2.85
   3 -13   4   -1.06    2.38
  -3  13  -4    0.17    2.28
  -3  13  -4    1.73    2.59
  -3  13  -4    6.24    2.85
   4 -12   3    5.88    1.94
  -4  12  -3    4.08    2.09
  -4  12  -3    1.90    2.26
  -4  12  -3   11.52    2.44
   5 -11   2   17.12    2.23
  -5  11  -2   15.54    2.03
  -5  11  -2   19.51    2.86
  -5  11  -2   19.27    2.71
  -5  11  -2   14.25    2.05
   6 -10   1    6.16    1.39
  -6  10  -1    2.59    1.44
  -6  10  -1    3.06    1.41
  -6  10  -1    3.31    1.33
   7  -9   0    6.45    1.30
  -7   9   0    7.45    1.42
  -7   9   0    5.43    1.31
  -7   9   0    3.55    1.33
  -7   9   0    3.31    1.18
   8  -8  -1    7.29    1.16
  -8   8   1    6.07    1.22
  -8   8   1    3.52    1.09
  -8   8   1    5.60    1.22
  -8   8   1    5.90    1.24
  -8   8   1   10.12    1.50
  -8   8   1    5.00    1.07
   9  -7  -2   26.02    1.78
  -9   7   2   21.99    1.92
  -9   7   2   27.90    2.10
  -9   7   2   22.59    2.03
  -9   7   2   26.65    2.22
  -9   7   2   22.87    1.86
  -9   7   2   23.73    1.72
  -9   7   2   24.14    1.86
 -10   6   3    0.34    0.82
 -10   6   3    0.36    0.67
 -10   6   3    0.78    0.67
 -10   6   3   -0.42    0.75
 -10   6   3    0.94    0.88
 -10   6   3    1.36    0.82
 -10   6   3    0.43    0.89
 -10   6   3   -0.86    0.91
  11  -5  -4    4.80    0.98
 -11   5   4    6.27    1.05
 -11   5   4    4.60    1.13
 -11   5   4    6.53    1.13
 -11   5   4    3.92    1.02
 -11   5   4    4.81    1.03
 -11   5   4    6.65    0.90
 -11   5   4    6.22    0.92
  12  -4  -5   56.59    2.89
  12  -4  -5   56.70    3.29
 -12   4   5   58.78    2.78
 -12   4   5   52.40    2.91
 -12   4   5   57.48    3.18
 -12   4   5   54.07    3.27
 -12   4   5   56.58    2.77
 -12   4   5   52.35    3.14
  13  -3  -6   37.30    2.22
  13  -3  -6   34.79    2.35
  13  -3  -6   36.54    2.06
 -13   3   6   32.63    2.40
 -13   3   6   33.74    2.32
 -13   3   6   35.52    2.17
 -13   3   6   35.24    2.48
 -13   3   6   34.24    2.06
 -13   3   6   36.17    2.05
  14  -2  -7    8.48    1.39
  14  -2  -7    8.25    1.23
  14  -2  -7    6.78    1.07
 -14   2   7    7.69    1.01
 -14   2   7    5.57    1.22
 -14   2   7    4.21    1.12
 -14   2   7    7.23    1.07
 -14   2   7    7.34    1.30
  15  -1  -8   10.55    1.44
  15  -1  -8   10.81    1.53
  15  -1  -8    7.60    1.23
  15  -1  -8    6.84    1.21
 -15   1   8    6.94    1.22
 -15   1   8    8.83    1.21
 -15   1   8    9.84    1.22
 -15   1   8    9.21    1.46
 -15   1   8    7.77    1.28
  16   0  -9    0.30    1.12
  16   0  -9    0.86    1.24
  16   0  -9    1.86    1.20
 -16   0   9   -0.88    0.92
 -16   0   9   -1.52    1.13
 -16   0   9   -0.56    1.07
 -16   0   9   -0.14    1.28
 -16   0   9   -0.43    1.05
  17   1 -10    1.28    1.31
  17   1 -10   -0.74    1.36
  17   1 -10   -0.05    1.50
 -17  -1  10   -0.23    1.38
 -17  -1  10   -0.85    1.33
 -17  -1  10    1.12    1.39
 -17  -1  10    1.43    1.40
  18   2 -11    0.05    1.56
  18   2 -11   -1.14    1.51
 -18  -2  11   -0.72    1.65
 -18  -2  11   -2.66    1.55
 -18  -2  11    0.27    1.35
 -18  -2  11    2.11    1.83
  19   3 -12    0.54    2.04
  19   3 -12    8.30    2.07
 -19  -3  12    7.41    1.92
 -19  -3  12    3.73    2.11
 -19  -3  12    3.59    2.12
  20   4 -13   10.05    2.41
  20   4 -13    6.28    2.49
 -20  -4  13    2.73    2.59
 -20  -4  13    3.87    2.46
 -20  -4  13    1.53    2.05
  21   5 -14    7.30    2.83
  21   5 -14    5.35    3.17
 -21  -5  14    5.03    2.62
 -21  -5  14    1.52    2.75
 -21  -5  14   -5.50    2.93
   1 -13   5    7.70    2.38
  -1  13  -5    9.27    3.35
  -1  13  -5    3.76    2.46
   2 -12   4    8.70    1.98
  -2  12  -4    9.05    2.15
  -2  12  -4    3.47    2.62
  -3  11  -3   -1.40    1.88
  -3  11  -3    2.21    1.55
  -3  11  -3    3.80    1.67
  -3  11  -3   -1.77    1.80
   4 -10   2    3.06    1.28
   4 -10   2    0.26    1.25
  -4  10  -2    3.38    1.33
  -4  10  -2    1.00    1.44
  -4  10  -2    1.02    1.26
  -4  10  -2    0.44    1.42
   5  -9   1    1.12    1.02
   5  -9   1    0.04    1.02
  -5   9  -1    1.39    1.12
  -5   9  -1    0.85    0.99
  -5   9  -1    1.33    1.06
  -5   9  -1    0.15    1.09
  -5   9  -1    1.00    1.07
   6  -8   0   10.73    1.25
  -6   8   0   10.47    1.37
  -6   8   0    9.56    1.10
  -6   8   0    9.50    1.49
  -6   8   0    9.47    1.24
  -6   8   0    9.50    1.40
   7  -7  -1   17.19    1.46
  -7   7   1   15.80    1.43
  -7   7   1   19.95    1.51
  -7   7   1   17.92    1.73
  -7   7   1   19.02    1.93
  -7   7   1   21.24    1.61
  -7   7   1   17.28    1.55
  -7   7   1   17.93    1.47
   8  -6  -2   67.01    3.01
  -8   6   2   67.38    3.28
  -8   6   2   57.90    3.59
  -8   6   2   64.94    3.26
  -8   6   2   62.49    3.06
  -8   6   2   63.19    3.68
  -8   6   2   63.71    3.03
  -8   6   2   65.75    2.98
   9  -5  -3   14.13    1.36
  -9   5   3   13.92    1.39
  -9   5   3   13.22    1.38
  -9   5   3   14.54    1.26
  -9   5   3   12.08    1.08
  -9   5   3   13.77    1.11
  -9   5   3   13.10    1.39
  -9   5   3   13.74    1.26
  10  -4  -4    0.79    0.62
  10  -4  -4    1.83    0.65
 -10   4   4    0.62    0.70
 -10   4   4    1.39    0.53
 -10   4   4    0.84    0.80
 -10   4   4    1.59    0.75
 -10   4   4    0.88    0.57
 -10   4   4    0.53    0.62
  11  -3  -5    2.83    0.75
  11  -3  -5    2.14    0.71
  11  -3  -5    2.45    0.62
 -11   3   5    3.70    0.67
 -11   3   5    2.12    0.80
 -11   3   5    3.47    0.77
 -11   3   5    1.93    0.85
 -11   3   5    2.96    0.86
  12  -2  -6   12.99    1.06
  12  -2  -6    9.93    1.34
  12  -2  -6   12.68    1.33
  12  -2  -6   10.24    1.20
 -12   2   6    9.31    1.38
 -12   2   6   11.89    1.17
 -12   2   6    9.13    1.19
 -12   2   6   11.77    1.47
 -12   2   6   11.21    1.26
 -12   2   6   12.12    1.25
 -12   2   6   11.70    1.25
  13  -1  -7    3.52    0.87
  13  -1  -7    3.85    0.88
  13  -1  -7    2.58    0.94
  13  -1  -7    3.54    0.84
 -13   1   7    2.22    0.99
 -13   1   7    1.80    0.85
 -13   1   7    2.35    0.82
 -13   1   7    1.63    0.79
 -13   1   7    3.08    0.75
  14   0  -8    6.22    1.14
  14   0  -8    2.71    0.95
  14   0  -8    4.52    1.11
  14   0  -8    3.84    1.05
  14   0  -8    4.34    0.98
 -14   0   8    4.53    1.05
 -14   0   8    6.24    1.00
 -14   0   8    5.86    1.32
 -14   0   8    5.67    1.11
 -14   0   8    4.89    1.13
 -14   0   8    5.70    1.22
  15   1  -9    7.77    1.32
  15   1  -9   10.37    1.49
  15   1  -9    8.99    1.53
 -15  -1   9    5.98    1.14
 -15  -1   9    7.94    1.30
 -15  -1   9    8.01    1.40
 -15  -1   9    6.48    1.31
 -15  -1   9    6.96    1.44
  16   2 -10   21.91    2.69
  16   2 -10   35.69    2.59
  16   2 -10   29.20    2.51
 -16  -2  10   25.47    2.66
 -16  -2  10   30.16    2.73
 -16  -2  10   31.55    2.33
 -16  -2  10   27.97    2.52
 -16  -2  10   27.31    2.73
  17   3 -11    1.19    1.44
  17   3 -11   -2.65    1.78
  17   3 -11    0.95    1.43
 -17  -3  11   -0.37    1.29
 -17  -3  11    0.49    1.52
 -17  -3  11   -0.42    1.60
 -17  -3  11    0.15    1.71
  18   4 -12    2.70    2.05
 -18  -4  12   -0.23    1.81
 -18  -4  12   -1.71    2.00
 -18  -4  12    1.25    1.63
  19   5 -13    2.05    2.15
  19   5 -13    2.80    2.39
 -19  -5  13    2.74    2.26
 -19  -5  13    0.08    2.53
 -19  -5  13    0.99    1.99
  20   6 -14    2.42    2.99
  20   6 -14   -3.71    2.54
 -20  -6  14    6.25    2.63
 -20  -6  14   -1.39    2.66
 -20  -6  14   -6.46    3.10
  -1 -13   6   -0.29    2.37
   1  13  -6    0.88    3.37
   1  13  -6    0.92    2.50
   1  13  -6    1.85    2.56
   0 -12   5    1.65    1.96
   0  12  -5    4.37    2.09
   0  12  -5   -1.74    2.58
   1 -11   4    3.89    1.69
   1 -11   4    1.27    1.77
  -1  11  -4    3.46    2.01
  -1  11  -4    3.95    1.92
  -1  11  -4    5.50    1.68
   2 -10   3    7.83    1.45
   2 -10   3    9.06    1.34
   2 -10   3    8.76    1.45
  -2  10  -3    8.33    1.53
  -2  10  -3    7.50    1.72
   3  -9   2    6.81    1.13
   3  -9   2    4.20    1.09
  -3   9  -2    4.01    1.19
  -3   9  -2    3.83    1.14
  -3   9  -2    4.89    1.21
  -3   9  -2    5.83    1.25
  -3   9  -2    6.55    1.15
   4  -8   1    3.92    0.94
   4  -8   1    3.62    0.88
  -4   8  -1    2.02    0.85
  -4   8  -1    1.27    0.88
  -4   8  -1    1.98    1.06
  -4   8  -1    2.35    0.94
  -4   8  -1    2.07    0.95
  -4   8  -1    2.36    0.89
   5  -7   0    0.34    0.63
   5  -7   0    0.25    0.70
  -5   7   0    0.51    0.69
  -5   7   0    0.56    0.64
  -5   7   0    0.33    0.62
  -5   7   0    0.33    0.80
   6  -6  -1   -0.17    0.56
  -6   6   1    0.67    0.59
  -6   6   1    0.30    0.57
  -6   6   1    0.15    0.59
  -6   6   1    0.73    0.61
  -6   6   1    1.31    0.54
  -6   6   1    0.09    0.66
  -6   6   1    0.85    0.63
   7  -5  -2   87.39    3.78
  -7   5   2   87.68    4.11
  -7   5   2   87.61    4.12
  -7   5   2   89.85    4.64
  -7   5   2   84.14    3.75
  -7   5   2   86.54    3.86
  -7   5   2   87.67    4.60
  -7   5   2   88.18    3.86
   8  -4  -3  118.72    5.76
  -8   4   3  116.01    4.73
  -8   4   3  112.97    4.85
  -8   4   3  108.73    5.17
  -8   4   3  110.06    4.70
  -8   4   3  109.99    5.19
  -8   4   3  110.80    4.81
  -8   4   3  112.37    5.71
   9  -3  -4   82.45    3.65
   9  -3  -4   79.40    4.26
  -9   3   4   83.16    3.64
  -9   3   4   84.69    3.93
  -9   3   4   79.74    3.52
  -9   3   4   80.14    4.26
  -9   3   4   79.36    3.51
  -9   3   4   83.54    3.94
  10  -2  -5    8.95    1.01
  10  -2  -5    8.41    1.10
  10  -2  -5   10.29    0.95
 -10   2   5   10.10    0.96
 -10   2   5   10.26    1.14
 -10   2   5   11.07    1.10
 -10   2   5    9.76    1.01
 -10   2   5    9.09    1.03
 -10   2   5    9.85    0.89
 -10   2   5    7.64    0.92
  11  -1  -6   14.64    1.15
  11  -1  -6   15.17    1.22
  11  -1  -6   14.84    1.28
  11  -1  -6   14.08    1.15
  11  -1  -6   14.08    1.31
 -11   1   6   13.37    1.19
 -11   1   6   12.59    1.14
 -11   1   6   12.65    1.26
 -11   1   6   12.45    1.24
 -11   1   6   15.03    1.36
 -11   1   6   16.12    1.34
 -11   1   6   14.72    1.22
  12   0  -7    0.09    0.68
  12   0  -7    0.17    0.68
  12   0  -7   -0.52    0.72
  12   0  -7    0.25    0.74
  12   0  -7    0.24    0.71
 -12   0   7    0.45    0.64
 -12   0   7    0.80    0.74
 -12   0   7    0.15    0.60
 -12   0   7    0.31    0.74
 -12   0   7    0.45    0.79
  13   1  -8    0.67    0.85
  13   1  -8    1.07    0.80
  13   1  -8    0.58    0.83
  13   1  -8    1.24    0.80
 -13  -1   8    1.13    0.93
 -13  -1   8   -0.19    0.74
 -13  -1   8    0.40    0.83
 -13  -1   8    0.97    0.98
 -13  -1   8    1.65    0.93
 -13  -1   8    0.63    0.94
  14   2  -9    7.49    1.28
  14   2  -9    6.46    1.27
  14   2  -9    6.57    1.38
  14   2  -9    9.74    1.43
 -14  -2   9    7.60    1.45
 -14  -2   9    6.34    1.27
 -14  -2   9    6.88    1.23
 -14  -2   9    7.68    1.19
 -14  -2   9    7.42    1.33
 -14  -2   9    6.48    1.40
  15   3 -10   10.03    1.65
  15   3 -10   13.24    1.75
  15   3 -10    9.80    1.67
 -15  -3  10   12.68    1.58
 -15  -3  10   11.43    1.80
 -15  -3  10    9.67    1.78
 -15  -3  10   10.28    1.58
 -15  -3  10   12.65    1.64
  16   4 -11    4.80    1.56
  16   4 -11    6.06    1.65
 -16  -4  11    6.77    1.69
 -16  -4  11    5.06    1.79
 -16  -4  11    4.29    1.38
  17   5 -12    6.41    2.03
  17   5 -12    8.70    2.09
 -17  -5  12    3.07    2.08
 -17  -5  12    2.41    1.65
 -17  -5  12    5.45    2.02
  18   6 -13    5.09    2.35
  18   6 -13    0.95    2.47
 -18  -6  13   -1.99    2.66
 -18  -6  13    0.17    2.03
 -18  -6  13   -1.44    2.11
  19   7 -14   -0.90    3.29
 -19  -7  14    3.08    2.83
 -19  -7  14   -7.78    3.05
  -3 -13   7   12.45    2.61
   3  13  -7    8.53    3.73
   3  13  -7    3.85    2.64
  -2 -12   6    5.55    1.93
   2  12  -6    1.24    2.83
   2  12  -6    1.32    1.76
   2  12  -6   -0.29    2.15
  -1 -11   5    2.61    1.57
   1  11  -5   -0.28    2.13
   1  11  -5    2.19    1.61
   1  11  -5    3.00    1.71
   1  11  -5    0.69    2.01
   0 -10   4    3.81    1.32
   0 -10   4    0.91    1.24
   0 -10   4    3.31    1.29
   0  10  -4    3.26    1.33
   0  10  -4    3.45    1.38
   0  10  -4    2.53    1.72
   0  10  -4    0.45    1.54
   1  -9   3   14.45    1.63
   1  -9   3   16.37    1.72
   1  -9   3   15.28    1.70
  -1   9  -3   12.29    1.82
  -1   9  -3   15.70    1.96
  -1   9  -3   11.96    1.64
  -1   9  -3   13.80    1.68
  -1   9  -3   13.16    1.51
   2  -8   2   25.21    1.80
   2  -8   2   29.52    1.85
   2  -8   2   30.30    1.89
  -2   8  -2   25.44    2.23
  -2   8  -2   26.66    1.90
  -2   8  -2   26.27    2.11
  -2   8  -2   29.27    2.02
  -2   8  -2   31.02    2.07
  -2   8  -2   28.68    1.87
   3  -7   1    4.94    0.82
   3  -7   1    3.22    0.69
  -3   7  -1    3.87    0.71
  -3   7  -1    4.89    0.79
  -3   7  -1    4.87    0.86
  -3   7  -1    3.16    0.88
  -3   7  -1    2.71    0.74
  -3   7  -1    3.48    0.82
   4  -6   0   10.93    0.98
   4  -6   0   11.46    1.01
  -4   6   0   12.66    1.22
  -4   6   0   12.07    0.93
  -4   6   0   11.92    1.08
  -4   6   0   12.82    1.32
  -4   6   0   12.28    1.00
   5  -5  -1   46.42    2.10
  -5   5   1   43.92    2.24
  -5   5   1   47.91    2.64
  -5   5   1   42.76    2.12
  -5   5   1   48.16    2.61
  -5   5   1   42.51    2.16
  -5   5   1   44.18    2.22
  -5   5   1   44.24    2.17
   6  -4  -2    4.94    0.71
  -6   4   2    4.68    0.55
  -6   4   2    4.59    0.72
  -6   4   2    5.01    0.64
  -6   4   2    4.42    0.60
  -6   4   2    4.10    0.64
   7  -3  -3   46.71    2.26
   7  -3  -3   51.14    2.66
  -7   3   3   48.51    2.16
  -7   3   3   49.51    2.64
  -7   3   3   46.28    2.43
  -7   3   3   46.74    2.41
  -7   3   3   49.38    2.17
  -7   3   3   47.35    2.25
   8  -2  -4    0.36    0.49
   8  -2  -4    0.47    0.42
  -8   2   4    0.97    0.47
  -8   2   4   -0.24    0.35
  -8   2   4    0.58    0.49
  -8   2   4    0.20    0.37
  -8   2   4    0.65    0.43
   9  -1  -5   65.78    3.17
   9  -1  -5   66.06    2.95
   9  -1  -5   63.21    3.12
   9  -1  -5   63.72    2.86
   9  -1  -5   67.20    3.42
  -9   1   5   64.91    3.17
  -9   1   5   62.31    3.16
  -9   1   5   61.97    3.17
  -9   1   5   62.70    3.37
  -9   1   5   63.36    3.18
  -9   1   5   63.27    2.86
  10   0  -6   99.34    5.18
  10   0  -6   98.22    4.88
  10   0  -6  104.97    4.50
  10   0  -6  101.43    4.39
  10   0  -6  108.39    4.97
 -10   0   6  100.31    4.82
 -10   0   6  104.57    4.97
 -10   0   6  103.09    4.93
 -10   0   6   97.80    4.37
 -10   0   6  102.45    4.80
 -10   0   6   99.18    5.16
  11   1  -7   76.20    4.09
  11   1  -7   82.39    4.31
  11   1  -7   83.20    3.77
  11   1  -7   79.93    3.68
 -11  -1   7   80.68    4.28
 -11  -1   7   80.20    4.15
 -11  -1   7   83.87    4.03
 -11  -1   7   80.82    3.99
 -11  -1   7   78.85    4.14
 -11  -1   7   81.60    3.69
  12   2  -8    1.36    0.94
  12   2  -8    1.84    0.84
  12   2  -8    3.82    0.98
  12   2  -8    2.61    0.93
  12   2  -8    2.83    0.80
 -12  -2   8    2.50    0.90
 -12  -2   8    3.15    0.95
 -12  -2   8    3.04    0.81
 -12  -2   8    2.98    1.08
 -12  -2   8    4.68    0.93
 -12  -2   8    2.37    1.01
  13   3  -9    4.42    1.11
  13   3  -9    1.98    1.28
  13   3  -9    3.99    1.20
  13   3  -9    4.88    1.20
 -13  -3   9    4.53    1.31
 -13  -3   9    3.09    1.06
 -13  -3   9    3.87    1.11
 -13  -3   9    4.65    1.16
 -13  -3   9    2.34    1.27
 -13  -3   9    3.14    0.91
  14   4 -10    1.92    1.66
  14   4 -10    2.00    1.68
  14   4 -10   -1.12    1.20
  14   4 -10    0.71    1.14
 -14  -4  10   -0.63    1.07
 -14  -4  10    1.21    1.23
 -14  -4  10   -1.30    1.12
 -14  -4  10   -0.13    1.28
 -14  -4  10    0.17    1.41
  15   5 -11    0.87    1.44
  15   5 -11    1.17    1.79
  15   5 -11   -0.67    1.53
 -15  -5  11   -0.44    1.36
 -15  -5  11    0.34    1.46
 -15  -5  11   -0.01    1.83
 -15  -5  11   -0.02    1.67
  16   6 -12    5.15    2.39
  16   6 -12    4.67    1.99
  16   6 -12    3.03    1.96
 -16  -6  12    0.55    2.29
 -16  -6  12    4.26    1.70
  17   7 -13    2.00    2.29
  17   7 -13    1.78    2.31
 -17  -7  13    3.90    2.46
 -17  -7  13    1.90    3.36
 -17  -7  13    0.33    2.22
  -5 -13   8   -0.77    2.56
   5  13  -8    0.86    2.63
   5  13  -8    2.82    2.54
   5  13  -8    0.46    3.91
  -4 -12   7    3.12    2.09
   4  12  -7    0.36    3.23
   4  12  -7    4.40    2.10
   4  12  -7    1.58    2.13
  -3 -11   6    5.31    1.69
   3  11  -6    3.79    2.44
   3  11  -6    4.64    1.68
   3  11  -6    1.83    1.77
  -2 -10   5    0.51    1.29
  -2 -10   5    1.41    1.32
  -2 -10   5    3.61    1.37
   2  10  -5    1.30    1.46
   2  10  -5    2.66    1.69
  -1  -9   4    9.01    1.39
  -1  -9   4    7.37    1.23
  -1  -9   4    5.21    1.11
   1   9  -4    6.04    1.55
   1   9  -4    7.07    1.28
   1   9  -4    5.89    1.30
   1   9  -4    3.69    1.22
   1   9  -4    8.38    1.50
   0  -8   3    4.84    0.90
   0  -8   3    6.35    1.08
   0  -8   3    5.94    0.98
   0  -8   3    4.22    1.00
   0  -8   3    5.02    1.05
   0   8  -3    2.53    0.91
   0   8  -3    7.18    1.25
   0   8  -3    6.77    1.17
   0   8  -3    6.92    1.07
   0   8  -3    4.71    1.04
   1  -7   2    4.76    0.80
   1  -7   2    4.59    0.86
   1  -7   2    6.49    0.86
   1  -7   2    4.79    0.77
   1  -7   2    3.13    0.77
  -1   7  -2    5.51    0.86
  -1   7  -2    5.10    0.86
  -1   7  -2    4.83    0.81
  -1   7  -2    3.90    0.82
  -1   7  -2    6.25    0.86
   2  -6   1    2.87    0.72
   2  -6   1    3.40    0.58
   2  -6   1    4.06    0.61
   2  -6   1    2.94    0.57
  -2   6  -1    3.62    0.65
  -2   6  -1    3.15    0.60
  -2   6  -1    2.93    0.71
  -2   6  -1    3.58    0.62
  -2   6  -1    2.39    0.63
  -2   6  -1    3.09    0.64
   3  -5   0  164.34    6.56
  -3   5   0  158.41    7.95
  -3   5   0  160.04    6.65
  -3   5   0  165.16    7.36
  -3   5   0  162.50    7.34
  -3   5   0  155.14    7.96
   4  -4  -1  142.50    5.76
  -4   4   1  139.32    5.75
  -4   4   1  141.27    6.13
  -4   4   1  142.16    5.66
  -4   4   1  137.15    6.87
  -4   4   1  140.14    5.77
  -4   4   1  127.85    6.12
  -4   4   1  144.99    6.90
   5  -3  -2  158.46    7.46
  -5   3   2  150.56    6.72
  -5   3   2  155.21    6.14
  -5   3   2  155.59    7.45
  -5   3   2  147.60    6.14
  -5   3   2  153.90    6.26
  -5   3   2  142.83    6.25
  -5   3   2  156.25    6.72
   6  -2  -3    3.29    0.41
   6  -2  -3    2.15    0.42
   6  -2  -3    2.55    0.47
  -6   2   3    2.28    0.43
  -6   2   3    2.17    0.44
  -6   2   3    2.35    0.48
  -6   2   3    1.43    0.43
   7  -1  -4   50.90    2.33
   7  -1  -4   50.03    2.46
   7  -1  -4   52.38    2.25
   7  -1  -4   50.15    2.48
   7  -1  -4   49.25    2.48
   7  -1  -4   53.80    2.70
  -7   1   4   52.61    2.25
  -7   1   4   48.18    2.49
  -7   1   4   49.99    2.51
  -7   1   4   48.03    2.50
  -7   1   4   49.49    2.30
  -7   1   4   52.78    2.68
   8   0  -5   -0.14    0.41
   8   0  -5    0.76    0.42
   8   0  -5    0.35    0.46
   8   0  -5    0.73    0.46
   8   0  -5   -0.58    0.48
   8   0  -5    0.17    0.37
  -8   0   5    0.05    0.38
  -8   0   5    0.10    0.37
  -8   0   5    0.04    0.46
  -8   0   5    0.08    0.44
  -8   0   5    0.23    0.46
  -8   0   5    0.14    0.39
   9   1  -6   48.13    2.36
   9   1  -6   48.34    2.57
   9   1  -6   44.02    2.61
   9   1  -6   48.31    2.48
   9   1  -6   48.16    2.29
   9   1  -6   47.78    2.68
  -9  -1   6   50.39    2.32
  -9  -1   6   47.64    2.61
  -9  -1   6   48.44    2.67
  -9  -1   6   45.53    2.34
  -9  -1   6   47.61    2.52
  -9  -1   6   48.23    2.62
  10   2  -7   32.71    1.93
  10   2  -7   31.14    2.08
  10   2  -7   35.39    2.17
  10   2  -7   34.67    2.20
 -10  -2   7   33.40    2.18
 -10  -2   7   32.97    2.19
 -10  -2   7   35.13    2.18
 -10  -2   7   35.64    1.90
 -10  -2   7   34.08    2.04
  11   3  -8   26.25    1.84
  11   3  -8   24.34    2.03
  11   3  -8   27.03    1.96
  11   3  -8   23.27    2.09
 -11  -3   8   25.07    1.85
 -11  -3   8   27.31    1.93
 -11  -3   8   22.68    1.74
 -11  -3   8   24.56    2.13
 -11  -3   8   27.34    1.78
 -11  -3   8   25.58    1.85
 -11  -3   8   23.36    2.14
  12   4  -9   23.69    2.50
  12   4  -9   22.04    2.29
  12   4  -9   28.34    2.13
  12   4  -9   26.03    2.04
 -12  -4   9   24.57    1.96
 -12  -4   9   24.09    2.09
 -12  -4   9   27.44    1.98
 -12  -4   9   23.64    2.35
 -12  -4   9   23.98    2.15
 -12  -4   9   23.75    1.95
  13   5 -10   10.86    2.05
  13   5 -10   14.14    1.88
  13   5 -10   10.52    1.60
  13   5 -10    8.33    1.99
 -13  -5  10   11.38    1.53
 -13  -5  10   11.47    1.99
 -13  -5  10    8.62    1.41
 -13  -5  10    7.57    1.91
  14   6 -11   -0.46    1.60
  14   6 -11    2.82    2.18
 -14  -6  11   -3.42    1.70
 -14  -6  11    1.38    1.40
 -14  -6  11   -1.05    1.42
 -14  -6  11   -2.80    1.38
 -14  -6  11    1.00    2.15
  15   7 -12   -1.55    1.76
  15   7 -12    1.29    2.54
  15   7 -12    0.97    2.00
 -15  -7  12    3.00    1.72
 -15  -7  12    0.58    2.44
 -15  -7  12   -2.69    1.65
  16   8 -13   -0.69    2.47
  16   8 -13    4.09    2.41
 -16  -8  13   -2.54    2.05
  -7 -13   9    5.70    2.72
   7  13  -9    1.85    2.75
   7  13  -9    2.34    3.09
   7  13  -9    6.52    4.51
  -6 -12   8    6.34    2.34
   6  12  -8    2.53    3.48
   6  12  -8    1.34    2.13
   6  12  -8    4.42    2.34
  -5 -11   7    4.33    1.77
   5  11  -7    2.22    1.76
   5  11  -7    3.24    2.44
   5  11  -7    0.05    1.87
  -4 -10   6    3.24    1.56
   4  10  -6    2.82    1.97
   4  10  -6    2.31    1.39
   4  10  -6    3.20    1.49
  -3  -9   5    0.53    1.01
  -3  -9   5   -1.50    1.16
   3   9  -5    1.00    1.39
   3   9  -5    1.69    1.48
   3   9  -5   -1.08    1.04
   3   9  -5   -0.61    0.93
  -2  -8   4   38.91    2.26
  -2  -8   4   36.52    2.66
  -2  -8   4   38.21    2.27
  -2  -8   4   39.87    2.58
  -2  -8   4   38.42    2.56
   2   8  -4   40.14    2.72
   2   8  -4   38.13    2.55
   2   8  -4   40.80    2.34
   2   8  -4   39.28    2.36
   2   8  -4   38.41    2.66
  -1  -7   3   60.71    3.21
  -1  -7   3   59.91    2.87
  -1  -7   3   53.79    3.39
  -1  -7   3   62.90    3.20
  -1  -7   3   58.25    2.85
   1   7  -3   58.94    2.88
   1   7  -3   60.75    2.88
   1   7  -3   60.51    3.24
   1   7  -3   58.91    3.47
   1   7  -3   60.28    3.19
   0  -6   2  123.15    5.31
   0  -6   2  130.49    5.95
   0  -6   2  121.86    6.38
   0  -6   2  131.06    5.94
   0  -6   2  127.63    5.29
   0   6  -2  126.39    6.41
   0   6  -2  125.09    5.26
   0   6  -2  121.05    5.93
   0   6  -2  123.68    5.34
   0   6  -2  125.91    5.98
   1  -5   1   13.04    1.05
   1  -5   1   11.26    0.91
   1  -5   1   12.22    0.90
   1  -5   1   12.40    0.93
   1  -5   1   13.75    0.92
  -1   5  -1   11.47    0.90
  -1   5  -1   12.88    0.94
  -1   5  -1   12.12    0.92
  -1   5  -1   13.47    1.05
   2  -4   0   -0.33    0.26
   2  -4   0   -0.15    0.28
  -2   4   0    0.25    0.26
  -2   4   0    0.17    0.29
  -2   4   0    0.30    0.26
  -2   4   0    0.39    0.30
  -2   4   0   -0.05    0.30
   3  -3  -1   10.20    0.66
   3  -3  -1   10.06    0.60
   3  -3  -1    9.33    0.76
  -3   3   1    9.19    0.77
  -3   3   1   10.24    0.58
  -3   3   1   10.80    0.64
  -3   3   1   11.18    0.66
   4  -2  -2    6.47    0.60
  -4   2   2    6.64    0.46
  -4   2   2    8.27    0.47
  -4   2   2    8.88    0.58
  -4   2   2    6.57    0.60
  -4   2   2    9.72    0.57
   5  -1  -3  129.26    5.35
   5  -1  -3  126.36    5.24
   5  -1  -3  131.53    5.92
   5  -1  -3  130.80    5.75
   5  -1  -3  132.01    5.94
   5  -1  -3  128.14    6.31
  -5   1   3  138.72    5.96
  -5   1   3  129.41    5.24
  -5   1   3  126.70    5.92
  -5   1   3  127.49    6.31
  -5   1   3  132.71    5.77
  -5   1   3  129.25    5.34
   6   0  -4    3.54    0.46
   6   0  -4    3.15    0.49
   6   0  -4    3.10    0.41
   6   0  -4    3.17    0.46
  -6   0   4    3.95    0.53
  -6   0   4    3.69    0.44
  -6   0   4    3.35    0.50
  -6   0   4    3.30    0.50
  -6   0   4    3.66    0.54
  -6   0   4    2.78    0.43
   7   1  -5   64.67    3.24
   7   1  -5   63.99    2.89
   7   1  -5   64.12    3.08
   7   1  -5   61.61    3.38
   7   1  -5   63.76    2.85
   7   1  -5   71.89    3.31
  -7  -1   5   67.04    3.27
  -7  -1   5   67.21    3.26
  -7  -1   5   61.88    3.37
  -7  -1   5   63.96    2.86
  -7  -1   5   66.91    3.12
  -7  -1   5   64.13    2.88
   8   2  -6  105.33    4.53
   8   2  -6  104.74    4.81
   8   2  -6  106.72    5.33
   8   2  -6  102.06    5.07
   8   2  -6  109.14    5.17
   8   2  -6  104.07    4.48
  -8  -2   6  103.96    5.32
  -8  -2   6  102.22    5.08
  -8  -2   6  104.68    4.50
  -8  -2   6  104.19    5.12
  -8  -2   6  103.81    4.83
  -8  -2   6  104.12    4.48
   9   3  -7   -0.71    0.60
   9   3  -7   -0.07    0.54
   9   3  -7    1.72    0.65
   9   3  -7    1.09    0.84
   9   3  -7    0.19    0.70
  -9  -3   7    0.86    0.61
  -9  -3   7   -0.20    0.80
  -9  -3   7    0.46    0.59
  -9  -3   7   -0.10    0.54
  -9  -3   7    0.20    0.78
  -9  -3   7   -0.06    0.60
  10   4  -8    1.34    0.90
  10   4  -8    0.92    0.75
  10   4  -8    1.24    1.12
  10   4  -8    0.42    0.98
 -10  -4   8   -0.13    0.72
 -10  -4   8    0.19    0.69
 -10  -4   8    0.58    0.79
 -10  -4   8   -0.28    1.03
 -10  -4   8    0.89    0.82
 -10  -4   8    0.57    0.72
  11   5  -9    0.92    1.06
  11   5  -9    0.49    0.93
  11   5  -9    2.19    1.46
  11   5  -9    0.53    1.31
 -11  -5   9    1.42    0.92
 -11  -5   9    0.13    1.29
 -11  -5   9   -1.12    1.22
 -11  -5   9   -0.67    0.89
 -11  -5   9    0.80    0.95
 -11  -5   9    0.67    0.83
 -11  -5   9    0.25    1.02
  12   6 -10    2.32    1.38
  12   6 -10    2.89    1.74
  12   6 -10   -1.60    1.64
  12   6 -10    3.63    1.48
 -12  -6  10    2.32    1.10
 -12  -6  10    3.01    1.19
 -12  -6  10    1.68    1.76
 -12  -6  10    3.96    1.18
 -12  -6  10   -0.28    1.50
  13   7 -11   28.40    2.83
  13   7 -11   18.79    2.86
  13   7 -11   30.27    3.87
  13   7 -11   22.51    2.79
 -13  -7  11   17.55    2.47
 -13  -7  11   23.26    2.65
 -13  -7  11   21.71    2.84
 -13  -7  11   27.10    2.56
 -13  -7  11   18.89    2.82
  14   8 -12    0.80    2.07
  14   8 -12    4.70    2.81
  14   8 -12    6.08    2.28
 -14  -8  12    2.06    2.60
 -14  -8  12    1.02    1.76
 -14  -8  12    4.68    1.89
  15   9 -13    0.99    2.77
  15   9 -13    1.59    2.65
 -15  -9  13    3.02    2.40
  -8 -12   9   -0.38    2.25
   8  12  -9    2.73    2.27
   8  12  -9   -5.35    3.83
   8  12  -9    1.42    2.49
  -7 -11   8    5.02    1.90
   7  11  -8    5.07    2.13
   7  11  -8    2.09    2.96
   7  11  -8    7.83    1.98
  -6 -10   7   -0.05    1.25
  -6 -10   7    0.43    1.70
   6  10  -7    1.87    2.19
   6  10  -7    2.21    1.44
   6  10  -7   -3.01    1.40
  -5  -9   6   30.50    2.81
  -5  -9   6   28.78    2.41
  -5  -9   6   33.62    2.30
   5   9  -6   31.96    3.09
   5   9  -6   31.01    2.98
   5   9  -6   26.73    2.49
   5   9  -6   31.78    2.63
  -4  -8   5    5.97    1.08
  -4  -8   5    3.45    1.16
  -4  -8   5    6.21    1.19
  -4  -8   5    4.42    1.02
  -4  -8   5    5.70    1.27
   4   8  -5    5.81    1.27
   4   8  -5    4.45    1.14
   4   8  -5    4.61    1.43
   4   8  -5    4.73    1.06
   4   8  -5    5.45    1.20
  -3  -7   4   13.85    1.50
  -3  -7   4   14.77    1.26
  -3  -7   4   13.86    1.51
  -3  -7   4   13.95    1.33
  -3  -7   4   15.99    1.55
   3   7  -4   13.74    1.37
   3   7  -4   15.02    1.62
   3   7  -4   12.11    1.40
   3   7  -4   16.90    1.52
   3   7  -4   14.73    1.54
  -2  -6   3    1.53    0.54
  -2  -6   3    2.40    0.69
  -2  -6   3    1.83    0.66
  -2  -6   3    2.34    0.62
   2   6  -3    1.19    0.58
   2   6  -3    0.70    0.65
   2   6  -3    3.00    0.70
   2   6  -3    1.91    0.62
   2   6  -3    1.48    0.72
  -1  -5   2    0.76    0.43
  -1  -5   2    0.50    0.35
  -1  -5   2    0.08    0.45
   1   5  -2    0.00    0.39
   1   5  -2    0.69    0.42
   1   5  -2    0.02    0.38
   1   5  -2    0.01    0.46
   1   5  -2    0.14    0.47
   0  -4   1   17.25    0.98
   0  -4   1   17.31    1.00
   0  -4   1   20.10    1.11
   0  -4   1   18.89    1.07
   0  -4   1   14.38    1.16
   0   4  -1   18.78    1.06
   0   4  -1   18.55    1.02
   0   4  -1   20.93    1.15
   0   4  -1   18.57    0.98
   0   4  -1   16.16    1.16
   1  -3   0    0.15    0.20
   1  -3   0    0.39    0.27
   1  -3   0    0.39    0.22
   1  -3   0    0.41    0.22
  -1   3   0    0.63    0.24
  -1   3   0    0.45    0.26
  -1   3   0    0.23    0.21
  -1   3   0    0.10    0.19
   2  -2  -1   12.24    0.68
   2  -2  -1   12.68    0.67
   2  -2  -1   12.89    0.61
   2  -2  -1   13.80    0.81
  -2   2   1   13.36    0.81
  -2   2   1   12.87    0.67
  -2   2   1   12.60    0.60
   3  -1  -2  285.27   11.49
   3  -1  -2  275.98   12.88
   3  -1  -2  298.24   13.65
   3  -1  -2  296.71   12.90
   3  -1  -2  291.86   11.33
   3  -1  -2  283.40   12.38
  -3   1   2  280.13   12.38
  -3   1   2  292.61   13.64
  -3   1   2  290.67   11.49
  -3   1   2  290.27   12.90
   4   0  -3    0.11    0.18
   4   0  -3    0.31    0.25
   4   0  -3    0.64    0.23
   4   0  -3    0.06    0.22
   4   0  -3    0.03    0.23
  -4   0   3   -0.01    0.19
  -4   0   3   -0.02    0.21
  -4   0   3    0.06    0.24
  -4   0   3    0.08    0.18
  -4   0   3    0.70    0.26
  -4   0   3   -0.09    0.20
   5   1  -4    7.28    0.68
   5   1  -4    7.20    0.73
   5   1  -4    7.44    0.56
   5   1  -4    7.36    0.62
   5   1  -4    6.86    0.66
   5   1  -4    7.62    0.62
  -5  -1   4    7.27    0.65
  -5  -1   4    7.15    0.66
  -5  -1   4    7.33    0.55
  -5  -1   4    6.31    0.57
  -5  -1   4    6.64    0.70
   6   2  -5   83.90    4.16
   6   2  -5   83.59    4.35
   6   2  -5   90.54    3.70
   6   2  -5   86.20    3.66
   6   2  -5   82.86    3.91
   6   2  -5   90.70    4.23
  -6  -2   5   86.04    3.93
  -6  -2   5   84.63    3.67
  -6  -2   5   86.47    4.19
  -6  -2   5   85.05    4.18
  -6  -2   5   82.25    3.67
   7   3  -6  198.39    8.06
   7   3  -6  194.41    8.60
   7   3  -6  188.67    9.57
  -7  -3   6  197.45    9.14
  -7  -3   6  198.43    8.06
  -7  -3   6  190.09    9.56
  -7  -3   6  197.51    9.17
  -7  -3   6  198.44    8.63
  -7  -3   6  194.11    8.02
   8   4  -7   18.07    1.69
   8   4  -7   21.02    1.44
   8   4  -7   20.47    1.57
   8   4  -7   15.83    1.80
   8   4  -7   19.47    1.34
  -8  -4   7   16.95    1.40
  -8  -4   7   16.39    1.74
  -8  -4   7   18.41    1.38
  -8  -4   7   17.49    1.73
  -8  -4   7   18.25    1.34
  -8  -4   7   20.89    1.61
   9   5  -8   15.07    1.50
   9   5  -8   14.48    1.81
   9   5  -8   15.92    1.65
   9   5  -8   15.36    2.11
  -9  -5   8   10.84    1.34
  -9  -5   8   14.16    1.47
  -9  -5   8   14.48    1.84
  -9  -5   8   16.27    1.45
  -9  -5   8   15.29    1.74
  -9  -5   8   12.95    1.96
  10   6  -9    4.54    1.21
  10   6  -9    2.71    1.19
  10   6  -9    3.97    1.62
  10   6  -9    2.98    1.57
 -10  -6   9    1.56    1.47
 -10  -6   9    3.03    1.02
 -10  -6   9    2.95    1.10
 -10  -6   9    4.82    1.06
 -10  -6   9    2.27    1.55
 -10  -6   9    1.68    1.33
 -10  -6   9    4.36    0.94
  11   7 -10    1.99    1.41
  11   7 -10   -0.21    1.81
  11   7 -10   -0.53    1.95
 -11  -7  10   -0.79    1.62
 -11  -7  10    1.96    1.86
 -11  -7  10    1.32    1.23
 -11  -7  10    0.00    1.07
 -11  -7  10   -1.07    1.11
  12   8 -11   -1.00    1.83
  12   8 -11    3.89    2.55
  12   8 -11   -0.48    2.70
  12   8 -11    1.01    1.72
 -12  -8  11    2.19    1.64
 -12  -8  11    1.05    2.22
  13   9 -12    1.93    2.25
 -13  -9  12    4.09    2.13
  14  10 -13    3.09    2.99
 -10 -12  10    3.99    2.63
  10  12 -10    4.24    4.47
  10  12 -10    5.11    2.81
  10  12 -10   -3.37    2.85
  -9 -11   9    2.67    2.06
   9  11  -9    3.97    2.13
   9  11  -9    0.93    2.03
   9  11  -9   -2.03    3.31
  -8 -10   8    1.26    2.29
  -8 -10   8    1.91    1.55
   8  10  -8    0.19    1.65
  -7  -9   7   10.50    1.94
   7   9  -7    5.75    1.98
   7   9  -7   10.10    2.10
   7   9  -7    7.97    1.54
  -6  -8   6    8.14    1.42
  -6  -8   6    4.38    1.17
  -6  -8   6    3.77    1.19
  -6  -8   6    6.98    1.46
  -6  -8   6    4.80    1.00
   6   8  -6    4.49    1.40
   6   8  -6    6.14    1.25
   6   8  -6    4.03    1.13
   6   8  -6    7.84    1.61
  -5  -7   5   25.92    2.01
  -5  -7   5   23.41    1.67
  -5  -7   5   22.24    1.72
  -5  -7   5   27.71    2.04
  -5  -7   5   18.64    1.89
   5   7  -5   20.97    1.90
   5   7  -5   25.37    1.76
   5   7  -5   29.81    2.23
   5   7  -5   31.28    2.13
  -4  -6   4    8.84    1.11
  -4  -6   4   11.13    1.11
  -4  -6   4   13.02    1.35
  -4  -6   4   13.53    1.08
  -4  -6   4   12.99    1.28
   4   6  -4   12.24    1.15
   4   6  -4   11.43    1.18
   4   6  -4   13.04    1.32
   4   6  -4   12.07    1.36
  -3  -5   3   67.41    3.45
  -3  -5   3   61.78    3.24
  -3  -5   3   64.41    2.83
  -3  -5   3   63.81    2.88
  -3  -5   3   62.86    3.24
   3   5  -3   60.51    3.26
   3   5  -3   65.12    2.85
   3   5  -3   57.42    3.20
   3   5  -3   67.10    3.47
   3   5  -3   64.30    2.88
  -2  -4   2    0.91    0.31
  -2  -4   2    0.76    0.34
  -2  -4   2    1.50    0.41
  -2  -4   2    1.55    0.40
  -2  -4   2    1.81    0.45
   2   4  -2    0.69    0.44
   2   4  -2    1.16    0.39
   2   4  -2    1.89    0.38
   2   4  -2    1.40    0.39
   2   4  -2    1.33    0.38
  -1  -3   1   42.93    1.94
  -1  -3   1   49.23    2.23
  -1  -3   1   37.66    2.34
  -1  -3   1   46.74    2.01
   1   3  -1   47.48    2.22
   1   3  -1   50.74    2.25
   1   3  -1   43.44    1.95
   1   3  -1   45.27    2.00
   0  -2   0   15.03    0.80
   0  -2   0   16.64    0.76
   0   2   0   19.53    0.98
   0   2   0   16.96    0.76
   2   0  -2  223.91    9.79
  -2   0   2  188.53    8.87
   3   1  -3   33.36    1.53
   3   1  -3   34.69    1.79
   3   1  -3   35.13    1.64
   3   1  -3   31.93    1.75
   3   1  -3   37.38    1.86
   3   1  -3   35.18    1.53
  -3  -1   3   34.94    1.65
  -3  -1   3   34.94    1.53
  -3  -1   3   38.00    1.86
  -3  -1   3   35.38    1.54
  -3  -1   3   32.68    1.75
  -3  -1   3   34.35    1.77
   4   2  -4   24.96    1.45
   4   2  -4   25.64    1.27
   4   2  -4   24.56    1.29
   4   2  -4   25.50    1.51
   4   2  -4   25.98    1.51
  -4  -2   4   26.15    1.30
  -4  -2   4   23.78    1.26
  -4  -2   4   26.25    1.24
  -4  -2   4   25.68    1.47
  -4  -2   4   25.28    1.49
  -4  -2   4   25.56    1.49
   5   3  -5   32.41    1.88
   5   3  -5   30.91    1.63
   5   3  -5   31.09    1.93
   5   3  -5   31.95    1.60
   5   3  -5   31.59    1.63
  -5  -3   5   32.46    1.67
  -5  -3   5   34.16    1.66
  -5  -3   5   33.03    1.92
  -5  -3   5   33.26    1.91
  -5  -3   5   31.87    1.93
   6   4  -6    1.09    0.77
   6   4  -6    0.00    0.49
   6   4  -6    1.42    0.60
   6   4  -6    0.04    0.44
   6   4  -6    1.46    0.65
  -6  -4   6    0.36    0.47
  -6  -4   6    0.07    0.78
  -6  -4   6    0.16    0.45
  -6  -4   6    0.59    0.48
  -6  -4   6    0.51    0.55
  -6  -4   6    0.48    0.72
   7   5  -7    1.36    0.84
   7   5  -7    2.05    1.12
   7   5  -7    3.78    0.80
   7   5  -7    1.91    0.62
  -7  -5   7    0.59    0.67
  -7  -5   7    1.23    1.02
  -7  -5   7    2.30    0.66
  -7  -5   7    1.68    0.80
  -7  -5   7    0.84    0.65
  -7  -5   7    2.52    1.04
   8   6  -8    5.95    1.46
   8   6  -8    7.20    1.07
   8   6  -8    7.00    1.40
   8   6  -8    5.21    1.19
  -8  -6   8    5.93    1.41
  -8  -6   8    6.71    1.06
  -8  -6   8    5.47    1.25
  -8  -6   8    5.33    1.43
  -8  -6   8    6.25    1.07
   9   7  -9   14.04    1.99
   9   7  -9   14.64    2.27
   9   7  -9   14.38    1.67
   9   7  -9   13.31    1.96
  -9  -7   9   10.88    1.91
  -9  -7   9   13.61    1.62
  -9  -7   9   10.87    2.01
  10   8 -10    0.37    1.44
  10   8 -10   -1.34    2.07
  10   8 -10    0.55    1.49
  10   8 -10    2.36    2.22
 -10  -8  10   -0.47    1.81
 -10  -8  10    1.89    1.37
  11   9 -11    0.99    1.88
  11   9 -11    1.03    3.00
  11   9 -11   -0.52    1.82
 -11  -9  11    1.59    1.84
 -11  -9  11   -2.95    2.43
  12  10 -12    3.09    2.56
  12  10 -12   -1.75    2.39
  12  10 -12    5.67    3.91
 -12 -10  12    5.35    2.41
 -11 -11  10    4.15    2.24
  11  11 -10    5.69    2.47
  11  11 -10    4.63    2.50
  11  11 -10   -5.22    3.86
 -10 -10   9    8.31    2.81
 -10 -10   9    8.07    1.90
  10  10  -9    9.17    2.21
  10  10  -9   10.34    2.17
  -9  -9   8   10.07    1.61
  -9  -9   8    9.62    2.10
   9   9  -8    9.11    2.37
   9   9  -8    7.59    2.38
   9   9  -8   10.36    1.75
   9   9  -8    9.67    1.82
  -8  -8   7    2.78    1.07
  -8  -8   7    4.55    1.57
  -8  -8   7    5.29    1.51
  -8  -8   7    4.46    1.32
   8   8  -7    3.98    1.19
   8   8  -7    2.32    1.20
   8   8  -7    5.07    1.65
   8   8  -7    6.27    1.83
  -7  -7   6    1.39    0.81
  -7  -7   6    1.77    0.98
  -7  -7   6    2.06    1.15
  -7  -7   6    4.19    1.39
  -7  -7   6    2.30    0.89
   7   7  -6    3.13    1.27
   7   7  -6    4.19    1.19
   7   7  -6    2.33    0.95
   7   7  -6    2.29    0.91
  -6  -6   5    9.51    1.03
  -6  -6   5   12.18    1.42
  -6  -6   5    9.88    1.16
  -6  -6   5   10.31    1.25
  -6  -6   5    9.21    1.27
   6   6  -5   10.98    1.21
   6   6  -5   10.62    1.13
   6   6  -5   10.29    1.30
   6   6  -5   10.03    1.36
   6   6  -5    9.16    1.24
  -5  -5   4   50.06    2.58
  -5  -5   4   45.91    2.20
  -5  -5   4   42.15    2.59
  -5  -5   4   43.97    2.21
  -5  -5   4   48.64    2.57
   5   5  -4   39.86    2.56
   5   5  -4   43.89    2.22
   5   5  -4   44.79    2.25
   5   5  -4   45.37    2.54
   5   5  -4   47.67    2.57
  -4  -4   3    0.56    0.53
  -4  -4   3    2.66    0.58
  -4  -4   3    3.80    0.51
   4   4  -3    1.58    0.54
   4   4  -3    1.74    0.48
   4   4  -3    2.68    0.51
  -3  -3   2    8.17    0.59
  -3  -3   2    8.10    0.73
  -3  -3   2    8.83    0.71
  -3  -3   2    7.07    0.65
  -3  -3   2    8.16    0.59
   3   3  -2   10.11    0.75
   3   3  -2    9.14    0.71
   3   3  -2    8.16    0.63
   3   3  -2    7.43    0.61
  -2  -2   1   12.27    0.75
  -2  -2   1   13.46    0.75
  -2  -2   1   11.11    0.73
  -2  -2   1   13.31    0.65
  -2  -2   1   11.93    0.65
   2   2  -1   13.18    0.76
   2   2  -1   12.43    0.66
   2   2  -1   12.49    0.77
   2   2  -1   10.96    0.73
   2   2  -1   12.88    0.66
   1   1  -2  559.56   26.26
   1   1  -2  589.73   21.88
   1   1  -2  600.18   24.94
   1   1  -2  477.25   23.77
  -1  -1   2  591.92   24.93
  -1  -1   2  483.82   24.92
  -1  -1   2  562.39   26.25
  -1  -1   2  582.74   23.79
  -1  -1   2  580.47   22.05
   2   2  -3   95.74    3.87
   2   2  -3   98.33    3.90
   2   2  -3   92.12    4.43
   2   2  -3   94.01    4.46
   2   2  -3   91.81    4.15
  -2  -2   3   93.06    4.42
  -2  -2   3   92.14    4.44
  -2  -2   3  101.47    4.69
  -2  -2   3   93.91    3.87
  -2  -2   3   95.70    4.15
   3   3  -4    0.80    0.28
   3   3  -4    0.46    0.51
   3   3  -4    0.44    0.32
   3   3  -4    0.61    0.45
   3   3  -4    0.54    0.39
  -3  -3   4    0.52    0.29
  -3  -3   4    0.75    0.43
  -3  -3   4    0.91    0.26
  -3  -3   4    0.46    0.39
  -3  -3   4    0.37    0.30
   4   4  -5  134.51    5.65
   4   4  -5  133.65    6.44
   4   4  -5  138.12    5.69
   4   4  -5  139.64    6.52
   4   4  -5  131.20    6.81
  -4  -4   5  135.09    5.68
  -4  -4   5  138.21    6.46
  -4  -4   5  141.67    6.50
  -4  -4   5  130.62    6.79
   5   5  -6    6.85    1.00
   5   5  -6    5.32    0.85
   5   5  -6    6.03    1.10
   5   5  -6    5.65    0.92
   5   5  -6    5.91    0.76
  -5  -5   6    7.84    1.17
  -5  -5   6    4.51    0.87
  -5  -5   6    8.24    1.06
  -5  -5   6    6.03    0.76
  -5  -5   6    5.03    0.77
   6   6  -7   11.67    1.30
   6   6  -7   13.05    1.74
   6   6  -7   12.07    1.80
   6   6  -7   10.22    1.43
   6   6  -7    9.82    1.22
  -6  -6   7   10.70    1.48
  -6  -6   7   11.96    1.31
  -6  -6   7   10.56    1.27
  -6  -6   7   12.51    1.54
   7   7  -8    0.27    0.99
   7   7  -8   -0.73    1.45
   7   7  -8    0.11    1.00
  -7  -7   8    0.05    1.29
  -7  -7   8   -0.29    1.03
  -7  -7   8    0.76    0.90
  -7  -7   8   -0.45    1.34
   8   8  -9    1.37    1.30
   8   8  -9   -1.54    1.25
   8   8  -9    1.21    1.72
   8   8  -9    2.20    1.99
  -8  -8   9    1.27    1.21
  -8  -8   9   -0.15    1.69
  -8  -8   9    1.18    1.53
   9   9 -10   15.18    2.01
   9   9 -10   19.63    3.00
   9   9 -10   11.44    2.28
  -9  -9  10   14.36    2.00
  -9  -9  10   12.74    2.58
  10  10 -11   11.45    3.54
  10  10 -11    9.92    2.64
  10  10 -11    8.21    2.29
 -10 -10  11   15.10    2.48
  11  11 -12    5.21    2.78
  11  11 -12   14.72    4.73
 -11 -11  12    3.93    2.74
 -13 -11  11   -0.43    2.51
  13  11 -11   -1.16    2.49
  13  11 -11   -1.37    2.72
  13  11 -11    0.40    4.33
 -12 -10  10    0.87    1.86
  12  10 -10    0.87    3.64
  12  10 -10   -0.75    2.04
  12  10 -10   -1.11    2.04
 -11  -9   9   -1.24    1.39
 -11  -9   9    0.51    2.16
  11   9  -9    3.38    1.71
  11   9  -9   -0.57    1.63
  11   9  -9    2.86    2.54
  11   9  -9    1.22    2.39
 -10  -8   8    0.63    1.82
 -10  -8   8    1.80    1.18
 -10  -8   8    2.28    1.73
  10   8  -8    1.26    1.37
  10   8  -8    0.52    1.87
  10   8  -8    2.95    2.01
  10   8  -8    2.75    1.40
  -9  -7   7   14.87    1.90
  -9  -7   7   15.70    1.68
  -9  -7   7   13.55    1.83
  -9  -7   7   13.62    1.71
  -9  -7   7   13.76    2.11
   9   7  -7   13.76    1.85
   9   7  -7   13.30    1.76
   9   7  -7   17.47    2.43
   9   7  -7   15.07    1.72
  -8  -6   6    4.94    0.82
  -8  -6   6    2.38    1.06
  -8  -6   6    3.30    0.93
  -8  -6   6    2.98    0.92
  -8  -6   6    4.78    1.20
   8   6  -6    4.20    1.26
   8   6  -6    3.81    0.89
   8   6  -6    3.49    1.00
   8   6  -6    3.54    0.93
   8   6  -6    6.56    0.98
  -7  -5   5    2.47    0.77
  -7  -5   5    2.72    0.71
  -7  -5   5    2.62    0.64
  -7  -5   5    2.47    0.65
  -7  -5   5    3.08    0.93
   7   5  -5    2.17    0.70
   7   5  -5    2.93    0.93
   7   5  -5    4.15    0.73
   7   5  -5    3.11    0.73
   7   5  -5    2.89    0.93
  -6  -4   4   11.12    0.88
  -6  -4   4   12.19    0.95
  -6  -4   4   12.38    1.14
  -6  -4   4   13.85    0.95
  -6  -4   4   10.39    1.01
   6   4  -4   11.88    1.13
   6   4  -4   12.54    0.98
   6   4  -4   11.57    1.05
   6   4  -4   11.78    1.00
   6   4  -4   12.45    1.20
  -5  -3   3   18.21    1.00
  -5  -3   3   15.86    1.09
  -5  -3   3   17.64    0.95
  -5  -3   3   18.37    1.20
  -5  -3   3   16.51    1.00
  -5  -3   3   18.32    1.14
   5   3  -3   15.28    1.05
   5   3  -3   18.24    1.16
   5   3  -3   15.07    1.09
   5   3  -3   18.13    1.19
   5   3  -3   17.39    1.03
  -4  -2   2   11.13    0.70
  -4  -2   2   12.90    0.81
  -4  -2   2   10.30    0.69
  -4  -2   2   12.21    0.82
   4   2  -2   13.09    0.84
   4   2  -2   11.97    0.82
   4   2  -2   11.69    0.70
  -3  -1   1  223.35    8.89
  -3  -1   1  208.72    8.79
  -3  -1   1  225.49   10.01
  -3  -1   1  237.17    9.56
   3   1  -1  212.94    8.79
   3   1  -1  199.00   10.46
   3   1  -1  227.63   10.01
   3   1  -1  246.45   10.05
   3   1  -1  218.86    8.88
  -1   1  -1  536.42   23.55
  -1   1  -1  490.32   20.71
   1  -1   1  556.22   22.54
   0   2  -2  100.48    4.21
   0   2  -2  112.76    5.13
   0   2  -2   99.51    4.82
   0   2  -2  102.99    4.55
   0   2  -2  106.41    4.26
   0  -2   2  100.84    4.55
   0  -2   2  116.34    5.14
   0  -2   2  105.01    4.22
   0  -2   2   96.09    4.81
   0  -2   2  108.25    4.27
   1   3  -3   -0.18    0.43
   1   3  -3    0.56    0.39
   1   3  -3    0.43    0.31
   1   3  -3    0.50    0.30
   1   3  -3    0.50    0.24
  -1  -3   3    0.69    0.25
  -1  -3   3    0.62    0.26
  -1  -3   3    0.20    0.27
  -1  -3   3    1.12    0.37
   2   4  -4   36.42    2.19
   2   4  -4   39.07    1.83
   2   4  -4   40.78    1.93
   2   4  -4   40.25    2.27
   2   4  -4   36.83    2.12
  -2  -4   4   39.06    1.89
  -2  -4   4   39.46    1.81
  -2  -4   4   38.38    2.15
  -2  -4   4   39.83    2.12
  -2  -4   4   40.87    2.28
   3   5  -5   40.67    2.40
   3   5  -5   36.47    2.36
   3   5  -5   38.30    2.23
   3   5  -5   38.50    1.93
   3   5  -5   39.51    2.03
  -3  -5   5   37.20    2.23
  -3  -5   5   40.07    2.40
  -3  -5   5   38.07    1.94
  -3  -5   5   38.76    2.32
  -3  -5   5   37.37    1.98
   4   6  -6   46.06    2.31
   4   6  -6   47.45    2.86
   4   6  -6   43.37    2.41
   4   6  -6   43.99    2.88
   4   6  -6   44.31    2.78
  -4  -6   6   48.55    2.42
  -4  -6   6   46.92    2.36
  -4  -6   6   45.33    2.80
  -4  -6   6   47.70    2.73
  -4  -6   6   44.14    2.85
   5   7  -7   38.74    3.00
   5   7  -7   36.53    2.76
   5   7  -7   37.02    2.15
   5   7  -7   36.77    2.63
  -5  -7   7   39.42    2.59
  -5  -7   7   34.99    2.74
  -5  -7   7   32.16    2.61
  -5  -7   7   36.77    2.30
  -5  -7   7   38.29    2.28
   6   8  -8   16.42    2.12
   6   8  -8   15.41    2.40
   6   8  -8   16.30    2.07
   6   8  -8   19.16    1.90
  -6  -8   8   19.87    1.99
  -6  -8   8   13.00    1.67
  -6  -8   8   21.02    2.29
   7   9  -9   -0.10    2.20
   7   9  -9    0.10    1.48
   7   9  -9    0.04    1.41
  -7  -9   9   -0.49    1.75
  -7  -9   9    1.75    1.29
   8  10 -10    3.98    2.96
   8  10 -10   -2.00    1.91
   8  10 -10    0.21    1.84
  -8 -10  10    0.48    1.65
   9  11 -11    7.92    3.91
   9  11 -11   -2.73    2.40
   9  11 -11   -1.64    2.37
  -9 -11  11    0.38    2.22
 -14 -10  11   -0.52    2.33
  14  10 -11    0.29    2.48
  14  10 -11    5.73    2.54
  14  10 -11   -1.99    4.02
 -13  -9  10    5.54    2.64
 -13  -9  10    5.43    1.84
  13   9 -10    4.74    2.02
  13   9 -10    2.24    2.81
  13   9 -10    2.49    1.98
 -12  -8   9    4.96    1.51
 -12  -8   9    4.87    2.22
 -12  -8   9    5.59    2.14
  12   8  -9    6.67    2.36
  12   8  -9    3.45    2.24
  12   8  -9    2.87    1.51
 -11  -7   8    0.67    1.54
 -11  -7   8    1.13    1.24
 -11  -7   8    0.58    1.64
  11   7  -8   -0.14    1.55
  11   7  -8    1.18    1.19
  11   7  -8    2.10    1.65
  11   7  -8    2.06    1.23
 -10  -6   7    4.52    0.91
 -10  -6   7    3.41    1.06
 -10  -6   7    5.42    0.91
 -10  -6   7    2.68    0.94
 -10  -6   7    1.43    1.38
 -10  -6   7    3.85    0.92
 -10  -6   7    5.03    1.28
  10   6  -7    5.72    1.20
  10   6  -7    4.47    1.07
  10   6  -7    3.34    1.32
  10   6  -7    6.24    1.50
  -9  -5   6   24.07    1.63
  -9  -5   6   25.33    1.98
  -9  -5   6   23.63    1.81
  -9  -5   6   27.12    1.60
  -9  -5   6   23.02    1.58
  -9  -5   6   21.51    1.91
   9   5  -6   26.58    1.92
   9   5  -6   21.54    1.78
   9   5  -6   22.16    1.67
   9   5  -6   23.85    1.65
   9   5  -6   25.07    2.12
  -8  -4   5   65.91    3.40
  -8  -4   5   62.77    2.95
  -8  -4   5   59.32    3.38
  -8  -4   5   60.56    3.03
  -8  -4   5   64.84    3.06
  -8  -4   5   66.92    3.41
   8   4  -5   62.11    3.45
   8   4  -5   64.60    3.35
   8   4  -5   60.72    3.40
   8   4  -5   65.06    2.98
   8   4  -5   60.95    2.96
  -7  -3   4   42.93    2.28
  -7  -3   4   41.92    2.09
  -7  -3   4   39.97    2.30
  -7  -3   4   42.42    2.01
  -7  -3   4   41.06    2.07
  -7  -3   4   39.70    2.27
   7   3  -4   39.31    2.23
   7   3  -4   41.88    1.99
   7   3  -4   41.78    2.28
   7   3  -4   40.65    2.03
   7   3  -4   41.03    2.29
  -6  -2   3    2.50    0.43
  -6  -2   3    2.05    0.48
  -6  -2   3    1.57    0.43
  -6  -2   3    2.57    0.39
  -6  -2   3    1.63    0.41
  -6  -2   3    1.71    0.44
   6   2  -3    2.62    0.38
   6   2  -3    1.68    0.45
   6   2  -3    2.36    0.46
   6   2  -3    1.80    0.48
  -5  -1   2   46.17    2.02
  -5  -1   2   46.32    2.25
  -5  -1   2   43.29    2.27
  -5  -1   2   45.63    2.23
  -5  -1   2   47.46    2.16
   5   1  -2   44.34    2.00
   5   1  -2   47.25    2.15
   5   1  -2   46.29    2.24
   5   1  -2   44.21    2.27
  -4   0   1    0.29    0.21
  -4   0   1   -0.03    0.16
  -4   0   1   -0.16    0.15
  -4   0   1    0.12    0.18
  -4   0   1    0.20    0.16
  -4   0   1   -0.02    0.11
   4   0  -1    0.11    0.20
   4   0  -1   -0.03    0.11
   4   0  -1   -0.08    0.21
   4   0  -1   -0.32    0.16
   4   0  -1   -0.17    0.18
   4   0  -1   -0.20    0.19
  -3   1   0   73.51    3.38
  -3   1   0   72.50    2.88
  -3   1   0   67.04    3.11
  -3   1   0   67.33    2.84
   3  -1   0   66.86    2.84
   3  -1   0   71.58    2.87
  -2   2  -1  164.73    7.67
  -2   2  -1  173.84    7.37
  -2   2  -1  174.90    6.81
  -2   2  -1  172.18    6.83
  -2   2  -1  165.06    8.17
  -2   2  -1  174.17    7.68
   2  -2   1  167.02    7.37
   2  -2   1  173.48    6.83
   2  -2   1  175.75    7.68
   2  -2   1  163.29    8.17
  -1   3  -2   60.10    2.90
  -1   3  -2   57.77    2.51
  -1   3  -2   60.77    3.12
  -1   3  -2   59.25    2.59
   1  -3   2   62.30    2.61
   1  -3   2   59.29    2.87
   1  -3   2   60.28    2.87
   1  -3   2   62.37    2.51
   1  -3   2   58.52    3.10
   0   4  -3   16.42    1.14
   0   4  -3   17.91    1.23
   0   4  -3   16.62    1.05
   0   4  -3   16.21    0.92
   0   4  -3   16.18    1.24
   0  -4   3   17.72    1.09
   0  -4   3   16.67    1.19
   0  -4   3   18.08    1.18
   0  -4   3   16.95    0.93
   0  -4   3   16.84    1.05
   1   5  -4    7.15    0.94
   1   5  -4    7.38    0.94
   1   5  -4    7.83    0.76
   1   5  -4    6.14    0.89
   1   5  -4    7.26    0.92
  -1  -5   4    5.35    0.86
  -1  -5   4    6.89    0.88
  -1  -5   4   10.28    1.07
  -1  -5   4    7.63    0.77
   2   6  -5    1.00    0.89
   2   6  -5   -1.02    0.65
   2   6  -5    1.43    0.74
   2   6  -5    0.05    0.57
   2   6  -5    0.44    0.54
  -2  -6   5   -0.71    0.52
  -2  -6   5    1.47    0.89
  -2  -6   5    0.25    0.62
  -2  -6   5   -0.52    0.53
  -2  -6   5    0.81    0.63
   3   7  -6    0.59    0.79
   3   7  -6    1.24    1.20
   3   7  -6    1.47    0.92
   3   7  -6    0.69    0.80
   3   7  -6    1.23    1.04
  -3  -7   6    1.08    1.05
  -3  -7   6    1.42    0.74
  -3  -7   6    1.06    0.84
  -3  -7   6    0.03    0.73
  -3  -7   6    2.45    0.94
   4   8  -7    6.30    1.35
   4   8  -7    5.46    1.51
   4   8  -7    6.87    1.22
   4   8  -7    5.97    1.81
  -4  -8   7    5.60    1.17
  -4  -8   7    5.23    1.29
  -4  -8   7    5.82    1.22
   5   9  -8   -0.15    1.34
   5   9  -8    2.87    2.02
   5   9  -8    0.96    1.28
   5   9  -8    2.45    1.92
  -5  -9   8    0.90    1.38
  -5  -9   8   -0.80    1.14
  -5  -9   8    2.15    1.44
   6  10  -9    6.80    1.96
   6  10  -9    6.91    1.81
   6  10  -9   14.85    2.87
  -6 -10   9    9.16    2.03
   7  11 -10   -1.17    2.16
   7  11 -10    7.74    3.39
  -7 -11  10    0.45    2.25
   8  12 -11   -3.43    2.79
   8  12 -11   15.89    4.48
  -8 -12  11    6.68    3.03
 -15  -9  11    0.81    3.07
 -15  -9  11    1.89    2.03
  15   9 -11    2.23    3.71
  15   9 -11    4.76    2.26
  15   9 -11    4.15    2.44
 -14  -8  10    6.38    2.53
 -14  -8  10    8.83    1.67
 -14  -8  10   10.17    2.69
 -14  -8  10    9.05    1.95
  14   8 -10    5.77    2.78
  14   8 -10    9.37    1.89
  14   8 -10   11.20    2.20
 -13  -7   9    5.15    1.89
 -13  -7   9    5.64    1.38
 -13  -7   9    5.48    1.30
 -13  -7   9    6.07    1.87
 -13  -7   9    4.09    1.34
  13   7  -9    5.31    1.51
  13   7  -9    5.54    1.49
  13   7  -9    8.69    2.06
  13   7  -9    6.58    2.09
 -12  -6   8   23.62    2.62
 -12  -6   8   29.24    2.09
 -12  -6   8   29.51    2.17
 -12  -6   8   31.27    2.82
 -12  -6   8   23.51    2.38
 -12  -6   8   29.13    2.19
  12   6  -8   25.43    2.40
  12   6  -8   25.71    2.25
  12   6  -8   28.43    2.87
  12   6  -8   26.22    2.73
 -11  -5   7    8.03    1.11
 -11  -5   7    8.08    1.19
 -11  -5   7    5.82    1.10
 -11  -5   7    7.12    1.09
 -11  -5   7    6.39    1.49
 -11  -5   7    8.41    1.12
 -11  -5   7    9.29    1.47
  11   5  -7    6.08    1.08
  11   5  -7    8.33    1.26
  11   5  -7    7.73    1.48
  11   5  -7    9.28    1.51
 -10  -4   6    0.59    0.68
 -10  -4   6    1.38    0.89
 -10  -4   6   -0.11    0.62
 -10  -4   6    0.46    0.66
 -10  -4   6    1.88    0.67
 -10  -4   6   -1.28    0.78
  10   4  -6    0.22    0.59
  10   4  -6   -0.10    0.67
  10   4  -6    0.51    0.85
  -9  -3   5   68.54    3.61
  -9  -3   5   70.68    3.37
  -9  -3   5   71.42    3.64
  -9  -3   5   70.50    3.17
  -9  -3   5   67.87    3.34
  -9  -3   5   67.96    3.62
   9   3  -5   69.34    3.19
   9   3  -5   67.63    3.58
   9   3  -5   72.78    3.65
   9   3  -5   65.62    3.63
  -8  -2   4    0.25    0.42
  -8  -2   4    0.84    0.38
  -8  -2   4    0.25    0.36
  -8  -2   4   -0.17    0.44
  -8  -2   4    0.42    0.47
  -8  -2   4    0.19    0.48
  -8  -2   4    0.47    0.42
   8   2  -4    0.65    0.52
   8   2  -4    0.40    0.45
   8   2  -4    0.24    0.35
   8   2  -4   -0.05    0.47
   8   2  -4   -0.43    0.37
  -7  -1   3    0.85    0.41
  -7  -1   3    0.07    0.36
  -7  -1   3    0.73    0.28
  -7  -1   3   -0.03    0.35
  -7  -1   3    0.10    0.36
  -7  -1   3   -0.20    0.38
  -7  -1   3    0.36    0.29
   7   1  -3    0.95    0.39
   7   1  -3    0.17    0.27
  -6   0   2    7.47    0.60
  -6   0   2    8.54    0.68
  -6   0   2    7.50    0.59
  -6   0   2    6.33    0.59
  -6   0   2    7.54    0.53
  -6   0   2    7.77    0.61
   6   0  -2    7.45    0.58
   6   0  -2    7.16    0.62
   6   0  -2    7.18    0.59
   6   0  -2    7.48    0.62
   6   0  -2    7.64    0.53
   6   0  -2    7.19    0.72
  -5   1   1  256.80   10.52
  -5   1   1  256.56   11.78
  -5   1   1  274.31   12.44
  -5   1   1  259.47   11.38
   5  -1  -1  273.64   12.44
   5  -1  -1  259.42   10.45
   5  -1  -1  260.67   10.53
  -4   2   0  811.50   32.66
  -4   2   0  796.01   35.24
  -4   2   0  845.50   38.82
  -4   2   0  856.57   38.83
  -4   2   0  846.31   32.40
   4  -2   0  817.90   35.25
   4  -2   0  811.64   32.66
  -3   3  -1    1.91    0.29
  -3   3  -1    2.91    0.37
  -3   3  -1    1.97    0.30
  -3   3  -1    1.69    0.33
  -3   3  -1    1.40    0.37
  -3   3  -1    1.74    0.37
   3  -3   1    1.77    0.38
   3  -3   1    0.98    0.33
   3  -3   1    2.21    0.34
  -2   4  -2   21.63    1.34
  -2   4  -2   25.24    1.51
  -2   4  -2   21.76    1.14
  -2   4  -2   23.23    1.26
   2  -4   2   21.93    1.29
   2  -4   2   20.91    1.27
   2  -4   2   25.74    1.51
   2  -4   2   22.89    1.13
   2  -4   2   21.81    1.24
  -1   5  -3   73.72    3.20
  -1   5  -3   75.69    3.31
  -1   5  -3   67.71    3.67
  -1   5  -3   64.93    3.61
  -1   5  -3   84.18    4.03
   1  -5   3   68.86    3.60
   1  -5   3   75.98    3.18
   1  -5   3   75.25    3.31
   1  -5   3   69.37    3.62
   1  -5   3   86.95    4.03
   0   6  -4  121.87    6.37
   0   6  -4  140.60    6.93
   0   6  -4  137.74    5.65
   0   6  -4  135.61    6.48
   0  -6   4  134.01    6.43
   0  -6   4  132.03    6.37
   0  -6   4  140.71    5.75
   1   7  -5   57.81    3.38
   1   7  -5   58.15    2.78
   1   7  -5   57.34    3.44
   1   7  -5   54.98    3.25
  -1  -7   5   61.22    2.93
  -1  -7   5   55.38    2.75
  -1  -7   5   54.63    3.24
  -1  -7   5   57.46    3.13
   2   8  -6    2.01    1.05
   2   8  -6    0.98    1.26
   2   8  -6    2.10    0.98
   2   8  -6    1.96    1.49
  -2  -8   6    2.24    0.99
  -2  -8   6    0.22    0.95
   3   9  -7    1.72    1.85
   3   9  -7    1.32    1.30
   3   9  -7   -0.27    1.19
   3   9  -7    1.32    1.62
  -3  -9   7   -2.67    1.18
   4  10  -8    6.76    2.50
   4  10  -8    1.23    2.52
   4  10  -8    2.68    1.47
  -4 -10   8    0.99    1.63
  -4 -10   8    4.40    1.55
   5  11  -9    0.78    1.85
   5  11  -9   -0.29    2.92
  -5 -11   9   -0.52    1.88
   6  12 -10    2.95    2.73
   6  12 -10   15.18    4.12
   6  12 -10    1.83    2.44
  -6 -12  10    6.82    2.81
 -17  -9  12    3.19    2.32
  17   9 -12    1.96    2.52
  17   9 -12    0.89    2.74
 -16  -8  11    1.70    2.54
 -16  -8  11    2.81    2.07
 -16  -8  11   -1.05    1.80
  16   8 -11   -2.67    1.82
  16   8 -11   -2.67    3.49
  16   8 -11    3.00    2.21
 -15  -7  10   -0.30    2.35
 -15  -7  10   -0.04    1.86
 -15  -7  10   -0.18    1.55
 -15  -7  10   -1.89    1.37
 -15  -7  10    0.22    1.43
  15   7 -10    0.62    1.74
  15   7 -10   -1.21    2.27
  15   7 -10   -0.18    1.51
 -14  -6   9   -2.08    1.53
 -14  -6   9   -0.45    1.65
 -14  -6   9   -0.74    1.18
 -14  -6   9    1.20    1.41
 -14  -6   9   -1.25    1.23
 -14  -6   9    0.01    1.21
  14   6  -9    1.54    1.86
  14   6  -9    0.93    1.44
  14   6  -9   -0.38    1.18
  14   6  -9    0.29    1.70
 -13  -5   8    8.55    1.32
 -13  -5   8    4.67    1.56
 -13  -5   8    7.28    1.26
 -13  -5   8    8.52    1.34
 -13  -5   8    6.67    1.22
 -13  -5   8    9.35    1.61
  13   5  -8    6.80    1.23
  13   5  -8    7.81    1.60
  13   5  -8    7.63    1.70
  13   5  -8    9.88    1.46
 -12  -4   7   13.83    1.62
 -12  -4   7   17.88    1.55
 -12  -4   7   14.00    1.79
 -12  -4   7   18.12    1.94
 -12  -4   7   15.79    1.60
 -12  -4   7   17.48    1.69
  12   4  -7   18.12    1.99
  12   4  -7   18.52    1.91
  12   4  -7   13.69    1.46
  12   4  -7   16.96    1.63
 -11  -3   6   33.49    2.08
 -11  -3   6   33.95    2.12
 -11  -3   6   34.72    2.23
 -11  -3   6   34.64    2.10
 -11  -3   6   36.09    2.01
 -11  -3   6   38.09    2.32
  11   3  -6   35.29    2.17
  11   3  -6   33.24    2.33
  11   3  -6   33.80    2.30
  11   3  -6   34.33    2.06
 -10  -2   5    9.02    1.07
 -10  -2   5    9.01    0.91
 -10  -2   5   10.24    1.07
 -10  -2   5    9.77    0.99
 -10  -2   5    9.82    1.16
 -10  -2   5   10.57    1.14
  10   2  -5   11.15    1.16
  10   2  -5    8.77    0.96
  10   2  -5   12.33    1.24
  10   2  -5   10.00    1.11
  -9  -1   4   60.11    3.05
  -9  -1   4   59.74    3.15
  -9  -1   4   65.62    2.86
  -9  -1   4   63.35    3.09
  -9  -1   4   65.86    2.89
  -9  -1   4   62.23    3.17
  -9  -1   4   62.93    3.20
   9   1  -4   61.68    2.88
   9   1  -4   62.93    3.14
  -8   0   3   -0.10    0.26
  -8   0   3    0.02    0.35
  -8   0   3   -0.69    0.33
  -8   0   3   -0.16    0.42
  -8   0   3    0.76    0.40
  -8   0   3    0.33    0.35
   8   0  -3    0.07    0.34
   8   0  -3   -0.40    0.39
   8   0  -3    0.20    0.42
   8   0  -3   -0.12    0.34
   8   0  -3    0.32    0.45
   8   0  -3    0.09    0.28
  -7   1   2   16.30    1.12
  -7   1   2   17.91    1.01
  -7   1   2   18.31    1.00
  -7   1   2   15.77    0.96
  -7   1   2   17.60    0.98
  -7   1   2   18.17    1.06
   7  -1  -2   18.48    1.05
   7  -1  -2   16.96    0.99
   7  -1  -2   15.78    1.15
   7  -1  -2   17.26    1.02
  -6   2   1  124.66    5.79
  -6   2   1  140.28    6.33
  -6   2   1  124.92    5.33
  -6   2   1  139.97    6.32
  -6   2   1  131.46    5.33
  -6   2   1  124.73    5.33
   6  -2  -1  120.67    5.33
   6  -2  -1  123.73    5.79
   6  -2  -1  139.04    6.32
  -5   3   0  221.11   10.86
  -5   3   0  226.21   10.86
  -5   3   0  225.83    9.10
  -5   3   0  224.44    9.84
   5  -3   0  228.35    9.10
   5  -3   0  229.98    9.85
  -4   4  -1  374.56   15.96
  -4   4  -1  382.98   14.77
  -4   4  -1  376.64   14.80
  -4   4  -1  358.48   17.70
   4  -4   1  363.38   17.69
   4  -4   1  368.46   14.76
  -3   5  -2   32.11    1.77
  -3   5  -2   31.13    1.58
  -3   5  -2   30.86    1.67
  -3   5  -2   32.08    1.98
  -3   5  -2   28.61    1.72
   3  -5   2   31.79    1.96
   3  -5   2   30.77    1.69
   3  -5   2   32.19    1.69
   3  -5   2   33.09    1.55
   3  -5   2   31.34    1.70
  -2   6  -3    1.43    0.57
  -2   6  -3    0.62    0.49
  -2   6  -3   -0.01    0.60
  -2   6  -3   -0.04    0.69
  -2   6  -3   -0.94    0.61
   2  -6   3    0.33    0.57
   2  -6   3    0.85    0.52
   2  -6   3   -0.32    0.52
   2  -6   3    0.57    0.60
  -1   7  -4    5.61    0.97
  -1   7  -4    3.34    0.98
  -1   7  -4    4.69    1.13
  -1   7  -4    5.17    0.82
  -1   7  -4    4.39    0.91
   1  -7   4    4.19    0.75
   1  -7   4    4.62    0.88
   1  -7   4    3.08    0.95
   1  -7   4    4.12    0.80
   0   8  -5    3.23    1.34
   0   8  -5    1.96    1.19
   0   8  -5    3.20    1.00
   0   8  -5    3.44    1.11
   0   8  -5    4.17    0.99
   0  -8   5    3.13    0.88
   0  -8   5    3.57    1.01
   0  -8   5    4.10    1.06
   1   9  -6    4.33    1.62
   1   9  -6    5.21    1.77
   1   9  -6    3.76    1.24
  -1  -9   6    3.16    1.09
  -1  -9   6    2.91    1.22
  -1  -9   6    7.04    1.42
   2  10  -7   14.11    1.78
   2  10  -7   25.60    3.45
   2  10  -7   14.57    2.32
   2  10  -7   14.40    2.32
  -2 -10   7   15.87    2.00
  -2 -10   7   12.50    1.72
  -2 -10   7   14.69    2.10
   3  11  -8    2.58    1.74
   3  11  -8    3.36    2.58
   3  11  -8    1.52    1.73
  -3 -11   8    3.32    1.87
   4  12  -9   10.09    3.62
   4  12  -9   -0.75    2.56
   4  12  -9    2.88    2.15
  -4 -12   9    0.00    2.36
 -18  -8  12    2.32    2.49
 -18  -8  12    1.58    2.26
 -18  -8  12   -0.44    3.05
  18   8 -12    2.64    2.51
  18   8 -12    3.04    2.78
 -17  -7  11    6.11    1.94
  17   7 -11    5.93    2.28
  17   7 -11    4.30    1.98
 -16  -6  10   10.77    2.29
 -16  -6  10   10.44    1.85
 -16  -6  10   17.01    2.70
 -16  -6  10   13.31    1.88
  16   6 -10    9.17    1.82
  16   6 -10   12.83    1.90
  16   6 -10   11.00    2.49
 -15  -5   9   14.02    2.03
 -15  -5   9   15.32    2.18
 -15  -5   9   11.40    1.99
 -15  -5   9   12.01    1.72
 -15  -5   9   13.05    1.68
 -15  -5   9   14.21    2.11
  15   5  -9   12.71    1.84
  15   5  -9    9.68    2.10
  15   5  -9   17.50    2.23
 -14  -4   8   12.53    1.96
 -14  -4   8   14.92    1.94
 -14  -4   8   14.18    1.77
 -14  -4   8   15.88    1.76
 -14  -4   8   14.52    1.96
 -14  -4   8   16.67    1.92
  14   4  -8   14.58    2.07
  14   4  -8   13.32    1.77
  14   4  -8   13.61    1.82
  14   4  -8   14.24    1.77
 -13  -3   7    0.02    0.94
 -13  -3   7    2.80    1.05
 -13  -3   7    0.97    0.98
 -13  -3   7    1.31    0.79
 -13  -3   7    2.35    0.79
 -13  -3   7    1.72    0.93
  13   3  -7    2.74    1.01
  13   3  -7    3.46    0.90
  13   3  -7    1.72    1.05
  13   3  -7    3.74    1.12
 -12  -2   6   13.48    1.38
 -12  -2   6    8.75    1.26
 -12  -2   6   12.97    1.42
 -12  -2   6   11.09    1.12
 -12  -2   6   10.53    1.22
 -12  -2   6    9.45    1.35
  12   2  -6   11.19    1.37
  12   2  -6    8.60    1.13
  12   2  -6   11.92    1.31
  12   2  -6   12.42    1.37
 -11  -1   5   52.92    2.83
 -11  -1   5   56.80    2.62
 -11  -1   5   50.12    2.86
 -11  -1   5   52.87    2.62
 -11  -1   5   53.52    2.87
 -11  -1   5   53.69    2.88
  11   1  -5   53.14    2.85
  11   1  -5   54.36    2.89
  11   1  -5   53.91    2.64
  11   1  -5   54.58    2.91
 -10   0   4   39.68    2.12
 -10   0   4   36.97    2.07
 -10   0   4   39.34    1.93
 -10   0   4   35.99    2.15
 -10   0   4   39.85    1.97
 -10   0   4   36.22    2.08
 -10   0   4   36.40    2.05
  10   0  -4   38.74    2.03
  10   0  -4   36.31    2.10
  10   0  -4   39.16    2.10
  10   0  -4   38.62    1.98
  10   0  -4   36.73    1.90
  -9   1   3    5.42    0.66
  -9   1   3    5.74    0.76
  -9   1   3    5.17    0.68
  -9   1   3    5.53    0.65
  -9   1   3    5.30    0.74
  -9   1   3    6.17    0.70
   9  -1  -3    6.79    0.74
   9  -1  -3    5.92    0.68
   9  -1  -3    6.76    0.84
   9  -1  -3    5.54    0.70
   9  -1  -3    4.91    0.56
  -8   2   2   27.94    1.46
  -8   2   2   28.75    1.50
  -8   2   2   28.69    1.63
  -8   2   2   29.22    1.47
  -8   2   2   28.57    1.64
   8  -2  -2   27.11    1.64
   8  -2  -2   26.60    1.48
   8  -2  -2   28.87    1.68
  -7   3   1   10.86    0.90
  -7   3   1   10.51    0.86
  -7   3   1    9.11    0.80
  -7   3   1    8.76    0.83
  -7   3   1    9.58    0.92
   7  -3  -1    8.41    0.98
   7  -3  -1    9.73    0.81
  -6   4   0   22.81    1.55
  -6   4   0   23.43    1.33
  -6   4   0   22.34    1.41
  -6   4   0   23.76    1.28
  -6   4   0   21.44    1.51
  -6   4   0   22.45    1.27
   6  -4   0   25.43    1.47
   6  -4   0   22.96    1.34
  -5   5  -1   14.62    0.98
  -5   5  -1   12.43    0.99
  -5   5  -1   12.17    1.05
  -5   5  -1   14.85    1.31
  -5   5  -1   14.20    1.10
  -5   5  -1   12.93    1.18
   5  -5   1   14.03    1.18
   5  -5   1   14.82    1.14
   5  -5   1   13.82    1.11
  -4   6  -2    6.07    0.97
  -4   6  -2    5.11    0.77
  -4   6  -2    6.94    0.82
   4  -6   2    4.38    0.82
   4  -6   2    5.30    0.86
  -3   7  -3   19.88    1.45
  -3   7  -3   22.59    1.72
  -3   7  -3   22.28    1.64
  -3   7  -3   15.30    1.60
  -3   7  -3   17.91    1.69
   3  -7   3   20.36    1.36
   3  -7   3   18.82    1.54
   3  -7   3   19.65    1.56
  -2   8  -4    6.67    1.06
  -2   8  -4    3.95    1.12
  -2   8  -4    6.44    1.23
  -2   8  -4    5.53    1.28
  -2   8  -4    8.48    1.32
   2  -8   4    5.60    1.07
   2  -8   4    5.57    1.01
   2  -8   4    5.48    1.12
  -1   9  -5    0.79    1.08
  -1   9  -5    1.13    1.59
  -1   9  -5    0.28    1.40
   1  -9   5   -1.74    1.17
   1  -9   5    0.77    1.11
   1  -9   5   -0.32    0.97
   0  10  -6   -1.20    1.87
   0  10  -6   -1.58    1.32
   0  10  -6    1.66    1.83
   0  10  -6   -0.15    1.28
   0 -10   6    2.57    1.33
   0 -10   6    0.86    1.37
   0 -10   6   -2.01    1.53
   1  11  -7    4.90    2.54
   1  11  -7   -0.53    1.79
  -1 -11   7   -0.84    1.67
   2  12  -8    0.23    2.04
   2  12  -8   10.74    3.26
  -2 -12   8    2.11    2.38
   3  13  -9    0.69    4.06
  -3 -13   9    2.20    2.87
 -19  -7  12    2.36    2.31
 -19  -7  12    0.98    2.29
 -19  -7  12   -2.33    2.81
  19   7 -12    2.06    2.40
  19   7 -12   -4.41    2.57
 -18  -6  11   -2.64    1.90
 -18  -6  11   -2.40    2.25
 -18  -6  11    0.28    1.80
  18   6 -11    1.02    2.23
 -17  -5  10    4.48    1.54
 -17  -5  10    1.56    2.15
 -17  -5  10    0.89    1.62
  17   5 -10    0.47    2.23
  17   5 -10    3.88    1.62
  17   5 -10    3.24    1.89
 -16  -4   9   17.95    2.41
 -16  -4   9   16.84    2.13
 -16  -4   9   14.00    1.97
 -16  -4   9   16.72    2.09
 -16  -4   9   18.40    2.70
  16   4  -9   16.68    2.51
  16   4  -9   18.14    2.34
  16   4  -9   17.43    2.10
 -15  -3   8   11.99    1.57
 -15  -3   8   15.73    1.97
 -15  -3   8   11.61    1.82
 -15  -3   8   15.57    2.14
 -15  -3   8   13.63    1.47
 -15  -3   8   15.18    1.72
  15   3  -8   14.13    2.02
  15   3  -8   14.12    1.64
  15   3  -8   11.97    1.59
 -14  -2   7    7.29    1.05
 -14  -2   7   10.14    1.36
 -14  -2   7    7.84    1.15
 -14  -2   7    7.40    1.36
 -14  -2   7    8.05    1.24
 -14  -2   7    9.75    1.29
  14   2  -7    6.05    1.22
  14   2  -7    8.65    1.29
  14   2  -7    8.54    1.20
 -13  -1   6    4.30    0.91
 -13  -1   6    2.97    0.78
 -13  -1   6    2.90    0.88
 -13  -1   6    3.82    0.92
 -13  -1   6    2.45    0.99
 -13  -1   6    1.81    0.81
  13   1  -6    3.09    0.75
  13   1  -6    4.28    0.96
  13   1  -6    3.37    0.86
  13   1  -6    3.42    0.85
 -12   0   5    0.39    0.62
 -12   0   5   -0.64    0.61
 -12   0   5    0.08    0.66
 -12   0   5    0.84    0.50
 -12   0   5    0.08    0.71
 -12   0   5   -1.06    0.63
  12   0  -5    0.30    0.63
  12   0  -5   -0.14    0.64
  12   0  -5    0.40    0.54
  12   0  -5   -0.29    0.63
 -11   1   4    0.67    0.49
 -11   1   4    1.02    0.69
 -11   1   4    0.88    0.45
 -11   1   4    0.51    0.66
 -11   1   4    0.32    0.50
 -11   1   4   -0.80    0.58
 -11   1   4   -0.15    0.49
  11  -1  -4    1.11    0.57
  11  -1  -4    0.08    0.55
  11  -1  -4    0.50    0.63
  11  -1  -4    0.49    0.49
 -10   2   3   73.07    3.25
 -10   2   3   72.88    3.55
 -10   2   3   68.81    3.21
 -10   2   3   71.50    3.69
  10  -2  -3   69.58    3.21
  10  -2  -3   72.98    3.70
  10  -2  -3   70.89    3.26
  -9   3   2    7.19    0.88
  -9   3   2    6.88    0.92
  -9   3   2    9.67    1.08
  -9   3   2    8.21    0.91
  -9   3   2    6.88    0.87
   9  -3  -2    6.70    0.88
   9  -3  -2    8.43    0.93
   9  -3  -2    8.33    1.08
  -8   4   1  111.54    4.71
  -8   4   1  108.99    4.67
  -8   4   1  109.83    5.54
  -8   4   1  107.06    4.66
  -8   4   1  109.36    5.54
  -8   4   1  111.78    4.66
  -8   4   1  107.76    5.04
   8  -4  -1  106.57    5.07
  -7   5   0   39.10    2.47
  -7   5   0   40.84    2.10
  -7   5   0   41.56    2.54
  -7   5   0   40.30    2.04
  -7   5   0   42.90    2.06
  -7   5   0   41.49    2.23
   7  -5   0   41.65    2.13
   7  -5   0   42.73    2.30
  -6   6  -1   14.70    1.21
  -6   6  -1   14.86    1.25
  -6   6  -1   13.88    1.31
  -6   6  -1   12.76    1.43
  -6   6  -1   12.33    1.41
  -6   6  -1   16.50    1.19
   6  -6   1   14.43    1.33
   6  -6   1   15.05    1.35
  -5   7  -2    1.66    0.83
  -5   7  -2    2.50    0.82
  -5   7  -2    1.80    0.78
  -5   7  -2    1.19    0.71
  -5   7  -2    1.84    0.80
  -5   7  -2    2.22    0.93
   5  -7   2    3.24    0.89
   5  -7   2    1.79    0.81
  -4   8  -3   22.78    2.06
  -4   8  -3   26.48    2.09
  -4   8  -3   29.08    2.08
  -4   8  -3   21.41    1.98
  -4   8  -3   23.68    1.79
   4  -8   3   23.87    1.94
   4  -8   3   21.32    1.67
  -3   9  -4   18.99    2.43
  -3   9  -4   20.43    1.93
  -3   9  -4   17.23    2.15
   3  -9   4   21.70    2.02
   3  -9   4   18.13    1.76
   3  -9   4   20.06    2.10
  -2  10  -5   22.71    2.33
  -2  10  -5   22.69    2.62
  -2  10  -5   29.79    3.01
   2 -10   5   21.27    2.42
   2 -10   5   17.45    2.15
   2 -10   5   23.63    2.64
  -1  11  -6    4.91    1.73
  -1  11  -6    4.17    1.81
  -1  11  -6   12.29    2.48
   1 -11   6    5.94    1.79
   0  12  -7    0.73    2.08
   0  12  -7    2.17    3.02
   0  12  -7    0.93    2.05
   0 -12   7    4.23    2.23
   1  13  -8   -1.25    3.56
  -1 -13   8   -2.91    2.70
 -20  -6  12    2.53    2.75
 -20  -6  12    3.95    2.50
 -20  -6  12    4.33    2.21
  20   6 -12    5.30    2.80
  20   6 -12    0.58    2.35
 -19  -5  11   -0.37    2.10
 -19  -5  11    3.54    2.08
 -19  -5  11    6.28    1.99
  19   5 -11    1.53    1.88
  19   5 -11    2.97    2.16
 -18  -4  10   -0.17    1.74
 -18  -4  10    1.07    1.69
 -18  -4  10    3.75    1.51
 -18  -4  10    0.66    1.62
  18   4 -10    2.71    1.58
  18   4 -10    1.28    1.74
 -17  -3   9    4.11    1.60
 -17  -3   9    2.46    1.25
 -17  -3   9    2.90    1.27
  17   3  -9    2.45    1.36
  17   3  -9    4.39    1.30
  17   3  -9    3.33    1.63
 -16  -2   8    1.24    0.99
 -16  -2   8    0.41    1.16
 -16  -2   8    0.31    1.18
 -16  -2   8   -0.62    1.19
 -16  -2   8    1.66    0.99
  16   2  -8   -0.36    0.99
  16   2  -8    1.58    1.28
 -15  -1   7    6.55    1.05
 -15  -1   7    7.32    1.25
 -15  -1   7    5.71    1.18
 -15  -1   7    7.97    1.31
 -15  -1   7    7.40    1.15
 -15  -1   7    7.10    1.38
  15   1  -7    6.29    1.26
  15   1  -7    8.05    1.28
  15   1  -7    5.91    1.05
 -14   0   6   19.78    1.70
 -14   0   6   22.98    1.68
 -14   0   6   19.37    1.76
 -14   0   6   24.55    1.84
 -14   0   6   23.44    1.72
 -14   0   6   25.50    1.97
  14   0  -6   23.99    1.66
  14   0  -6   19.36    1.73
  14   0  -6   20.32    1.73
  14   0  -6   22.67    1.81
  14   0  -6   21.03    1.69
 -13   1   5   85.88    4.23
 -13   1   5   84.31    4.30
 -13   1   5   88.18    3.92
 -13   1   5   85.65    4.40
 -13   1   5   74.97    3.90
 -13   1   5   88.05    4.24
  13  -1  -5   90.46    3.99
  13  -1  -5   84.49    4.19
  13  -1  -5   82.58    3.93
  13  -1  -5   87.54    4.43
 -12   2   4   94.11    4.56
 -12   2   4   88.92    4.15
 -12   2   4   92.77    4.72
 -12   2   4   91.19    4.54
 -12   2   4   90.44    4.41
 -12   2   4   93.53    4.40
 -12   2   4   90.05    4.12
  12  -2  -4   92.98    4.73
  12  -2  -4   93.62    4.13
  12  -2  -4   91.96    4.17
 -11   3   3   42.54    2.53
 -11   3   3   43.00    2.23
 -11   3   3   42.74    2.25
 -11   3   3   43.15    2.24
 -11   3   3   41.03    2.47
 -11   3   3   43.31    2.47
  11  -3  -3   43.37    2.25
  11  -3  -3   41.62    2.47
 -10   4   2   36.28    2.10
 -10   4   2   37.38    2.06
 -10   4   2   35.54    2.25
 -10   4   2   42.44    2.34
 -10   4   2   40.47    2.35
 -10   4   2   38.01    2.05
  10  -4  -2   36.44    2.30
  10  -4  -2   36.38    2.03
  -9   5   1   31.17    2.12
  -9   5   1   37.93    2.30
  -9   5   1   37.42    2.34
  -9   5   1   34.42    1.99
  -9   5   1   34.38    2.04
  -9   5   1   33.80    1.92
  -9   5   1   34.94    1.95
   9  -5  -1   33.37    2.15
  -8   6   0   15.00    1.37
  -8   6   0   15.61    1.51
  -8   6   0   15.61    1.66
  -8   6   0   16.63    1.52
  -8   6   0   16.58    1.39
  -8   6   0   15.83    1.40
   8  -6   0   15.05    1.41
   8  -6   0   15.58    1.56
  -7   7  -1   19.75    1.52
  -7   7  -1   15.29    1.69
  -7   7  -1   19.45    1.89
  -7   7  -1   16.66    1.78
  -7   7  -1   16.10    1.55
  -7   7  -1   19.66    1.56
   7  -7   1   18.84    1.64
   7  -7   1   19.54    1.70
  -6   8  -2    4.01    1.01
  -6   8  -2    1.18    0.95
  -6   8  -2    0.17    0.96
  -6   8  -2    0.14    0.99
   6  -8   2    1.47    0.97
  -5   9  -3    1.39    1.14
  -5   9  -3    1.81    1.36
  -5   9  -3    1.17    1.03
  -5   9  -3    3.48    1.19
   5  -9   3    2.19    1.20
  -4  10  -4   -1.92    1.69
  -4  10  -4    1.17    1.39
  -4  10  -4   -1.29    1.54
  -4  10  -4    0.48    1.33
   4 -10   4   -0.88    1.24
   4 -10   4    2.91    1.51
  -3  11  -5    0.54    1.66
  -3  11  -5    0.28    1.61
  -3  11  -5   -2.30    2.00
  -3  11  -5    0.29    2.35
   3 -11   5    0.50    1.75
  -2  12  -6    5.26    2.12
  -2  12  -6    1.23    2.07
  -2  12  -6    7.24    2.82
   2 -12   6    3.86    2.20
  -1  13  -7   -5.83    3.40
   1 -13   7    4.42    2.69
 -21  -5  12    3.99    2.31
 -21  -5  12    0.08    2.52
 -21  -5  12    1.00    2.68
  21   5 -12    1.68    2.72
  21   5 -12    2.94    2.34
 -20  -4  11    6.20    2.24
 -20  -4  11    7.26    2.46
 -20  -4  11    5.09    1.98
  20   4 -11    6.07    2.17
  20   4 -11    8.46    2.32
 -19  -3  10    5.70    2.02
 -19  -3  10    1.36    1.70
 -19  -3  10    6.10    1.95
 -19  -3  10    6.18    1.67
  19   3 -10    2.70    1.85
  19   3 -10    3.96    1.66
 -18  -2   9    5.78    1.71
 -18  -2   9    4.06    1.67
 -18  -2   9    5.60    1.67
 -18  -2   9    5.72    1.49
 -18  -2   9    3.14    1.33
  18   2  -9    3.05    1.71
  18   2  -9    5.47    1.41
  18   2  -9    5.95    1.74
 -17  -1   8    1.13    1.29
 -17  -1   8   -0.12    1.03
 -17  -1   8   -1.99    0.96
  17   1  -8   -1.33    1.34
  17   1  -8    1.64    1.32
  17   1  -8    0.30    0.99
 -16   0   7   -0.30    1.04
 -16   0   7   -1.07    0.81
 -16   0   7   -0.99    1.02
 -16   0   7    0.64    1.12
 -16   0   7   -0.84    0.83
  16   0  -7    1.01    0.94
  16   0  -7    0.78    1.15
  16   0  -7   -1.02    1.06
 -15   1   6    1.53    0.93
 -15   1   6    0.55    0.97
 -15   1   6    1.45    0.76
 -15   1   6    1.62    0.91
  15  -1  -6    2.43    1.00
  15  -1  -6    2.16    0.83
  15  -1  -6    0.90    0.97
 -14   2   5    3.66    0.99
 -14   2   5    4.83    0.94
 -14   2   5    5.93    1.00
 -14   2   5    4.52    1.14
 -14   2   5    3.57    1.27
 -14   2   5    4.54    0.90
 -14   2   5    4.78    0.90
  14  -2  -5    6.76    1.05
  14  -2  -5    5.36    0.99
  14  -2  -5    5.87    1.16
 -13   3   4   12.16    1.33
 -13   3   4   11.67    1.37
 -13   3   4   13.20    1.49
 -13   3   4   10.77    1.36
 -13   3   4   10.52    1.38
 -13   3   4   12.71    1.47
  13  -3  -4   13.47    1.34
  13  -3  -4   11.95    1.44
 -12   4   3   14.66    1.38
 -12   4   3   12.59    1.35
 -12   4   3    8.86    1.28
 -12   4   3   13.32    1.50
 -12   4   3   11.50    1.56
 -12   4   3   15.57    1.45
 -12   4   3   11.10    1.24
  12  -4  -3   12.53    1.37
 -11   5   2    5.89    0.97
 -11   5   2    5.08    1.06
 -11   5   2    6.10    0.97
 -11   5   2    5.36    0.95
 -11   5   2    4.00    1.01
 -11   5   2    6.32    1.02
 -11   5   2    3.83    1.09
 -11   5   2    5.33    1.06
 -10   6   1   -0.71    0.93
 -10   6   1   -0.33    1.04
 -10   6   1    0.30    0.90
 -10   6   1   -1.45    0.88
 -10   6   1   -0.79    0.87
 -10   6   1   -1.47    0.73
 -10   6   1    0.28    0.85
 -10   6   1    0.08    0.69
  -9   7   0   -1.52    1.10
  -9   7   0    0.31    1.08
  -9   7   0    0.82    0.90
  -9   7   0    0.73    0.98
  -9   7   0   -0.09    0.80
  -9   7   0   -1.26    1.02
  -9   7   0    0.39    0.99
   9  -7   0   -0.04    0.96
  -8   8  -1    0.82    1.21
  -8   8  -1    2.44    1.07
  -8   8  -1    1.58    1.22
  -8   8  -1    3.47    1.00
  -8   8  -1    4.17    1.16
  -8   8  -1    2.29    1.12
   8  -8   1    2.84    1.16
  -7   9  -2    5.27    1.39
  -7   9  -2    8.37    1.43
   7  -9   2    6.57    1.55
  -6  10  -3    8.46    1.85
  -6  10  -3    8.09    1.57
  -6  10  -3   12.81    1.68
  -6  10  -3    9.21    1.75
   6 -10   3   11.90    1.78
  -5  11  -4    2.61    2.12
  -5  11  -4    5.91    1.83
  -5  11  -4    6.23    1.87
  -5  11  -4    0.66    1.96
   5 -11   4    6.75    1.85
  -4  12  -5    2.24    2.07
  -4  12  -5    2.32    2.19
  -4  12  -5   -6.05    2.46
   4 -12   5    1.01    2.21
  -3  13  -6   -1.76    3.05
   3 -13   6   -0.40    2.69
 -22  -4  12   -2.03    2.29
 -22  -4  12   -0.53    2.64
 -22  -4  12   -3.56    2.73
  22   4 -12    0.39    2.52
 -21  -3  11    2.66    2.32
 -21  -3  11   -0.95    2.28
 -21  -3  11   -1.64    1.90
  21   3 -11   -0.15    1.96
  21   3 -11   -0.37    2.19
 -20  -2  10    1.86    1.91
 -20  -2  10    5.77    2.12
 -20  -2  10    1.95    1.76
  20   2 -10    4.08    1.89
  20   2 -10    4.99    1.78
 -19  -1   9    8.78    1.57
 -19  -1   9    9.95    1.81
 -19  -1   9    6.58    1.99
 -19  -1   9    8.90    1.92
 -19  -1   9    6.42    1.59
  19   1  -9   10.85    1.62
  19   1  -9   10.45    1.82
 -18   0   8   27.60    2.83
 -18   0   8   23.61    2.24
 -18   0   8   24.73    2.32
 -18   0   8   25.07    2.52
 -18   0   8   22.74    2.43
  18   0  -8   21.66    2.14
  18   0  -8   20.43    2.36
  18   0  -8   23.68    2.40
 -17   1   7    3.55    1.20
 -17   1   7    5.97    1.29
 -17   1   7    7.27    1.20
  17  -1  -7    7.35    1.55
  17  -1  -7    3.31    1.10
  17  -1  -7    4.89    1.23
 -16   2   6   10.03    1.65
 -16   2   6    8.59    1.24
 -16   2   6    7.55    1.26
 -16   2   6   12.23    1.42
 -16   2   6    8.80    1.26
  16  -2  -6    8.04    1.27
  16  -2  -6   10.78    1.55
 -15   3   5    2.08    1.18
 -15   3   5    2.90    0.99
 -15   3   5    2.92    0.99
 -15   3   5    2.46    0.96
 -15   3   5    1.43    1.23
  15  -3  -5    2.76    1.19
  15  -3  -5    2.20    0.93
 -14   4   4   13.24    1.59
 -14   4   4    9.66    1.35
 -14   4   4   12.94    1.61
 -14   4   4   11.91    1.48
 -14   4   4   12.55    1.62
 -14   4   4   12.15    1.71
  14  -4  -4   10.75    1.55
  14  -4  -4   13.16    1.46
 -13   5   3    4.81    1.14
 -13   5   3    1.66    1.27
 -13   5   3    3.59    1.02
 -13   5   3    4.85    1.13
 -13   5   3    5.34    1.02
 -13   5   3    5.12    1.30
 -13   5   3    2.13    1.04
  13  -5  -3    1.93    0.98
 -12   6   2    5.01    1.25
 -12   6   2    4.56    1.17
 -12   6   2    4.44    1.02
 -12   6   2    6.64    1.19
 -12   6   2    2.16    1.31
 -12   6   2    2.16    1.24
 -12   6   2    1.46    1.27
 -12   6   2    2.39    1.13
 -11   7   1   21.72    1.96
 -11   7   1   19.21    2.03
 -11   7   1   21.47    2.33
 -11   7   1   17.83    2.21
 -11   7   1   16.75    1.70
 -11   7   1   22.41    1.93
 -11   7   1   20.00    1.96
 -11   7   1   16.17    2.29
 -10   8   0    6.43    1.44
 -10   8   0    8.13    1.54
 -10   8   0    4.44    1.39
 -10   8   0    7.97    1.36
 -10   8   0    4.57    1.38
  10  -8   0    8.16    1.41
  -9   9  -1    3.14    1.51
  -9   9  -1    3.13    1.42
  -9   9  -1    5.47    1.47
  -9   9  -1    4.74    1.64
   9  -9   1    4.15    1.49
  -8  10  -2   -1.41    1.57
  -8  10  -2   -0.15    1.56
  -8  10  -2    1.38    1.59
   8 -10   2   -0.36    1.53
  -7  11  -3    0.56    1.90
  -7  11  -3   -2.92    1.63
   7 -11   3    1.49    1.92
  -6  12  -4    4.76    2.40
  -6  12  -4    2.38    2.18
  -6  12  -4   -0.38    2.18
   6 -12   4    0.16    2.34
  -5  13  -5    5.41    3.26
   5 -13   5    3.86    2.61
 -23  -3  12    7.00    2.43
 -23  -3  12    8.22    3.05
 -23  -3  12    3.33    2.82
  23   3 -12    7.07    2.93
 -22  -2  11   -1.65    2.47
 -22  -2  11    0.06    2.38
 -22  -2  11    3.37    2.11
  22   2 -11    4.74    2.27
 -21  -1  10    5.23    2.37
 -21  -1  10    5.10    2.18
 -21  -1  10    1.15    1.73
  21   1 -10    4.33    1.75
  21   1 -10    1.33    2.04
 -20   0   9   -0.34    1.96
 -20   0   9   -1.97    1.72
 -20   0   9   -0.62    1.54
 -20   0   9    0.75    1.53
 -20   0   9   -1.16    1.60
  20   0  -9    4.00    1.90
  20   0  -9   -0.17    1.46
 -19   1   8   -1.09    1.24
 -19   1   8   -0.12    1.35
 -19   1   8    0.19    1.48
 -19   1   8   -1.01    1.54
 -19   1   8    0.00    1.74
  19  -1  -8    0.27    1.45
  19  -1  -8   -0.99    1.26
  19  -1  -8    2.21    1.39
 -18   2   7    7.62    1.79
 -18   2   7    7.63    1.46
 -18   2   7    8.62    1.57
 -18   2   7    5.49    1.30
  18  -2  -7    8.51    1.46
  18  -2  -7    6.97    1.69
 -17   3   6    9.03    1.75
 -17   3   6   12.60    1.81
 -17   3   6   10.53    1.55
  17  -3  -6    9.13    1.71
  17  -3  -6    8.65    1.42
 -16   4   5   12.07    1.83
 -16   4   5   11.47    1.52
  16  -4  -5   12.37    1.74
  16  -4  -5   11.15    1.58
 -15   5   4   32.68    2.37
 -15   5   4   30.41    2.40
 -15   5   4   22.86    2.47
 -15   5   4   33.25    2.87
  15  -5  -4   30.13    2.37
 -14   6   3   12.06    1.63
 -14   6   3   11.63    1.68
 -14   6   3   13.80    1.75
 -14   6   3   12.26    1.75
 -14   6   3   11.13    1.90
 -14   6   3   14.38    1.71
 -13   7   2    1.38    1.56
 -13   7   2   -0.01    1.09
 -13   7   2    0.62    1.25
 -13   7   2    1.52    1.51
 -13   7   2    0.57    1.52
 -13   7   2    0.05    1.29
 -12   8   1    2.79    1.26
 -12   8   1    2.37    1.47
 -12   8   1    2.61    1.61
 -12   8   1    3.75    1.73
 -12   8   1    2.64    1.59
 -12   8   1    0.37    1.36
 -11   9   0    9.11    1.89
 -11   9   0   11.24    1.83
 -11   9   0   12.15    2.00
 -11   9   0   12.66    1.89
 -11   9   0   18.10    2.21
 -10  10  -1    1.38    1.86
 -10  10  -1    0.40    1.76
 -10  10  -1    1.40    1.71
  10 -10   1    1.80    1.82
  -9  11  -2   -0.71    1.97
  -9  11  -2    1.14    1.88
   9 -11   2    1.42    1.93
  -8  12  -3    1.25    2.46
   8 -12   3   -2.08    2.31
  -7  13  -4    4.45    2.96
   7 -13   4    4.30    2.70
 -24  -2  12   -2.63    3.08
 -23  -1  11    1.97    2.31
 -23  -1  11   -0.70    2.56
 -23  -1  11    2.19    3.08
  23   1 -11    7.82    2.59
 -22   0  10   10.76    2.94
 -22   0  10   11.07    2.13
  22   0 -10    9.21    2.39
  22   0 -10    4.71    2.10
 -21   1   9    4.43    1.89
 -21   1   9    7.75    2.47
 -21   1   9    2.96    1.98
  21  -1  -9    5.38    2.22
  21  -1  -9    2.34    1.67
 -20   2   8   -2.80    1.54
 -20   2   8    2.75    1.73
 -20   2   8    0.62    1.51
 -20   2   8   -0.61    1.53
 -20   2   8    0.09    2.02
  20  -2  -8   -0.71    1.44
  20  -2  -8   -1.04    1.99
 -19   3   7    1.70    1.89
 -19   3   7   -1.73    1.36
 -19   3   7    0.57    1.37
  19  -3  -7   -0.36    1.30
  19  -3  -7    0.13    1.77
 -18   4   6   -1.86    1.38
 -18   4   6   -0.70    1.83
 -18   4   6   -1.14    1.46
  18  -4  -6   -0.06    1.33
  18  -4  -6    0.51    1.52
 -17   5   5    2.27    1.53
 -17   5   5    2.09    1.16
 -17   5   5    3.13    1.91
 -16   6   4    1.93    1.81
 -16   6   4    0.89    1.31
 -16   6   4    0.13    1.13
 -16   6   4   -0.37    1.50
 -16   6   4    3.74    1.60
 -15   7   3    5.89    1.48
 -15   7   3    4.00    1.75
 -14   8   2    5.32    1.53
 -14   8   2    5.80    2.11
 -14   8   2    6.15    1.77
 -14   8   2    4.50    1.64
 -13   9   1    2.56    1.63
 -13   9   1    3.24    2.23
 -13   9   1    5.21    1.86
 -13   9   1    0.29    1.78
 -12  10   0   -0.86    1.72
 -12  10   0    4.47    2.29
 -12  10   0    2.74    1.95
 -12  10   0    2.10    1.92
  12 -10   0    0.03    1.82
 -11  11  -1    1.25    2.02
 -11  11  -1    2.71    2.22
  11 -11   1    1.68    2.16
 -10  12  -2   -1.51    2.13
  10 -12   2    0.57    2.59
 -24   0  11   -4.74    2.80
 -24   0  11    2.53    3.34
 -24   0  11   -1.27    2.20
  24   0 -11    1.55    2.80
 -23   1  10    2.43    3.22
 -23   1  10   -4.35    1.94
 -23   1  10   -1.75    2.44
  23  -1 -10   -3.33    2.48
 -22   2   9   -0.07    1.87
 -22   2   9    3.53    2.77
 -22   2   9   -1.78    2.06
  22  -2  -9    3.66    2.22
  22  -2  -9    0.76    1.98
 -21   3   8    0.47    2.50
 -21   3   8   -0.58    1.72
  21  -3  -8    3.01    1.67
  21  -3  -8    1.03    2.04
 -20   4   7    5.87    1.76
 -20   4   7    4.91    2.38
  20  -4  -7    0.97    1.90
  20  -4  -7    0.04    1.73
 -19   5   6   -1.38    1.78
 -19   5   6    2.11    1.43
 -19   5   6    2.75    2.29
 -19   5   6   -1.34    1.50
  19  -5  -6    2.06    1.80
 -18   6   5    3.67    1.66
 -18   6   5   -0.78    1.33
 -18   6   5    1.31    1.94
 -18   6   5   -0.24    2.24
 -17   7   4    1.97    1.47
 -17   7   4    1.02    1.65
 -17   7   4    1.77    2.27
 -17   7   4   -0.56    1.87
 -16   8   3    2.56    2.04
 -16   8   3    3.41    1.85
 -16   8   3    3.19    2.33
 -16   8   3    3.88    1.73
 -15   9   2    2.66    1.81
 -15   9   2    3.62    2.48
 -15   9   2    2.68    1.94
 -15   9   2    5.51    2.18
 -14  10   1    4.41    2.12
 -14  10   1    2.27    2.25
 -14  10   1    4.29    2.19
 -13  11   0    3.56    2.67
 -13  11   0   -0.74    3.08
 -13  11   0   -0.53    2.26
 -13  11   0    0.64    2.24
 -12  12  -1   -2.80    2.45
  12 -12   1   -1.11    2.62
 -24   2  10   -3.21    2.85
 -24   2  10   -0.01    2.38
  24  -2 -10   -0.14    2.79
 -23   3   9   -2.91    2.04
 -23   3   9   -1.96    3.30
  23  -3  -9    2.08    2.73
 -22   4   8   -0.75    1.63
 -22   4   8   -3.22    1.97
 -22   4   8    0.29    3.08
  22  -4  -8   -2.76    2.26
 -21   5   7    1.49    1.70
 -21   5   7    5.91    3.13
 -21   5   7    3.46    2.04
  21  -5  -7    0.80    2.66
 -20   6   6   -0.16    2.83
 -20   6   6    0.62    2.34
 -20   6   6   -0.27    1.63
 -20   6   6   -0.36    1.98
 -19   7   5    6.75    1.91
 -19   7   5    9.15    2.65
 -19   7   5    4.73    2.18
 -19   7   5    6.35    2.90
 -18   8   4    5.13    2.92
 -18   8   4   -0.58    2.24
 -18   8   4    1.67    1.92
 -18   8   4    0.41    2.02
 -17   9   3    3.35    2.20
 -17   9   3    3.10    2.01
 -17   9   3    2.85    2.92
 -17   9   3   -4.53    2.34
 -16  10   2   -1.08    2.57
 -16  10   2    0.62    2.33
 -16  10   2    0.92    3.21
 -16  10   2   -1.59    2.50
 -15  11   1    2.09    2.69
 -15  11   1    0.86    2.59
 -15  11   1    1.79    2.79
 -23   5   8    0.42    2.48
 -23   5   8    0.98    3.64
  23  -5  -8    0.40    2.67
 -22   6   7   -3.45    3.48
 -22   6   7    1.99    2.89
 -22   6   7   -0.51    2.38
 -21   7   6    1.78    2.89
 -21   7   6    4.08    2.14
 -21   7   6    1.05    3.50
 -21   7   6   -1.80    2.40
 -20   8   5    0.99    2.43
 -20   8   5   -1.22    2.13
 -20   8   5    1.22    2.72
 -20   8   5   -4.02    3.42
 -19   9   4    2.92    2.90
 -19   9   4    3.25    2.71
 -19   9   4   -0.61    3.67
 -19   9   4    4.56    2.27
 -18  10   6   -2.73    2.45
 -18  10   6    0.20    3.35
 -18  10   6    2.07    2.37
 -18  10   6   -3.54    3.10
 -19   9   7    0.78    2.88
 -19   9   7   -1.98    2.12
 -19   9   7   -4.78    2.08
 -19   9   7   -0.08    3.21
 -20   8   8    0.12    3.26
 -20   8   8    1.18    2.66
 -20   8   8    2.51    2.13
 -20   8   8    6.42    2.22
  21  -7  -9    0.43    2.74
 -21   7   9    7.73    3.08
 -21   7   9   -2.02    2.14
 -21   7   9   -3.25    2.06
 -21   7   9    3.46    3.29
  22  -6 -10    0.37    2.59
 -22   6  10    1.35    2.20
 -22   6  10   -2.76    3.50
 -22   6  10    4.75    2.94
 -14  12   3    3.78    2.61
 -14  12   3    1.07    3.08
 -14  12   3    4.93    2.58
 -15  11   4   -1.85    2.33
 -15  11   4   -2.23    2.74
 -15  11   4    2.28    2.09
 -15  11   4    1.76    2.78
 -16  10   5    3.73    2.03
 -16  10   5    2.45    2.79
 -16  10   5    5.05    2.18
 -16  10   5    4.74    2.55
 -17   9   6    3.52    2.32
 -17   9   6    2.39    1.94
 -17   9   6    0.92    1.77
 -17   9   6    2.70    2.65
 -18   8   7    1.37    2.65
 -18   8   7    3.09    1.83
 -18   8   7   -2.31    1.68
 -18   8   7    0.38    2.37
  19  -7  -8    0.50    2.20
 -19   7   8    5.79    2.35
 -19   7   8    3.44    1.75
 -19   7   8    6.02    2.84
  20  -6  -9    0.92    2.16
 -20   6   9    1.73    2.54
 -20   6   9    3.57    2.77
 -20   6   9   -0.53    1.78
  21  -5 -10    4.38    2.28
  21  -5 -10    2.00    2.28
 -21   5  10    2.39    1.84
 -21   5  10    4.24    2.95
  22  -4 -11    5.44    2.67
  22  -4 -11    3.19    2.56
 -22   4  11   -0.06    1.88
 -22   4  11    1.01    3.07
  23  -3 -12    5.61    2.81
  23  -3 -12    2.47    2.92
 -23   3  12    0.98    2.16
 -23   3  12    8.75    3.34
 -23   3  12    1.08    2.82
 -11  13   1    3.61    2.75
 -11  13   1    1.81    2.60
 -11  13   1   -1.33    2.98
 -12  12   2   -1.99    2.32
 -12  12   2    3.89    2.82
 -12  12   2    6.76    2.27
 -13  11   3    2.12    2.34
 -13  11   3   -1.04    2.33
 -13  11   3   -0.91    1.99
 -14  10   4    2.70    1.90
 -14  10   4    2.28    1.76
 -14  10   4    1.78    2.22
 -15   9   5    1.95    2.00
 -15   9   5    0.67    1.59
 -15   9   5    1.23    1.66
 -15   9   5    0.27    2.16
 -16   8   6    2.04    1.56
 -16   8   6    0.70    2.07
 -16   8   6    3.17    1.53
 -16   8   6    0.21    1.76
  17  -7  -7    2.66    1.92
 -17   7   7    1.85    1.82
 -17   7   7    3.34    2.21
 -17   7   7    2.77    1.49
  18  -6  -8   12.62    2.37
 -18   6   8   13.82    2.30
 -18   6   8   13.64    1.76
 -18   6   8   11.84    2.58
  19  -5  -9    4.05    2.02
 -19   5   9    2.07    2.29
  20  -4 -10   -5.36    2.11
 -20   4  10    2.01    2.45
 -20   4  10   -1.08    1.97
 -20   4  10   -2.15    1.57
  21  -3 -11   -1.91    2.03
  21  -3 -11   -1.02    2.26
 -21   3  11    1.94    1.70
 -21   3  11   -0.52    2.25
 -21   3  11   -0.24    2.62
  22  -2 -12    0.30    2.41
  22  -2 -12    2.60    2.55
 -22   2  12   -1.77    1.89
 -22   2  12    3.29    2.75
 -22   2  12    2.74    2.53
  23  -1 -13   -1.82    2.73
  23  -1 -13   -0.71    2.72
 -23   1  13    5.12    2.99
 -23   1  13   -2.51    2.12
 -23   1  13   -0.42    2.97
   9 -13   0   -2.96    2.44
  -9  13   0   -2.71    2.76
  -9  13   0   -0.11    2.34
  10 -12  -1    2.37    2.02
 -10  12   1   -0.52    2.38
 -10  12   1    0.68    2.11
 -11  11   2    3.72    1.85
 -11  11   2    5.04    2.23
 -11  11   2    3.71    1.82
 -11  11   2    0.90    2.01
 -12  10   3    2.34    2.04
 -12  10   3    5.87    1.60
 -12  10   3    1.17    1.84
 -12  10   3    4.80    1.67
 -12  10   3    0.17    2.00
 -13   9   4    3.54    1.69
 -13   9   4    3.11    1.47
 -13   9   4    4.26    1.88
 -13   9   4    4.67    1.87
 -13   9   4    3.51    1.52
 -14   8   5    0.59    1.52
 -14   8   5    0.86    1.33
 -14   8   5    0.33    1.44
 -14   8   5    0.29    1.23
 -14   8   5   -2.12    1.74
  15  -7  -6   -1.07    1.46
 -15   7   6    0.26    1.19
 -15   7   6   -3.62    1.42
 -15   7   6   -1.19    1.33
  16  -6  -7   -0.59    1.46
 -16   6   7    2.24    1.59
 -16   6   7    0.33    1.40
 -16   6   7   -0.89    1.05
 -16   6   7   -0.15    1.77
  17  -5  -8    4.71    1.61
  17  -5  -8    2.46    1.47
 -17   5   8    3.30    1.25
 -17   5   8    2.56    1.85
  18  -4  -9    5.87    1.87
  18  -4  -9    6.36    1.69
 -18   4   9    7.81    2.13
 -18   4   9    5.59    1.44
  19  -3 -10    3.24    1.72
  19  -3 -10    4.62    1.88
 -19   3  10    3.13    1.67
 -19   3  10    6.57    2.24
 -19   3  10    5.88    1.93
  20  -2 -11    3.98    2.03
  20  -2 -11    1.28    1.91
 -20   2  11    7.17    2.38
 -20   2  11    6.54    2.09
 -20   2  11    4.82    1.54
  21  -1 -12    1.07    2.14
  21  -1 -12    1.38    2.14
 -21   1  12    5.75    2.64
 -21   1  12    3.73    2.27
 -21   1  12    0.62    1.73
  22   0 -13   -1.29    2.78
  22   0 -13   -3.05    2.52
 -22   0  13    2.21    2.74
 -22   0  13   -3.49    2.69
 -22   0  13    2.69    1.97
  23   1 -14    2.24    2.99
 -23  -1  14   -3.33    3.16
 -23  -1  14    0.31    2.41
 -23  -1  14    1.74    3.22
   6 -14   2    2.67    2.80
  -6  14  -2    0.12    3.16
   7 -13   1    0.87    2.23
  -7  13  -1    1.22    2.31
  -7  13  -1    1.90    2.69
   8 -12   0    6.10    1.99
  -8  12   0    0.57    2.19
  -8  12   0    4.31    2.19
   9 -11  -1   -1.76    1.66
  -9  11   1    3.22    1.70
  10 -10  -2    2.96    1.38
 -10  10   2    0.29    1.53
 -10  10   2    2.07    1.71
 -10  10   2   -0.81    1.35
 -10  10   2    2.58    1.67
 -10  10   2    0.02    1.50
 -11   9   3    3.87    1.31
 -11   9   3    3.56    1.57
 -11   9   3    3.92    1.57
 -11   9   3    1.12    1.37
 -11   9   3    2.71    1.50
 -11   9   3    2.50    1.37
 -12   8   4    9.31    1.63
 -12   8   4    8.19    1.54
 -12   8   4    8.23    1.75
 -12   8   4    8.24    1.35
 -12   8   4    7.21    1.62
 -12   8   4    9.26    1.40
  13  -7  -5   -0.89    1.18
 -13   7   5   -0.27    0.90
 -13   7   5    0.54    1.25
 -13   7   5    1.08    1.45
 -13   7   5    0.13    1.11
  14  -6  -6    7.49    1.47
 -14   6   6    6.52    1.63
 -14   6   6    5.76    1.20
 -14   6   6    5.33    1.13
 -14   6   6    6.27    1.67
 -14   6   6    8.48    1.47
  15  -5  -7   14.92    2.02
  15  -5  -7   14.58    1.74
 -15   5   7   15.65    1.74
 -15   5   7   16.36    2.22
 -15   5   7   16.71    2.06
 -15   5   7   12.65    1.49
  16  -4  -8    5.75    1.46
  16  -4  -8    4.52    1.57
 -16   4   8    6.82    1.80
 -16   4   8    6.98    1.56
 -16   4   8    6.64    1.23
 -16   4   8    6.96    1.27
  17  -3  -9    3.35    1.45
  17  -3  -9    1.65    1.37
 -17   3   9    3.84    1.20
 -17   3   9    2.57    1.20
 -17   3   9    2.95    1.44
 -17   3   9    1.36    1.58
 -17   3   9    3.16    1.51
  18  -2 -10    2.75    1.40
  18  -2 -10    2.68    1.62
  18  -2 -10    3.87    1.56
 -18   2  10    3.60    1.76
 -18   2  10    6.76    1.70
 -18   2  10    3.58    1.26
 -18   2  10    4.70    1.56
  19  -1 -11    8.69    2.06
  19  -1 -11   11.43    2.12
 -19   1  11    9.66    2.16
 -19   1  11    6.01    1.86
 -19   1  11    9.50    1.72
 -19   1  11   10.27    2.37
  20   0 -12    0.79    2.06
 -20   0  12   -0.03    1.66
 -20   0  12   -0.98    2.06
 -20   0  12    2.46    2.25
  21   1 -13    3.65    2.41
  21   1 -13    5.13    2.33
 -21  -1  13    1.53    1.86
 -21  -1  13   -1.81    2.37
 -21  -1  13    1.94    2.47
  22   2 -14   -0.01    2.55
  22   2 -14    4.88    2.97
 -22  -2  14   -1.65    2.81
 -22  -2  14   -0.79    2.21
 -22  -2  14    1.26    2.92
   4 -14   3   -4.06    2.52
  -4  14  -3    3.23    3.01
  -4  14  -3    9.04    3.30
   5 -13   2   -0.63    2.02
  -5  13  -2    2.61    2.58
  -5  13  -2   -1.33    2.40
   6 -12   1    6.46    2.05
  -6  12  -1    6.43    2.06
   7 -11   0   12.48    1.77
  -7  11   0   10.76    2.02
  -7  11   0   10.08    2.00
   8 -10  -1    5.86    1.39
  -8  10   1    2.52    1.43
  -8  10   1    6.92    1.72
  -8  10   1    8.86    1.74
   9  -9  -2    8.80    1.31
  -9   9   2    9.78    1.42
  -9   9   2    7.31    1.42
  -9   9   2    8.07    1.59
  -9   9   2   10.58    1.71
  -9   9   2   12.03    1.61
 -10   8   3    2.12    1.33
 -10   8   3    3.01    1.33
 -10   8   3    3.92    1.10
 -10   8   3    4.68    1.24
 -10   8   3    3.39    1.08
 -10   8   3    4.35    1.32
 -10   8   3    1.15    1.22
 -11   7   4    5.54    1.07
 -11   7   4    7.06    1.22
 -11   7   4    6.15    1.38
 -11   7   4    5.09    1.13
 -11   7   4    7.23    1.37
 -11   7   4    6.06    1.23
 -11   7   4    2.95    1.26
 -11   7   4    3.97    1.00
  12  -6  -5    9.71    1.44
 -12   6   5   11.85    1.60
 -12   6   5   10.98    1.23
 -12   6   5    7.27    1.27
 -12   6   5   10.42    1.24
 -12   6   5   10.73    1.51
 -12   6   5    9.79    1.37
  13  -5  -6   11.86    1.42
  13  -5  -6   10.34    1.47
 -13   5   6   10.28    1.55
 -13   5   6    6.37    1.28
 -13   5   6    8.78    1.16
 -13   5   6    9.80    1.12
 -13   5   6    6.26    1.41
  14  -4  -7   25.50    2.12
  14  -4  -7   26.76    2.25
 -14   4   7   31.55    2.53
 -14   4   7   24.89    1.82
 -14   4   7   28.20    1.85
 -14   4   7   24.19    2.22
  15  -3  -8   12.79    1.64
  15  -3  -8   12.86    1.47
  15  -3  -8   13.79    1.77
 -15   3   8   14.30    1.79
 -15   3   8   11.11    1.60
 -15   3   8   14.54    1.79
 -15   3   8   12.61    1.55
 -15   3   8   15.36    1.81
  16  -2  -9    0.20    1.09
  16  -2  -9    0.44    1.19
  16  -2  -9    2.05    1.17
 -16   2   9    0.22    0.98
 -16   2   9   -0.07    1.14
  17  -1 -10    2.28    1.29
  17  -1 -10   -0.35    1.44
  17  -1 -10    0.62    1.32
 -17   1  10    1.01    1.49
 -17   1  10   -0.12    1.32
 -17   1  10    0.92    1.43
 -17   1  10    0.97    1.45
 -17   1  10    0.05    1.08
  18   0 -11    3.02    1.61
  18   0 -11    2.93    1.58
 -18   0  11   -0.20    1.63
 -18   0  11   -0.13    1.69
 -18   0  11    0.62    1.31
 -18   0  11   -2.01    1.58
  19   1 -12   -0.89    1.89
  19   1 -12    2.32    1.88
 -19  -1  12    1.89    2.02
 -19  -1  12    3.09    1.54
 -19  -1  12    0.22    1.86
  20   2 -13    5.91    2.29
  20   2 -13    3.11    2.26
 -20  -2  13    3.82    2.43
 -20  -2  13    2.14    2.33
 -20  -2  13    4.44    1.89
  21   3 -14    4.93    2.72
  21   3 -14    0.66    2.58
 -21  -3  14    1.59    2.29
 -21  -3  14    6.32    3.06
 -21  -3  14    4.58    2.75
   2 -14   4    3.87    2.80
  -2  14  -4    8.04    3.50
  -2  14  -4    6.64    2.98
  -2  14  -4    1.42    2.69
   3 -13   3    1.83    2.21
  -3  13  -3    4.27    2.39
  -3  13  -3   -0.98    1.94
  -3  13  -3   -0.15    2.62
   4 -12   2    0.90    1.75
  -4  12  -2    1.88    1.75
  -4  12  -2    0.37    2.11
  -4  12  -2    0.46    2.07
  -4  12  -2    1.21    2.13
   5 -11   1    0.94    1.35
  -5  11  -1    1.74    1.48
  -5  11  -1   -1.40    1.61
  -5  11  -1    1.99    1.52
  -5  11  -1    0.74    1.72
   6 -10   0    1.12    1.19
  -6  10   0   -1.98    1.29
  -6  10   0   -1.06    1.34
  -6  10   0    0.52    1.18
  -6  10   0    1.18    1.33
   7  -9  -1   -0.62    0.98
  -7   9   1    2.13    1.17
  -7   9   1   -0.42    1.07
  -7   9   1    2.26    1.23
  -7   9   1    0.91    1.08
   8  -8  -2    1.08    0.86
  -8   8   2    2.74    1.03
  -8   8   2    2.92    0.97
  -8   8   2    2.20    1.00
  -8   8   2    2.79    1.04
  -8   8   2    2.56    1.03
  -9   7   3   16.54    1.41
  -9   7   3   13.37    1.43
  -9   7   3   17.59    1.79
  -9   7   3   15.65    1.61
  -9   7   3   16.54    1.62
  -9   7   3   16.03    1.79
  -9   7   3   15.98    1.58
  -9   7   3   17.41    1.90
  10  -6  -4   58.67    3.34
 -10   6   4   56.44    3.11
 -10   6   4   56.73    2.66
 -10   6   4   52.96    2.83
 -10   6   4   52.71    2.84
 -10   6   4   48.88    3.27
 -10   6   4   54.61    2.65
 -10   6   4   50.65    3.01
  11  -5  -5    5.27    1.04
 -11   5   5    5.45    1.03
 -11   5   5    2.80    0.71
 -11   5   5    3.25    1.00
 -11   5   5    2.55    0.88
 -11   5   5    4.38    0.79
 -11   5   5    4.33    1.02
 -11   5   5    4.66    1.10
  12  -4  -6   -0.03    0.81
  12  -4  -6    0.04    0.82
 -12   4   6    0.23    0.93
 -12   4   6    0.23    0.64
 -12   4   6    0.29    0.89
 -12   4   6    0.34    0.92
 -12   4   6    0.22    0.62
 -12   4   6    0.25    0.84
  13  -3  -7    3.12    0.99
  13  -3  -7    2.09    0.86
  13  -3  -7    2.69    0.99
 -13   3   7    2.47    0.83
 -13   3   7    3.43    1.05
 -13   3   7    2.82    1.04
 -13   3   7    3.80    0.83
 -13   3   7    2.13    0.93
 -13   3   7    2.69    0.82
  14  -2  -8   30.72    2.09
  14  -2  -8   29.26    2.09
  14  -2  -8   34.56    2.40
  14  -2  -8   32.85    2.24
 -14   2   8   32.51    2.03
 -14   2   8   33.64    2.49
 -14   2   8   32.73    2.29
 -14   2   8   31.78    2.18
 -14   2   8   29.73    2.29
  15  -1  -9    9.32    1.41
  15  -1  -9    8.34    1.21
  15  -1  -9    9.71    1.44
  15  -1  -9    6.93    1.15
 -15   1   9    8.75    1.37
 -15   1   9    6.34    1.24
 -15   1   9    9.02    1.41
 -15   1   9    8.28    1.49
 -15   1   9    8.74    1.14
  16   0 -10   10.81    1.74
  16   0 -10   13.29    1.96
 -16   0  10   12.64    1.50
 -16   0  10   11.65    1.69
 -16   0  10   13.00    1.80
 -16   0  10   12.08    1.93
  17   1 -11   15.26    2.01
  17   1 -11   11.69    1.85
  17   1 -11   12.46    2.03
 -17  -1  11   12.44    2.02
 -17  -1  11   12.48    1.89
 -17  -1  11   10.58    2.02
  18   2 -12    2.52    1.82
  18   2 -12    2.09    1.72
 -18  -2  12    3.00    1.43
 -18  -2  12   -1.75    1.75
 -18  -2  12    3.07    1.84
  19   3 -13   -1.65    2.02
  19   3 -13    0.95    2.16
 -19  -3  13   -3.49    2.06
 -19  -3  13    0.78    1.75
 -19  -3  13   -0.51    1.91
  20   4 -14    3.86    2.50
  20   4 -14    4.28    2.52
 -20  -4  14   -0.63    2.68
 -20  -4  14   -1.26    2.41
 -20  -4  14    0.26    2.19
   0 -14   5    2.47    2.77
   0  14  -5   -0.09    3.75
   0  14  -5    6.08    3.01
   1 -13   4    2.22    2.07
  -1  13  -4    4.12    2.34
  -1  13  -4   -3.99    2.89
   2 -12   3    4.23    1.70
  -2  12  -3   -1.05    2.31
  -2  12  -3    4.84    2.27
  -2  12  -3    1.53    1.88
  -2  12  -3    3.10    1.84
   3 -11   2    5.50    1.45
  -3  11  -2    6.78    1.82
  -3  11  -2    3.89    1.52
  -3  11  -2    6.37    1.79
  -3  11  -2    5.60    1.64
   4 -10   1    8.54    1.46
   4 -10   1    7.88    1.42
  -4  10  -1    6.86    1.48
  -4  10  -1    9.02    1.46
  -4  10  -1    7.66    1.49
   5  -9   0    1.97    1.01
   5  -9   0    1.27    0.92
  -5   9   0    1.29    1.01
  -5   9   0    2.96    1.01
  -5   9   0    2.92    1.07
  -5   9   0    1.17    1.15
  -5   9   0    1.37    0.94
   6  -8  -1    2.06    0.84
  -6   8   1    1.62    1.12
  -6   8   1    1.30    0.81
  -6   8   1    2.07    0.94
  -6   8   1    2.93    0.97
  -6   8   1    2.04    0.98
   7  -7  -2    0.14    0.70
  -7   7   2   -0.23    0.74
  -7   7   2    1.62    0.88
  -7   7   2    1.69    0.85
  -7   7   2    0.16    0.80
  -7   7   2    0.22    0.74
  -7   7   2    0.49    0.77
  -7   7   2   -0.57    0.66
   8  -6  -3    9.72    1.28
  -8   6   3    9.17    1.33
  -8   6   3   10.15    0.99
  -8   6   3   10.39    1.17
  -8   6   3    9.72    1.11
  -8   6   3    9.08    1.30
  -8   6   3    8.32    1.00
  -8   6   3    7.95    1.07
   9  -5  -4   57.32    3.16
  -9   5   4   54.88    2.87
  -9   5   4   50.75    2.43
  -9   5   4   51.03    2.64
  -9   5   4   52.51    2.46
  -9   5   4   50.29    2.79
  -9   5   4   50.77    2.64
  -9   5   4   52.64    3.11
  10  -4  -5   30.52    1.86
  10  -4  -5   29.63    2.07
 -10   4   5   32.36    2.01
 -10   4   5   30.82    2.12
 -10   4   5   30.70    1.65
 -10   4   5   31.50    1.85
 -10   4   5   28.98    1.66
 -10   4   5   32.72    2.10
  11  -3  -6   32.68    1.86
  11  -3  -6   36.91    2.31
  11  -3  -6   34.54    2.04
 -11   3   6   34.47    2.03
 -11   3   6   34.76    2.07
 -11   3   6   37.23    1.87
 -11   3   6   35.21    1.99
 -11   3   6   35.15    2.24
 -11   3   6   33.22    2.28
 -11   3   6   35.41    2.18
  12  -2  -7    7.33    0.90
  12  -2  -7    8.01    1.27
  12  -2  -7    7.44    1.11
  12  -2  -7    8.15    1.00
 -12   2   7    7.07    1.21
 -12   2   7    6.73    1.12
 -12   2   7    7.29    1.02
 -12   2   7    7.15    0.97
 -12   2   7    7.49    0.90
 -12   2   7    7.49    1.19
  13  -1  -8    0.31    0.80
  13  -1  -8    0.84    0.75
  13  -1  -8   -0.19    0.92
  13  -1  -8    1.31    0.87
  13  -1  -8   -1.31    0.77
 -13   1   8   -0.91    0.77
 -13   1   8    0.07    0.84
 -13   1   8    0.01    0.89
 -13   1   8    0.86    0.87
 -13   1   8   -0.13    0.64
  14   0  -9    0.67    0.90
  14   0  -9    0.36    0.95
  14   0  -9    0.05    1.05
  14   0  -9    0.72    1.01
 -14   0   9   -0.49    0.77
 -14   0   9   -0.51    0.98
 -14   0   9   -1.48    0.98
 -14   0   9   -0.72    0.96
 -14   0   9   -1.66    0.83
  15   1 -10    0.86    1.15
  15   1 -10   -0.18    1.17
 -15  -1  10    1.78    1.14
 -15  -1  10   -0.07    1.20
 -15  -1  10   -0.06    0.94
 -15  -1  10   -0.35    1.17
 -15  -1  10   -0.29    1.25
  16   2 -11    4.43    1.76
  16   2 -11    5.56    1.48
  16   2 -11    4.42    1.47
 -16  -2  11    4.44    1.67
 -16  -2  11    6.09    1.80
  17   3 -12    6.82    1.85
  17   3 -12    8.79    1.86
 -17  -3  12    4.43    1.88
 -17  -3  12    3.59    1.46
 -17  -3  12    6.95    1.85
  18   4 -13    2.42    1.91
  18   4 -13    3.11    2.04
 -18  -4  13    4.02    1.97
 -18  -4  13   -3.13    2.01
 -18  -4  13   -1.08    1.64
  19   5 -14   -0.56    2.34
  19   5 -14    3.32    2.47
 -19  -5  14    0.82    2.42
 -19  -5  14    3.04    2.81
 -19  -5  14    3.58    2.32
  -2 -14   6    7.69    2.92
   2  14  -6    2.48    3.08
   2  14  -6   -0.90    4.13
  -1 -13   5    6.35    2.36
   1  13  -5    3.03    3.19
   1  13  -5    6.39    2.58
   1  13  -5    5.93    2.26
   0 -12   4    5.09    1.82
   0  12  -4    0.05    2.17
   0  12  -4    2.80    1.79
   0  12  -4    5.18    2.08
   1 -11   3    2.76    1.43
  -1  11  -3    5.87    1.77
  -1  11  -3    4.59    1.93
  -1  11  -3    4.64    1.60
  -1  11  -3    7.26    1.69
   2 -10   2    3.76    1.28
   2 -10   2    0.60    1.08
   2 -10   2    3.32    1.34
  -2  10  -2    1.77    1.35
  -2  10  -2   -0.84    1.27
   3  -9   1   26.38    1.87
   3  -9   1   20.61    1.84
   3  -9   1   23.18    1.79
  -3   9  -1   23.27    2.04
  -3   9  -1   23.17    1.95
  -3   9  -1   20.84    1.92
  -3   9  -1   22.64    1.96
  -3   9  -1   21.13    2.14
   4  -8   0   12.04    1.30
   4  -8   0   14.30    1.38
  -4   8   0   11.05    1.47
  -4   8   0   10.45    1.47
  -4   8   0   11.49    1.65
  -4   8   0   10.88    1.24
  -4   8   0   10.18    1.31
  -4   8   0   12.25    1.36
   5  -7  -1    7.94    0.95
   5  -7  -1    9.10    1.09
  -5   7   1    9.26    1.21
  -5   7   1   10.10    1.04
  -5   7   1    9.06    1.32
  -5   7   1    9.64    1.08
   6  -6  -2    7.78    0.89
  -6   6   2    6.50    0.85
  -6   6   2    8.03    1.00
  -6   6   2    6.74    0.89
  -6   6   2    8.61    0.89
  -6   6   2    7.58    1.06
  -6   6   2    9.75    1.17
  -6   6   2    7.88    0.88
   7  -5  -3   33.61    2.13
  -7   5   3   31.50    1.62
  -7   5   3   31.80    1.78
  -7   5   3   32.61    1.78
  -7   5   3   33.33    1.92
  -7   5   3   32.48    1.87
  -7   5   3   32.92    2.08
   8  -4  -4    4.84    0.85
  -8   4   4    5.90    0.83
  -8   4   4    6.88    0.91
  -8   4   4    6.12    0.78
  -8   4   4    6.24    0.95
  -8   4   4    7.11    1.01
  -8   4   4    5.74    0.71
   9  -3  -5   71.63    3.25
   9  -3  -5   71.47    3.81
   9  -3  -5   70.50    3.09
  -9   3   5   70.44    3.80
  -9   3   5   69.90    3.48
  -9   3   5   71.29    3.10
  -9   3   5   70.06    3.24
  -9   3   5   68.55    3.40
  -9   3   5   72.54    3.53
  10  -2  -6   37.51    2.08
  10  -2  -6   41.70    2.40
  10  -2  -6   39.16    1.94
  10  -2  -6   38.30    2.09
 -10   2   6   37.97    2.14
 -10   2   6   38.68    2.16
 -10   2   6   38.05    2.26
 -10   2   6   38.81    2.35
 -10   2   6   39.07    1.94
  11  -1  -7   81.78    4.02
  11  -1  -7   77.13    4.05
  11  -1  -7   86.13    3.80
  11  -1  -7   80.08    4.03
  11  -1  -7   84.12    3.65
  11  -1  -7   86.59    4.40
 -11   1   7   80.75    3.62
 -11   1   7   77.64    4.05
 -11   1   7   83.02    4.35
 -11   1   7   79.10    4.10
 -11   1   7   79.35    4.04
  12   0  -8   12.14    1.45
  12   0  -8   11.61    1.39
  12   0  -8    9.05    1.31
  12   0  -8   12.93    1.23
  12   0  -8   10.08    1.35
 -12   0   8   10.66    1.37
 -12   0   8   11.41    1.31
 -12   0   8   11.15    1.15
 -12   0   8   10.15    1.46
 -12   0   8   10.49    1.34
  13   1  -9   14.71    1.65
  13   1  -9   20.73    1.77
  13   1  -9   16.43    1.73
  13   1  -9   18.46    1.76
 -13  -1   9   16.68    1.76
 -13  -1   9   15.08    1.87
 -13  -1   9   19.59    1.84
 -13  -1   9   16.02    1.86
 -13  -1   9   15.28    1.55
 -13  -1   9   16.49    1.74
  14   2 -10    1.45    1.07
  14   2 -10   -0.18    1.06
  14   2 -10    2.02    1.30
 -14  -2  10    1.10    1.28
 -14  -2  10    0.53    1.19
 -14  -2  10    1.91    1.26
 -14  -2  10    0.56    0.95
 -14  -2  10    1.04    1.25
  15   3 -11    0.41    1.56
  15   3 -11   -1.88    1.25
 -15  -3  11   -0.95    1.52
 -15  -3  11   -0.15    1.52
 -15  -3  11    0.15    1.29
  16   4 -12   -0.43    2.10
  16   4 -12    1.99    1.80
 -16  -4  12    0.67    2.00
 -16  -4  12    0.03    1.74
 -16  -4  12   -1.51    1.48
 -16  -4  12   -0.22    1.36
  17   5 -13    2.48    2.27
  17   5 -13    2.82    2.12
 -17  -5  13   -1.49    2.21
 -17  -5  13    1.47    1.87
 -17  -5  13    3.05    1.86
  18   6 -14    7.68    2.69
  18   6 -14    0.32    2.58
 -18  -6  14    1.40    2.24
 -18  -6  14    5.19    2.44
 -18  -6  14   -0.44    2.73
   4  14  -7   -1.72    4.45
  -3 -13   6   -1.03    2.22
   3  13  -6   -1.35    2.51
   3  13  -6   -3.15    3.28
  -2 -12   5    6.76    1.87
   2  12  -5    9.33    2.14
   2  12  -5    3.50    2.71
  -1 -11   4   18.97    2.66
  -1 -11   4   13.43    1.86
   1  11  -4   16.70    2.35
   1  11  -4   14.65    2.44
   1  11  -4   16.79    2.05
   0 -10   3   13.11    1.63
   0 -10   3    8.69    1.45
   0 -10   3   15.93    2.16
   0  10  -3   10.98    1.66
   0  10  -3   12.40    1.74
   0  10  -3   15.06    2.07
   0  10  -3   15.53    2.27
   1  -9   2   18.16    1.62
   1  -9   2   16.92    1.77
   1  -9   2   19.18    1.89
  -1   9  -2   19.20    1.94
  -1   9  -2   18.33    1.79
  -1   9  -2   14.86    1.73
  -1   9  -2   20.37    1.94
  -1   9  -2   18.42    1.86
   2  -8   1   -0.64    0.64
   2  -8   1    0.37    0.77
   2  -8   1    1.18    0.73
  -2   8  -1    0.18    0.76
  -2   8  -1    0.71    0.81
  -2   8  -1   -0.07    0.78
  -2   8  -1    0.64    0.72
  -2   8  -1    0.75    0.79
   3  -7   0    3.37    0.66
   3  -7   0    3.39    0.69
   3  -7   0    2.96    0.81
  -3   7   0    3.26    0.79
  -3   7   0    2.11    0.66
  -3   7   0    2.38    0.86
  -3   7   0    3.44    0.68
  -3   7   0    3.46    0.70
  -3   7   0    3.11    0.84
   4  -6  -1   11.82    0.94
   4  -6  -1   12.37    1.03
  -4   6   1   11.48    1.13
  -4   6   1   11.27    1.07
  -4   6   1   11.60    1.30
  -4   6   1   11.67    0.91
   5  -5  -2   37.25    2.28
   5  -5  -2   38.66    1.78
  -5   5   2   36.33    1.93
  -5   5   2   39.31    1.97
  -5   5   2   39.34    2.31
  -5   5   2   37.01    1.76
  -5   5   2   39.24    1.98
  -5   5   2   37.85    1.89
   6  -4  -3  183.12    8.60
  -6   4   3  173.80    7.02
  -6   4   3  170.74    7.72
  -6   4   3  170.90    7.22
  -6   4   3  170.92    7.21
  -6   4   3  177.89    8.58
   7  -3  -4   41.89    2.05
   7  -3  -4   41.63    2.16
   7  -3  -4   40.21    1.88
   7  -3  -4   43.43    2.39
  -7   3   4   40.35    2.01
  -7   3   4   43.35    2.39
  -7   3   4   40.97    2.18
  -7   3   4   43.44    1.91
   8  -2  -5  141.96    6.61
   8  -2  -5  144.26    5.88
   8  -2  -5  143.75    6.64
   8  -2  -5  140.39    6.49
   8  -2  -5  148.14    7.15
   8  -2  -5  142.91    6.06
  -8   2   5  148.34    5.90
  -8   2   5  143.29    6.52
  -8   2   5  143.46    6.65
  -8   2   5  143.06    6.05
  -8   2   5  142.13    7.12
  -8   2   5  146.49    6.68
   9  -1  -6   45.26    2.40
   9  -1  -6   46.80    2.16
   9  -1  -6   43.83    2.27
   9  -1  -6   46.64    2.39
   9  -1  -6   47.62    2.60
   9  -1  -6   45.00    2.36
  -9   1   6   44.95    2.43
  -9   1   6   44.77    2.14
  -9   1   6   43.31    2.41
  -9   1   6   43.02    2.44
  -9   1   6   46.56    2.57
  10   0  -7   -0.33    0.54
  10   0  -7    1.29    0.63
  10   0  -7    0.74    0.63
  10   0  -7    0.11    0.59
  10   0  -7    0.65    0.60
 -10   0   7    0.58    0.69
 -10   0   7    0.22    0.53
 -10   0   7    0.31    0.65
 -10   0   7    0.41    0.60
 -10   0   7   -0.09    0.63
  11   1  -8    4.48    0.92
  11   1  -8    4.05    0.94
  11   1  -8    4.22    0.95
  11   1  -8    4.97    0.84
  11   1  -8    4.48    0.93
  11   1  -8    4.56    0.93
 -11  -1   8    3.48    0.86
 -11  -1   8    3.40    0.93
 -11  -1   8    3.60    0.86
 -11  -1   8    3.58    0.97
 -11  -1   8    4.08    0.82
  12   2  -9   25.04    1.83
  12   2  -9   23.55    2.12
  12   2  -9   26.86    1.98
  12   2  -9   28.15    2.05
  12   2  -9   24.85    1.94
  12   2  -9   19.06    2.10
 -12  -2   9   24.04    2.14
 -12  -2   9   23.46    2.11
 -12  -2   9   21.61    2.01
 -12  -2   9   21.43    1.75
 -12  -2   9   27.06    1.81
 -12  -2   9   24.66    2.00
  13   3 -10   14.31    1.95
  13   3 -10   14.11    1.63
  13   3 -10   10.76    1.60
  13   3 -10   12.44    1.74
 -13  -3  10   13.40    1.84
 -13  -3  10   14.09    1.51
 -13  -3  10   10.88    1.45
 -13  -3  10   11.30    1.69
 -13  -3  10    9.76    1.53
 -13  -3  10   13.13    1.58
  14   4 -11    4.24    1.90
  14   4 -11    4.83    1.43
  14   4 -11    2.15    1.40
 -14  -4  11    2.43    1.64
 -14  -4  11    2.19    1.25
 -14  -4  11    3.27    1.81
 -14  -4  11    2.09    1.31
  15   5 -12    2.22    2.18
  15   5 -12    0.78    1.77
  15   5 -12    2.24    1.62
 -15  -5  12   -0.97    1.70
 -15  -5  12   -1.20    2.03
 -15  -5  12    3.68    1.52
 -15  -5  12    2.61    1.61
  16   6 -13    4.61    2.34
  16   6 -13    0.26    1.97
 -16  -6  13    0.48    1.86
 -16  -6  13    2.84    1.96
  17   7 -14    1.56    2.86
  17   7 -14    0.51    2.51
 -17  -7  14    0.86    3.02
 -17  -7  14    0.24    2.46
 -17  -7  14   -0.95    2.29
  -5 -13   7    7.44    2.53
   5  13  -7    0.75    2.55
   5  13  -7    4.93    3.66
   5  13  -7    6.50    2.59
  -4 -12   6   14.39    2.25
   4  12  -6   11.55    2.38
   4  12  -6    9.09    2.89
   4  12  -6   11.21    2.27
  -3 -11   5    3.29    1.47
   3  11  -5    0.63    2.23
   3  11  -5   -1.84    2.04
   3  11  -5   -0.08    1.78
  -2 -10   4   -0.06    1.30
  -2 -10   4    2.37    1.16
  -2 -10   4    1.06    1.41
   2  10  -4    0.35    1.34
   2  10  -4    4.20    1.75
   2  10  -4   -0.48    1.52
  -1  -9   3    7.72    1.29
  -1  -9   3    5.76    1.16
  -1  -9   3    7.58    1.09
   1   9  -3    5.21    1.31
   1   9  -3    6.66    1.24
   1   9  -3    4.40    1.16
   1   9  -3    7.00    1.36
   1   9  -3    6.67    1.19
   0  -8   2   53.82    3.30
   0  -8   2   56.11    3.05
   0  -8   2   57.09    2.76
   0  -8   2   51.86    2.78
   0  -8   2   53.96    3.00
   0   8  -2   52.57    3.28
   0   8  -2   55.48    3.13
   0   8  -2   53.16    2.72
   0   8  -2   56.65    3.08
   0   8  -2   54.05    2.80
   1  -7   1   20.60    1.51
   1  -7   1   20.37    1.44
   1  -7   1   19.99    1.36
   1  -7   1   20.64    1.46
  -1   7  -1   20.32    1.52
  -1   7  -1   21.80    1.56
  -1   7  -1   23.88    1.69
  -1   7  -1   20.74    1.49
  -1   7  -1   23.61    1.40
   2  -6   0   82.08    3.50
   2  -6   0   81.66    3.90
   2  -6   0   81.97    3.89
   2  -6   0   81.99    3.61
  -2   6   0   81.14    3.51
  -2   6   0   83.02    4.34
  -2   6   0   80.93    3.94
  -2   6   0   77.42    3.91
  -2   6   0   84.36    4.35
  -2   6   0   79.37    3.64
   3  -5  -1    2.73    0.46
   3  -5  -1    3.17    0.54
  -3   5   1    2.97    0.48
  -3   5   1    2.67    0.56
  -3   5   1    2.30    0.51
  -3   5   1    2.65    0.60
  -3   5   1    1.98    0.43
  -3   5   1    2.92    0.43
   4  -4  -2    5.19    0.50
   4  -4  -2    6.93    0.65
   4  -4  -2    4.61    0.70
   4  -4  -2    4.96    0.60
  -4   4   2    5.77    0.73
  -4   4   2    6.00    0.49
  -4   4   2    6.05    0.62
   5  -3  -3   16.97    1.02
   5  -3  -3   15.29    1.12
  -5   3   3   15.78    0.83
  -5   3   3   16.32    1.03
  -5   3   3   15.91    0.82
  -5   3   3   16.43    0.99
   6  -2  -4    3.14    0.40
   6  -2  -4    3.39    0.42
   6  -2  -4    3.29    0.53
   6  -2  -4    3.37    0.43
   6  -2  -4    3.07    0.56
  -6   2   4    3.40    0.52
  -6   2   4    3.62    0.48
  -6   2   4    3.20    0.53
  -6   2   4    2.70    0.45
  -6   2   4    3.00    0.38
  -6   2   4    2.75    0.47
   7  -1  -5   70.70    3.30
   7  -1  -5   68.90    3.02
   7  -1  -5   67.42    2.90
   7  -1  -5   69.03    3.28
   7  -1  -5   63.41    3.51
   7  -1  -5   67.37    3.23
  -7   1   5   69.19    3.31
  -7   1   5   73.22    3.34
  -7   1   5   62.63    2.88
  -7   1   5   65.79    2.98
  -7   1   5   66.96    3.25
   8   0  -6   31.35    1.69
   8   0  -6   31.44    1.80
   8   0  -6   30.05    1.76
   8   0  -6   31.72    1.92
   8   0  -6   31.73    1.60
  -8   0   6   30.87    1.85
  -8   0   6   30.13    1.83
  -8   0   6   30.73    1.62
  -8   0   6   30.83    1.80
  -8   0   6   31.24    1.90
  -8   0   6   31.32    1.60
   9   1  -7   14.52    1.31
   9   1  -7   14.45    1.36
   9   1  -7   13.58    1.23
   9   1  -7   16.51    1.35
   9   1  -7   14.89    1.15
   9   1  -7   15.53    1.25
  -9  -1   7   16.19    1.27
  -9  -1   7   15.18    1.32
  -9  -1   7   15.70    1.12
  -9  -1   7   14.19    1.40
  -9  -1   7   13.95    1.37
  10   2  -8    2.23    0.75
  10   2  -8    2.38    0.83
  10   2  -8    1.99    0.76
  10   2  -8    1.88    0.82
  10   2  -8    1.86    0.66
  10   2  -8    0.85    0.92
 -10  -2   8    1.88    0.64
 -10  -2   8    0.88    0.67
 -10  -2   8    2.54    0.91
 -10  -2   8    1.50    0.79
 -10  -2   8    1.44    0.82
 -10  -2   8    2.34    0.79
  11   3  -9   11.19    1.43
  11   3  -9   10.23    1.47
  11   3  -9   10.41    1.42
  11   3  -9    9.24    1.24
 -11  -3   9    9.58    1.16
 -11  -3   9    8.95    1.44
 -11  -3   9   10.86    1.23
 -11  -3   9   10.40    1.56
 -11  -3   9    9.70    1.32
 -11  -3   9   10.03    1.45
  12   4 -10    2.68    1.45
  12   4 -10    0.08    1.31
  12   4 -10   -0.81    0.99
  12   4 -10   -1.14    1.02
 -12  -4  10    1.23    1.36
 -12  -4  10   -1.80    1.17
 -12  -4  10   -0.37    1.02
 -12  -4  10   -0.20    1.11
 -12  -4  10    0.81    1.05
 -12  -4  10   -0.36    0.95
  13   5 -11    5.24    1.50
  13   5 -11    4.15    1.42
  13   5 -11    3.06    2.06
  13   5 -11    7.22    1.96
 -13  -5  11    4.44    1.33
 -13  -5  11    3.91    1.80
 -13  -5  11    3.41    1.33
 -13  -5  11    4.61    1.39
 -13  -5  11    5.88    1.73
  14   6 -12   11.03    2.71
  14   6 -12    5.90    1.83
  14   6 -12    7.10    1.77
 -14  -6  12    1.62    2.29
 -14  -6  12    3.80    2.08
 -14  -6  12    7.79    1.76
 -14  -6  12    4.23    1.65
  15   7 -13    6.65    3.27
  15   7 -13    5.61    2.21
  15   7 -13    8.47    2.29
 -15  -7  13    4.70    2.24
 -15  -7  13    7.72    1.97
 -15  -7  13    2.94    2.74
  16   8 -14    3.24    2.84
  16   8 -14    3.31    2.83
 -16  -8  14    0.82    2.50
  -7 -13   8    1.36    2.68
   7  13  -8    4.06    2.65
   7  13  -8   -0.70    2.67
   7  13  -8   -3.87    4.08
  -6 -12   7    1.48    2.03
   6  12  -7   -3.91    2.13
   6  12  -7   -3.11    3.07
   6  12  -7    0.65    1.97
  -5 -11   6    6.91    1.94
   5  11  -6    6.55    2.06
  -4 -10   5    7.67    1.42
   4  10  -5    9.78    1.97
   4  10  -5    8.41    1.65
   4  10  -5    7.22    1.57
   4  10  -5    8.85    2.02
  -3  -9   4   38.41    2.36
  -3  -9   4   33.80    2.44
   3   9  -4   37.14    2.51
   3   9  -4   36.05    2.85
   3   9  -4   37.60    2.90
   3   9  -4   37.70    2.50
   3   9  -4   42.20    2.89
  -2  -8   3    6.43    1.02
  -2  -8   3   10.21    1.36
  -2  -8   3    8.50    1.24
  -2  -8   3    8.76    1.04
  -2  -8   3    6.40    1.16
   2   8  -3    6.97    1.18
   2   8  -3    9.82    1.21
   2   8  -3    5.77    1.02
   2   8  -3    9.29    1.25
   2   8  -3    7.59    1.21
  -1  -7   2    0.39    0.73
  -1  -7   2   -0.61    0.69
  -1  -7   2    2.39    0.72
  -1  -7   2    1.22    0.66
  -1  -7   2    1.28    0.58
   1   7  -2    0.71    0.78
   1   7  -2    1.10    0.70
   1   7  -2    2.76    0.71
   1   7  -2    1.56    0.61
   1   7  -2    0.70    0.75
   0  -6   1   60.34    3.28
   0  -6   1   59.91    2.99
   0  -6   1   59.02    2.74
   0  -6   1   58.80    2.99
   0  -6   1   60.85    2.65
   0   6  -1   57.15    2.76
   0   6  -1   62.00    3.32
   0   6  -1   56.85    2.65
   0   6  -1   57.02    3.26
   0   6  -1   58.99    3.04
   0   6  -1   58.58    3.03
   1  -5   0   29.93    1.42
   1  -5   0   27.69    1.49
   1  -5   0   28.11    1.56
   1  -5   0   28.53    1.58
  -1   5   0   30.38    1.43
  -1   5   0   29.03    1.79
  -1   5   0   29.11    1.60
  -1   5   0   27.78    1.52
  -1   5   0   28.78    1.60
  -1   5   0   29.73    1.78
   2  -4  -1    0.53    0.26
   2  -4  -1    0.36    0.36
   2  -4  -1    0.50    0.25
   2  -4  -1    0.45    0.30
   2  -4  -1    0.44    0.33
  -2   4   1    0.03    0.29
  -2   4   1    0.44    0.36
  -2   4   1    0.64    0.30
  -2   4   1    0.25    0.24
  -2   4   1    0.42    0.28
   3  -3  -2    8.26    0.60
   3  -3  -2    9.95    0.55
   3  -3  -2    7.33    0.71
   3  -3  -2    8.14    0.61
   3  -3  -2    8.68    0.48
  -3   3   2    9.12    0.59
  -3   3   2    7.83    0.72
  -3   3   2    7.79    0.48
  -3   3   2    8.61    0.59
  -3   3   2    7.68    0.61
   4  -2  -3   81.86    3.15
   4  -2  -3   76.33    3.29
   4  -2  -3   75.44    3.59
   4  -2  -3   77.10    3.52
   4  -2  -3   79.23    3.98
   4  -2  -3   71.71    3.59
  -4   2   3   86.15    3.94
  -4   2   3   75.66    3.28
  -4   2   3   81.67    3.15
  -4   2   3   73.58    3.61
   5  -1  -4    6.28    0.62
   5  -1  -4    6.70    0.51
   5  -1  -4    7.17    0.61
   5  -1  -4    6.99    0.62
   5  -1  -4    7.17    0.62
   5  -1  -4    6.95    0.69
  -5   1   4    6.56    0.60
  -5   1   4    8.15    0.68
  -5   1   4    6.93    0.65
  -5   1   4    7.59    0.50
  -5   1   4    7.77    0.68
  -5   1   4    6.97    0.65
   6   0  -5   -0.21    0.38
   6   0  -5   -0.29    0.26
   6   0  -5   -0.13    0.35
   6   0  -5   -0.13    0.35
  -6   0   5   -0.78    0.37
  -6   0   5    0.54    0.44
  -6   0   5    0.09    0.28
  -6   0   5   -0.15    0.32
  -6   0   5    0.01    0.34
   7   1  -6   18.30    1.13
   7   1  -6   20.22    1.38
   7   1  -6   21.21    1.40
   7   1  -6   19.01    1.21
   7   1  -6   19.92    1.23
   7   1  -6   17.97    1.37
  -7  -1   6   19.76    1.15
  -7  -1   6   17.24    1.33
  -7  -1   6   18.57    1.38
  -7  -1   6   19.18    1.14
  -7  -1   6   19.50    1.30
  -7  -1   6   20.18    1.41
   8   2  -7  114.67    5.24
   8   2  -7  113.74    5.55
   8   2  -7  113.83    4.89
   8   2  -7  115.81    5.59
   8   2  -7  108.57    5.79
   8   2  -7  110.78    4.84
  -8  -2   7  112.14    5.53
  -8  -2   7  117.42    5.60
  -8  -2   7  115.25    5.26
  -8  -2   7  112.77    4.85
  -8  -2   7  114.67    4.88
  -8  -2   7  113.34    5.82
   9   3  -8  118.92    5.48
   9   3  -8  117.36    5.15
   9   3  -8  115.12    5.94
   9   3  -8  118.94    5.83
   9   3  -8  119.09    6.12
  -9  -3   8  116.31    5.13
  -9  -3   8  116.92    6.11
  -9  -3   8  114.49    5.84
  -9  -3   8  117.34    5.50
  -9  -3   8  122.27    5.92
  -9  -3   8  118.57    5.13
  10   4  -9   20.84    2.16
  10   4  -9   20.01    1.72
  10   4  -9   21.16    1.68
  10   4  -9   17.86    1.75
  10   4  -9   21.92    2.13
 -10  -4   9   19.87    1.67
 -10  -4   9   19.83    1.73
 -10  -4   9   16.18    1.58
 -10  -4   9   20.79    2.14
 -10  -4   9   15.74    2.06
 -10  -4   9   19.14    1.81
  11   5 -10    4.82    1.63
  11   5 -10    4.58    1.28
  11   5 -10    6.85    1.38
  11   5 -10    3.34    1.40
  11   5 -10    6.59    1.26
 -11  -5  10    4.36    1.62
 -11  -5  10    5.41    1.19
 -11  -5  10    2.78    1.20
 -11  -5  10    5.31    1.70
 -11  -5  10    3.97    1.12
  12   6 -11    6.55    2.24
  12   6 -11    3.26    1.46
  12   6 -11    1.63    1.98
 -12  -6  11    4.41    1.39
 -12  -6  11    2.06    1.68
 -12  -6  11    4.44    1.37
 -12  -6  11    2.76    1.34
 -12  -6  11    1.83    1.89
  13   7 -12   -1.60    1.81
  13   7 -12   -1.15    1.61
  13   7 -12    5.89    2.64
  13   7 -12   -2.32    2.75
 -13  -7  12   -2.19    2.08
 -13  -7  12   -0.04    1.44
 -13  -7  12    1.27    2.69
 -13  -7  12   -0.56    1.60
  14   8 -13   -1.72    2.10
  14   8 -13    2.08    3.53
 -14  -8  13    2.97    2.03
 -14  -8  13    1.06    2.04
 -14  -8  13    0.74    3.09
   9  13  -9    1.19    3.00
   9  13  -9   -1.83    4.69
  -8 -12   8    3.77    2.16
   8  12  -8    3.63    2.28
   8  12  -8    1.29    3.53
   8  12  -8   -0.49    2.36
  -7 -11   7    7.58    1.79
   7  11  -7    2.37    2.56
   7  11  -7    7.05    1.98
   7  11  -7    2.34    1.84
  -6 -10   6    1.97    1.58
  -6 -10   6    0.97    1.31
   6  10  -6    2.44    2.08
   6  10  -6    1.42    1.49
   6  10  -6    2.27    1.69
   6  10  -6   -0.17    1.89
  -5  -9   5   11.30    1.67
  -5  -9   5   15.20    1.90
  -5  -9   5   12.69    1.50
   5   9  -5    8.46    1.83
   5   9  -5   13.77    1.74
   5   9  -5   10.56    1.86
   5   9  -5    9.68    1.56
  -4  -8   4   19.74    1.91
  -4  -8   4   17.66    1.92
  -4  -8   4   16.89    1.92
  -4  -8   4   19.67    1.70
  -4  -8   4   20.74    1.63
   4   8  -4   22.05    1.87
   4   8  -4   18.46    2.02
   4   8  -4   19.46    1.80
   4   8  -4   20.87    1.74
   4   8  -4   20.42    2.04
  -3  -7   3   66.71    3.86
  -3  -7   3   85.39    4.20
  -3  -7   3   74.06    3.49
  -3  -7   3   75.72    3.41
  -3  -7   3   71.53    3.88
   3   7  -3   82.40    4.19
   3   7  -3   80.83    3.48
   3   7  -3   69.34    3.93
   3   7  -3   74.92    3.51
   3   7  -3   67.56    3.88
  -2  -6   2   82.35    3.55
  -2  -6   2   87.11    4.36
  -2  -6   2   78.72    4.06
  -2  -6   2   80.67    3.64
   2   6  -2   80.66    3.65
   2   6  -2   87.85    4.36
   2   6  -2   77.60    4.10
   2   6  -2   77.01    4.05
   2   6  -2   82.37    3.58
  -1  -5   1   19.14    1.05
  -1  -5   1   17.77    1.20
  -1  -5   1   19.71    1.29
  -1  -5   1   17.67    1.12
   1   5  -1   17.91    1.27
   1   5  -1   19.39    1.07
   1   5  -1   17.21    1.21
   1   5  -1   19.36    1.30
   1   5  -1   17.35    1.11
   0  -4   0   16.23    1.02
   0  -4   0   18.47    0.89
   0  -4   0   17.72    0.99
   0  -4   0   16.04    1.03
   0   4   0   15.22    1.02
   0   4   0   19.15    0.91
   0   4   0   19.01    1.02
   0   4   0   14.59    1.04
   0   4   0   20.16    1.17
   1  -3  -1   45.23    2.08
   1  -3  -1   46.77    2.04
   1  -3  -1   49.19    2.22
   1  -3  -1   50.95    2.23
   1  -3  -1   43.63    1.90
  -1   3   1   40.72    2.40
  -1   3   1   50.25    2.24
  -1   3   1   43.46    1.90
   2  -2  -2   44.46    2.26
   2  -2  -2   45.34    2.27
   2  -2  -2   47.68    2.20
   2  -2  -2   54.30    2.49
   2  -2  -2   50.11    2.08
  -2   2   2   42.53    2.27
  -2   2   2   47.05    2.20
  -2   2   2   51.04    2.09
  -2   2   2   45.37    2.27
  -2   2   2   54.57    2.49
   3  -1  -3   32.97    1.71
   3  -1  -3   37.48    1.86
   3  -1  -3   35.63    1.46
   3  -1  -3   34.28    1.67
   3  -1  -3   34.38    1.55
  -3   1   3   33.45    1.71
  -3   1   3   38.02    1.86
  -3   1   3   34.34    1.55
  -3   1   3   33.08    1.66
  -3   1   3   34.07    1.45
  -3   1   3   34.38    1.72
   4   0  -4   11.45    0.62
   4   0  -4    9.65    0.71
   4   0  -4    8.97    0.76
   4   0  -4    9.90    0.76
  -4   0   4   10.59    0.76
  -4   0   4    9.28    0.76
  -4   0   4   10.54    0.62
  -4   0   4   10.47    0.66
  -4   0   4   12.73    0.81
   5   1  -5   18.50    1.03
   5   1  -5   19.87    1.13
   5   1  -5   20.57    1.08
   5   1  -5   19.63    1.24
   5   1  -5   21.33    1.28
   5   1  -5   16.59    1.22
  -5  -1   5   18.03    1.03
  -5  -1   5   18.82    1.25
  -5  -1   5   17.07    1.03
  -5  -1   5   21.39    1.29
  -5  -1   5   15.51    1.21
  -5  -1   5   20.46    1.17
   6   2  -6   48.93    2.59
   6   2  -6   49.15    2.36
   6   2  -6   47.06    2.21
   6   2  -6   42.12    2.61
   6   2  -6   49.48    2.56
   6   2  -6   46.35    2.21
  -6  -2   6   44.92    2.20
  -6  -2   6   47.74    2.18
  -6  -2   6   49.52    2.58
  -6  -2   6   42.91    2.61
  -6  -2   6   48.20    2.38
  -6  -2   6   48.27    2.58
   7   3  -7    6.28    0.77
   7   3  -7    9.05    1.33
   7   3  -7    8.32    1.07
   7   3  -7    7.08    1.04
   7   3  -7    7.90    0.94
  -7  -3   7    6.24    0.94
  -7  -3   7    8.78    0.93
  -7  -3   7    7.42    1.04
  -7  -3   7    7.06    0.93
  -7  -3   7    8.79    1.07
  -7  -3   7    7.64    0.97
   8   4  -8    1.33    0.79
   8   4  -8    0.45    0.69
   8   4  -8    0.15    0.68
   8   4  -8    0.74    0.81
   8   4  -8    0.67    1.05
  -8  -4   8   -0.33    0.94
  -8  -4   8   -0.07    0.66
  -8  -4   8    1.02    0.69
  -8  -4   8    0.25    0.93
  -8  -4   8    0.31    0.71
  -8  -4   8   -0.10    0.62
   9   5  -9    7.87    1.31
   9   5  -9    9.76    1.63
   9   5  -9    9.20    1.58
   9   5  -9    6.80    1.01
   9   5  -9    9.14    1.26
  -9  -5   9    8.66    1.58
  -9  -5   9    8.08    1.09
  -9  -5   9    7.40    1.17
  -9  -5   9    9.44    1.51
  -9  -5   9    6.48    1.35
  -9  -5   9    6.28    1.12
  10   6 -10   19.32    2.09
  10   6 -10   17.88    2.07
  10   6 -10   14.16    2.02
  10   6 -10   20.67    2.75
 -10  -6  10   18.12    1.95
 -10  -6  10   18.57    1.93
 -10  -6  10   19.46    2.60
 -10  -6  10   21.26    2.65
  11   7 -11   12.58    2.33
  11   7 -11    9.53    1.68
  11   7 -11    7.57    1.79
  11   7 -11    5.88    2.38
 -11  -7  11    7.17    1.38
 -11  -7  11    6.75    2.12
 -11  -7  11    9.37    1.50
 -11  -7  11    4.49    1.53
 -11  -7  11    6.79    2.24
  12   8 -12   12.26    3.13
  12   8 -12    5.42    2.02
  12   8 -12    7.11    2.00
 -12  -8  12    7.80    1.92
 -12  -8  12    4.87    2.55
  13   9 -13    1.90    3.92
  13   9 -13    4.21    2.53
  13   9 -13    1.06    2.47
 -13  -9  13    7.29    2.46
 -10 -12   9    7.20    2.56
  10  12  -9    1.11    2.55
  10  12  -9   -0.23    2.63
  10  12  -9    0.24    3.87
  -9 -11   8    3.26    1.90
   9  11  -8    2.16    1.94
   9  11  -8   -1.31    2.85
   9  11  -8    3.44    1.97
  -8 -10   7   26.53    3.55
  -8 -10   7   24.19    2.56
   8  10  -7   28.09    3.88
   8  10  -7   24.94    2.82
   8  10  -7   22.40    2.83
  -7  -9   6    8.59    1.26
  -7  -9   6    7.13    1.64
   7   9  -6    6.86    1.56
   7   9  -6    7.83    1.90
   7   9  -6    7.93    1.88
   7   9  -6    8.96    1.57
  -6  -8   5    0.30    1.15
  -6  -8   5    1.81    1.01
  -6  -8   5    2.23    1.26
  -6  -8   5    1.94    1.06
  -6  -8   5    1.32    0.81
   6   8  -5    0.21    0.92
   6   8  -5   -0.24    1.17
   6   8  -5    0.76    0.89
   6   8  -5    0.77    1.23
   6   8  -5    1.79    1.06
  -5  -7   4    4.80    1.03
  -5  -7   4    3.63    0.74
  -5  -7   4    4.28    0.93
  -5  -7   4    2.28    0.85
  -5  -7   4    6.33    1.12
   5   7  -4    3.76    0.87
   5   7  -4    4.74    1.02
   5   7  -4    4.05    1.00
   5   7  -4    5.04    1.02
  -4  -6   3   31.43    1.87
  -4  -6   3   31.14    1.92
  -4  -6   3   24.76    1.89
  -4  -6   3   27.57    1.65
  -4  -6   3   28.22    1.61
   4   6  -3   23.44    1.82
   4   6  -3   27.65    1.67
   4   6  -3   27.74    1.66
   4   6  -3   30.79    1.92
   4   6  -3   32.54    1.98
  -3  -5   2    2.07    0.48
  -3  -5   2    2.00    0.53
  -3  -5   2    1.67    0.41
  -3  -5   2    0.94    0.44
  -3  -5   2    2.65    0.62
   3   5  -2    2.23    0.56
   3   5  -2    1.99    0.49
   3   5  -2    2.70    0.61
   3   5  -2    2.72    0.62
   3   5  -2    0.83    0.46
  -2  -4   1    0.41    0.38
  -2  -4   1    0.35    0.32
  -2  -4   1    0.20    0.30
  -2  -4   1    0.30    0.29
  -2  -4   1    0.36    0.33
   2   4  -1    0.47    0.35
   2   4  -1    0.40    0.37
   2   4  -1    0.34    0.30
   2   4  -1    0.18    0.30
   2   4  -1    1.32    0.43
  -1  -3   0    0.57    0.27
  -1  -3   0    0.28    0.22
  -1  -3   0    0.64    0.19
   1   3   0    0.04    0.28
   1   3   0    0.45    0.25
   1   3   0    0.09    0.25
   1   3   0    0.59    0.24
   1   3   0    0.47    0.20
   0  -2  -1   42.14    1.84
   0  -2  -1   44.67    1.91
   0  -2  -1   45.52    2.04
   0  -2  -1   39.16    1.71
   0   2   1   39.77    2.14
   0   2   1   43.93    2.04
   0   2   1   42.67    1.84
   1  -1  -2  608.65   26.48
   1  -1  -2  598.91   25.30
   1  -1  -2  594.89   23.47
  -1   1   2  599.68   26.48
  -1   1   2  570.05   27.88
  -1   1   2  589.86   23.47
   2   0  -3   -0.48    0.17
   2   0  -3   -0.53    0.16
   2   0  -3   -0.21    0.20
   2   0  -3   -0.50    0.20
   2   0  -3    0.19    0.26
   2   0  -3   -0.59    0.22
  -2   0   3   -0.77    0.25
  -2   0   3   -0.71    0.17
  -2   0   3   -0.34    0.20
  -2   0   3   -0.34    0.22
  -2   0   3   -0.45    0.18
  -2   0   3   -0.45    0.16
   3   1  -4   29.97    1.59
   3   1  -4   29.60    1.45
   3   1  -4   29.14    1.31
   3   1  -4   28.20    1.55
   3   1  -4   27.64    1.33
   3   1  -4   26.87    1.62
  -3  -1   4   28.55    1.44
  -3  -1   4   28.07    1.62
  -3  -1   4   28.36    1.31
  -3  -1   4   29.34    1.55
  -3  -1   4   30.60    1.60
   4   2  -5  123.05    5.04
   4   2  -5  119.98    5.39
   4   2  -5  115.60    6.03
   4   2  -5  125.71    5.77
   4   2  -5  117.41    5.03
   4   2  -5  119.02    5.73
  -4  -2   5  123.52    5.03
  -4  -2   5  119.36    6.04
  -4  -2   5  126.38    5.42
  -4  -2   5  124.53    5.77
  -4  -2   5  124.32    5.01
  -4  -2   5  118.87    5.71
   5   3  -6  102.36    4.68
   5   3  -6   98.27    5.31
   5   3  -6  107.03    5.11
   5   3  -6  104.51    5.06
   5   3  -6  105.40    4.39
  -5  -3   6  104.81    4.70
  -5  -3   6  106.25    5.09
  -5  -3   6   98.41    5.27
  -5  -3   6  103.80    4.43
   6   4  -7   47.98    2.81
   6   4  -7   47.40    2.28
   6   4  -7   47.99    2.85
   6   4  -7   44.92    2.71
   6   4  -7   46.52    2.35
  -6  -4   7   43.86    2.20
  -6  -4   7   42.80    2.70
  -6  -4   7   44.59    2.72
  -6  -4   7   43.50    2.28
  -6  -4   7   45.71    2.38
  -6  -4   7   48.01    2.78
   7   5  -8    3.73    1.23
   7   5  -8    1.45    0.89
   7   5  -8    3.29    0.81
   7   5  -8    4.02    1.07
   7   5  -8    1.85    0.70
  -7  -5   8    1.16    0.70
  -7  -5   8    1.15    0.66
  -7  -5   8   -0.04    0.93
  -7  -5   8    1.40    0.91
  -7  -5   8    2.62    1.19
  -7  -5   8    2.01    0.72
   8   6  -9    4.31    1.53
   8   6  -9    5.35    1.70
   8   6  -9    2.22    0.90
   8   6  -9    5.21    1.10
   8   6  -9    3.11    1.13
  -8  -6   9    1.78    0.93
  -8  -6   9    4.20    0.97
  -8  -6   9    4.39    1.47
  -8  -6   9    3.49    1.08
  -8  -6   9    4.69    1.39
   9   7 -10    2.49    1.31
   9   7 -10    1.86    1.80
   9   7 -10   -0.93    1.75
  -9  -7  10    0.65    1.76
  -9  -7  10   -1.55    1.61
  -9  -7  10   -0.41    1.16
  -9  -7  10    0.62    1.29
  10   8 -11    2.04    2.39
  10   8 -11   -0.40    1.63
  10   8 -11    2.32    1.78
  10   8 -11    5.43    2.61
 -10  -8  11   -0.05    2.00
 -10  -8  11    1.17    1.52
  11   9 -12    1.59    2.10
  11   9 -12   10.60    3.46
  11   9 -12    2.42    2.10
 -11  -9  12    3.69    2.01
  12  10 -13   -2.93    4.29
  12  10 -13    0.44    2.75
 -12 -10  13    6.68    2.40
 -12 -12  10    6.18    2.79
  12  12 -10   -0.98    3.00
  12  12 -10   -2.55    4.69
  12  12 -10    9.89    3.18
 -11 -11   9   -2.72    1.91
  11  11  -9   -0.35    2.34
  11  11  -9    2.50    3.53
  11  11  -9   -0.38    2.52
 -10 -10   8   -0.19    1.49
 -10 -10   8   -0.16    2.34
  10  10  -8    1.73    1.68
  10  10  -8   -1.55    2.36
  10  10  -8   -0.63    1.61
  -9  -9   7    3.10    1.86
  -9  -9   7    4.25    1.27
   9   9  -7    5.64    1.54
   9   9  -7    5.45    2.08
   9   9  -7    8.25    1.55
   9   9  -7    3.80    2.13
  -8  -8   6   35.56    2.36
  -8  -8   6   41.74    3.11
  -8  -8   6   37.86    2.84
  -8  -8   6   36.86    2.54
  -8  -8   6   32.79    2.65
   8   8  -6   36.06    3.02
   8   8  -6   39.82    3.14
   8   8  -6   34.40    2.61
   8   8  -6   34.33    2.43
  -7  -7   5   28.49    2.08
  -7  -7   5   33.02    2.02
  -7  -7   5   36.44    2.55
  -7  -7   5   31.55    2.33
  -7  -7   5   34.43    2.38
   7   7  -5   33.63    2.47
   7   7  -5   32.30    2.15
   7   7  -5   32.25    2.03
   7   7  -5   32.51    2.44
   7   7  -5   31.88    2.30
  -6  -6   4   30.81    2.03
  -6  -6   4   28.27    1.77
  -6  -6   4   30.56    2.08
  -6  -6   4   30.20    1.76
  -6  -6   4   31.31    2.03
   6   6  -4   31.18    2.17
   6   6  -4   31.92    2.12
   6   6  -4   31.41    2.04
   6   6  -4   27.59    1.81
  -5  -5   3   26.32    1.49
  -5  -5   3   23.91    1.44
  -5  -5   3   28.30    1.69
  -5  -5   3   26.61    1.68
  -5  -5   3   21.44    1.59
   5   5  -3   27.66    1.72
   5   5  -3   26.67    1.55
   5   5  -3   21.89    1.62
   5   5  -3   25.52    1.44
   5   5  -3   27.73    1.77
  -4  -4   2    5.49    0.63
  -4  -4   2    4.93    0.64
  -4  -4   2    7.11    0.79
  -4  -4   2    5.92    0.64
  -4  -4   2    6.24    0.76
   4   4  -2    7.15    0.81
   4   4  -2    4.54    0.67
   4   4  -2    8.77    0.89
   4   4  -2    6.40    0.69
  -3  -3   1   11.11    0.71
  -3  -3   1   11.69    0.80
  -3  -3   1   12.20    0.84
   3   3  -1   10.10    0.67
   3   3  -1   11.97    0.81
   3   3  -1   11.66    0.81
   3   3  -1    8.25    0.72
   3   3  -1   10.32    0.72
  -2  -2   0   12.42    0.59
  -2  -2   0    9.55    0.70
  -2  -2   0   10.43    0.71
  -2  -2   0   11.05    0.61
  -2  -2   0   11.60    0.64
   2   2   0   10.02    0.70
   2   2   0   12.51    0.60
   2   2   0   11.39    0.64
   2   2   0    9.55    0.70
   2   2   0   13.32    0.69
   0   0  -2    2.91    0.34
   0   0  -2    3.10    0.32
   0   0  -2    3.34    0.27
   0   0   2    2.68    0.31
   0   0   2    3.01    0.32
   0   0   2    3.38    0.22
   1   1  -3  308.16   13.31
   1   1  -3  309.60   13.96
   1   1  -3  308.79   12.24
   1   1  -3  310.96   13.97
   1   1  -3  304.27   12.28
   1   1  -3  311.85   14.72
  -1  -1   3  317.34   13.32
  -1  -1   3  307.79   13.96
  -1  -1   3  319.80   14.72
  -1  -1   3  298.70   12.24
  -1  -1   3  317.38   13.97
  -1  -1   3  307.72   12.28
   2   2  -4    7.98    0.80
   2   2  -4    9.13    0.66
   2   2  -4    8.50    0.76
   2   2  -4    8.65    0.78
   2   2  -4    8.30    0.54
   2   2  -4    8.84    0.63
  -2  -2   4    8.18    0.73
  -2  -2   4    8.59    0.64
  -2  -2   4    9.55    0.55
  -2  -2   4    9.00    0.62
  -2  -2   4    8.35    0.74
  -2  -2   4    8.98    0.80
   3   3  -5   17.46    1.26
   3   3  -5   12.92    0.96
   3   3  -5   14.68    0.93
   3   3  -5   14.60    1.19
  -3  -3   5   16.54    1.11
  -3  -3   5   16.72    1.19
  -3  -3   5   10.51    0.90
  -3  -3   5   14.19    0.84
   4   4  -6    1.42    0.61
   4   4  -6    3.24    0.81
   4   4  -6    1.83    0.69
   4   4  -6    1.84    0.46
   4   4  -6    2.19    0.55
  -4  -4   6    1.74    0.51
  -4  -4   6    1.74    0.47
  -4  -4   6    3.24    0.70
  -4  -4   6    1.94    0.65
  -4  -4   6    2.26    0.77
   5   5  -7   63.57    3.48
   5   5  -7   62.71    2.80
   5   5  -7   59.77    3.49
   5   5  -7   56.59    3.32
  -5  -5   7   57.20    2.87
  -5  -5   7   58.80    3.45
  -5  -5   7   56.56    3.38
  -5  -5   7   59.20    2.91
  -5  -5   7   61.40    3.25
  -5  -5   7   54.78    2.76
   6   6  -8   36.15    2.16
   6   6  -8   38.16    2.73
   6   6  -8   39.58    2.71
   6   6  -8   40.14    2.89
  -6  -6   8   39.28    2.30
  -6  -6   8   35.16    2.61
  -6  -6   8   37.37    2.17
  -6  -6   8   36.11    2.76
   7   7  -9   14.39    2.10
   7   7  -9   14.37    2.04
   7   7  -9   17.88    2.07
   7   7  -9   14.42    1.53
  -7  -7   9   11.56    1.54
  -7  -7   9   10.33    1.86
  -7  -7   9   10.95    1.88
  -7  -7   9   16.31    1.85
   8   8 -10    3.42    1.58
   8   8 -10    4.15    2.12
   8   8 -10    0.43    1.97
   8   8 -10    3.18    1.46
  -8  -8  10    0.83    1.64
  -8  -8  10    0.78    1.86
  -8  -8  10    2.62    1.40
   9   9 -11    4.64    2.13
   9   9 -11    3.24    1.84
   9   9 -11   10.70    3.03
  -9  -9  11    6.66    1.74
  10  10 -12    1.70    2.40
  10  10 -12    5.51    3.80
  10  10 -12   -0.69    2.46
 -10 -10  12   -1.56    2.20
 -13 -11  10    9.74    2.50
  13  11 -10    3.37    2.81
  13  11 -10    0.49    3.99
  13  11 -10    5.14    2.86
 -12 -10   9    5.35    2.85
 -12 -10   9    3.80    1.76
  12  10  -9    3.29    2.05
  12  10  -9    4.46    3.21
  12  10  -9    6.22    2.27
 -11  -9   8   19.20    2.10
 -11  -9   8   16.86    2.69
  11   9  -8   14.64    2.18
  11   9  -8   21.64    2.64
  11   9  -8   14.75    2.63
  11   9  -8   17.57    2.72
 -10  -8   7    0.44    1.58
 -10  -8   7    1.53    1.49
  10   8  -7   -1.04    1.70
  10   8  -7    1.23    1.24
  10   8  -7    1.35    1.71
  10   8  -7    1.86    1.20
  -9  -7   6   -1.12    0.96
  -9  -7   6   -0.76    0.86
  -9  -7   6    0.57    0.81
  -9  -7   6    1.72    1.27
  -9  -7   6    1.37    1.18
   9   7  -6    2.65    1.04
   9   7  -6   -0.39    0.80
   9   7  -6    0.36    1.18
   9   7  -6    1.13    1.26
  -8  -6   5   11.34    1.54
  -8  -6   5   11.57    1.44
  -8  -6   5    8.82    1.19
  -8  -6   5    9.28    1.24
   8   6  -5   11.21    1.63
   8   6  -5    9.01    1.27
   8   6  -5    9.70    1.27
   8   6  -5   10.20    1.33
  -7  -5   4    2.49    0.62
  -7  -5   4    2.43    0.84
  -7  -5   4    3.94    0.80
  -7  -5   4    2.94    0.54
  -7  -5   4    2.79    0.64
   7   5  -4    2.80    0.66
   7   5  -4    2.33    0.59
   7   5  -4    1.13    0.62
   7   5  -4    4.27    0.97
   7   5  -4    3.59    0.79
  -6  -4   3  170.69    8.18
  -6  -4   3  188.04    8.55
  -6  -4   3  176.55    7.65
  -6  -4   3  173.91    7.18
   6   4  -3  173.33    8.51
   6   4  -3  170.28    8.17
   6   4  -3  171.37    7.26
   6   4  -3  176.35    7.18
  -5  -3   2  152.32    7.06
  -5  -3   2  155.12    7.07
  -5  -3   2  149.18    7.33
  -5  -3   2  155.46    6.64
  -5  -3   2  150.46    6.19
   5   3  -2  153.97    6.28
   5   3  -2  154.61    6.64
   5   3  -2  155.70    7.07
   5   3  -2  138.35    7.31
   5   3  -2  160.40    7.09
   5   3  -2  146.00    6.18
  -4  -2   1 1000.00   40.72
  -4  -2   1  988.14   42.68
  -4  -2   1  920.27   44.80
  -4  -2   1  955.22   37.83
  -4  -2   1  956.30   42.66
   4   2  -1  956.69   42.67
   4   2  -1  950.26   40.71
   4   2  -1  961.00   42.66
   4   2  -1  923.57   44.80
   4   2  -1  950.23   37.43
  -3  -1   0   69.87    2.86
  -3  -1   0   70.75    2.89
  -3  -1   0   72.23    3.11
  -3  -1   0   69.86    3.26
   3   1   0   69.64    3.26
   3   1   0   67.31    3.30
   3   1   0   71.73    2.89
   3   1   0   71.57    3.27
   3   1   0   66.80    2.85
   3   1   0   67.67    3.11
  -2   0  -1    0.13    0.15
  -2   0  -1    0.00    0.18
  -2   0  -1   -0.03    0.14
  -2   0  -1   -0.10    0.16
  -2   0  -1   -0.24    0.10
  -2   0  -1   -0.04    0.08
   2   0   1    0.01    0.11
   2   0   1    0.19    0.16
   2   0   1    0.02    0.12
   2   0   1    0.07    0.18
   2   0   1   -0.19    0.10
  -1   1  -2  161.82    7.42
  -1   1  -2  164.28    7.12
  -1   1  -2  157.24    7.43
  -1   1  -2  166.92    6.55
  -1   1  -2  173.08    7.84
   1  -1   2  167.92    7.83
   1  -1   2  162.53    6.55
   1  -1   2  160.64    7.11
   1  -1   2  160.93    7.43
   0   2  -3   37.80    1.68
   0   2  -3   33.47    1.75
   0   2  -3   40.65    2.04
   0  -2   3   34.86    1.76
   0  -2   3   33.69    1.89
   0  -2   3   38.34    1.70
   0  -2   3   41.82    2.04
   1   3  -4   10.54    0.64
   1   3  -4   10.64    0.73
   1   3  -4   10.87    0.92
   1   3  -4   12.71    1.01
   1   3  -4   10.46    0.81
   1   3  -4   10.14    0.93
  -1  -3   4   11.12    0.81
  -1  -3   4   10.68    0.65
  -1  -3   4   11.72    0.75
  -1  -3   4   10.00    0.88
  -1  -3   4   12.00    0.92
  -1  -3   4    9.78    0.91
   2   4  -5    5.87    0.91
   2   4  -5    4.97    0.67
   2   4  -5    5.13    0.82
   2   4  -5    5.27    0.65
   2   4  -5    5.43    0.80
  -2  -4   5    4.04    0.58
  -2  -4   5    5.69    0.75
  -2  -4   5    4.97    0.78
  -2  -4   5    6.05    0.84
  -2  -4   5    5.42    0.58
   3   5  -6   27.73    1.51
   3   5  -6   31.18    2.08
   3   5  -6   29.87    1.97
   3   5  -6   26.24    1.70
  -3  -5   6   30.79    1.86
  -3  -5   6   30.81    2.02
  -3  -5   6   24.09    1.61
  -3  -5   6   20.89    1.85
   4   6  -7    8.58    1.41
   4   6  -7    7.59    0.95
   4   6  -7    6.81    1.17
   4   6  -7   10.77    1.61
   4   6  -7    7.17    1.08
  -4  -6   7   10.17    1.35
  -4  -6   7    6.18    1.14
  -4  -6   7    7.93    1.34
  -4  -6   7    8.04    1.05
  -4  -6   7    6.96    0.99
   5   7  -8    3.37    1.01
   5   7  -8    1.96    1.45
   5   7  -8    2.58    1.38
   5   7  -8    2.90    1.14
  -5  -7   8    3.01    1.44
  -5  -7   8    1.58    1.11
  -5  -7   8    3.24    1.10
  -5  -7   8    3.94    1.05
   6   8  -9    3.24    1.87
   6   8  -9    1.58    1.50
   6   8  -9    3.59    1.75
   6   8  -9    3.68    1.29
  -6  -8   9    2.11    1.21
  -6  -8   9    0.76    1.35
  -6  -8   9    2.12    1.58
   7   9 -10    1.84    1.65
   7   9 -10    6.76    2.66
   7   9 -10    1.08    1.50
  -7  -9  10    4.86    1.88
  -7  -9  10    3.33    1.67
   8  10 -11    3.81    2.31
   8  10 -11   14.75    3.42
   8  10 -11    8.72    2.19
  -8 -10  11    6.83    2.13
   9  11 -12    6.08    2.71
   9  11 -12   -4.99    4.14
   9  11 -12    1.64    2.66
  -9 -11  12    2.18    2.82
 -14 -10  10    1.55    2.09
  14  10 -10    0.35    2.21
  14  10 -10    2.30    2.30
 -13  -9   9    1.49    2.34
 -13  -9   9    1.30    1.56
  13   9  -9    2.70    1.83
  13   9  -9    0.03    2.44
  13   9  -9    0.01    2.83
  13   9  -9    2.78    1.96
 -12  -8   8   11.07    1.63
 -12  -8   8   10.01    2.01
 -12  -8   8    9.14    2.23
  12   8  -8   10.36    1.79
  12   8  -8   12.25    1.76
  12   8  -8   12.36    2.37
  12   8  -8    7.76    2.19
 -11  -7   7   17.14    1.75
 -11  -7   7   18.30    1.63
 -11  -7   7   17.23    1.92
 -11  -7   7   19.03    2.35
 -11  -7   7   14.30    1.92
 -11  -7   7   19.11    2.59
  11   7  -7   17.26    2.02
  11   7  -7   18.42    2.05
  11   7  -7   17.08    2.56
  11   7  -7   19.04    2.53
 -10  -6   6   11.28    1.68
 -10  -6   6    9.58    1.35
 -10  -6   6    7.26    1.15
 -10  -6   6    7.32    1.16
 -10  -6   6    8.45    1.16
 -10  -6   6   10.73    1.60
 -10  -6   6    7.64    0.98
  10   6  -6    6.89    1.44
  10   6  -6    9.07    1.29
  10   6  -6    6.54    1.14
  10   6  -6    8.03    1.47
  -9  -5   5   19.66    1.79
  -9  -5   5   21.06    1.43
  -9  -5   5   18.42    1.43
  -9  -5   5   14.61    1.41
  -9  -5   5   19.46    1.36
  -9  -5   5   19.45    1.75
   9   5  -5   16.97    1.51
   9   5  -5   18.49    1.44
   9   5  -5   17.82    1.44
   9   5  -5   21.11    1.83
   9   5  -5   17.82    1.75
  -8  -4   4    5.55    0.68
  -8  -4   4    6.50    0.94
  -8  -4   4    7.35    1.06
  -8  -4   4    5.38    0.72
  -8  -4   4    5.40    0.75
   8   4  -4    5.53    0.76
   8   4  -4    5.53    0.85
   8   4  -4    6.41    0.79
   8   4  -4    5.19    0.86
  -7  -3   3   49.89    2.61
  -7  -3   3   47.93    2.27
  -7  -3   3   48.40    2.59
  -7  -3   3   50.92    2.58
  -7  -3   3   49.33    2.29
  -7  -3   3   49.63    2.40
   7   3  -3   47.96    2.61
   7   3  -3   47.74    2.59
   7   3  -3   47.48    2.40
   7   3  -3   50.30    2.31
   7   3  -3   48.76    2.28
  -6  -2   2  196.73    8.38
  -6  -2   2  211.01    9.14
  -6  -2   2  181.28    8.79
  -6  -2   2  193.08    7.74
  -6  -2   2  182.39    8.78
   6   2  -2  190.05    8.37
   6   2  -2  185.99    8.79
   6   2  -2  195.04    7.77
   6   2  -2  197.65    9.12
   6   2  -2  190.17    7.82
   6   2  -2  185.42    8.80
  -5  -1   1  266.71   10.46
  -5  -1   1  259.05   11.25
  -5  -1   1  259.56   11.77
  -5  -1   1  262.97   12.23
   5   1  -1  261.77   10.36
   5   1  -1  263.80   11.77
   5   1  -1  248.25   12.22
  -4   0   0  123.53    5.07
  -4   0   0  127.58    5.51
  -4   0   0  132.23    5.72
  -4   0   0  112.95    5.05
  -4   0   0  131.87    5.71
  -4   0   0  112.11    5.89
   4   0   0  113.46    5.05
   4   0   0  123.83    5.06
   4   0   0  134.59    5.71
   4   0   0  136.81    5.72
   4   0   0  128.92    5.51
  -3   1  -1  326.04   17.78
  -3   1  -1  387.73   16.22
  -3   1  -1  372.78   14.95
  -3   1  -1  404.79   16.91
  -3   1  -1  377.46   14.91
  -3   1  -1  397.55   16.91
   3  -1   1  327.69   17.78
   3  -1   1  415.71   16.91
   3  -1   1  366.69   14.94
   3  -1   1  373.57   14.91
   3  -1   1  394.93   16.90
   3  -1   1  389.39   16.22
  -2   2  -2  597.18   28.34
  -2   2  -2  671.60   24.97
  -2   2  -2  608.35   28.34
  -2   2  -2  648.01   27.13
  -2   2  -2  597.20   29.93
   2  -2   2  676.12   29.92
   2  -2   2  624.28   27.11
   2  -2   2  645.03   28.35
   2  -2   2  619.58   28.34
   2  -2   2  662.92   24.97
  -1   3  -3    1.51    0.36
  -1   3  -3    1.11    0.40
  -1   3  -3    1.29    0.46
  -1   3  -3    1.50    0.36
  -1   3  -3    1.75    0.38
   1  -3   3    1.29    0.31
   1  -3   3    1.07    0.37
   1  -3   3    1.72    0.42
   1  -3   3    1.08    0.36
   0   4  -4   15.75    1.15
   0   4  -4   15.05    0.82
   0   4  -4   11.91    1.12
   0   4  -4   16.53    1.23
   0   4  -4   13.43    1.05
   0  -4   4   14.36    1.04
   0  -4   4   13.90    0.83
   0  -4   4   15.67    1.18
   0  -4   4   12.79    1.09
   1   5  -5  119.36    5.69
   1   5  -5  109.15    5.99
   1   5  -5  118.64    4.86
   1   5  -5  116.22    5.66
   1   5  -5  117.13    5.03
  -1  -5   5  114.31    5.02
  -1  -5   5  117.88    4.87
  -1  -5   5  120.59    5.68
   2   6  -6   60.79    3.52
   2   6  -6   62.09    3.39
   2   6  -6   59.44    3.31
   2   6  -6   55.70    2.92
   2   6  -6   56.90    2.71
  -2  -6   6   59.94    2.94
  -2  -6   6   58.50    3.46
  -2  -6   6   58.47    3.36
  -2  -6   6   55.75    3.22
  -2  -6   6   60.43    2.77
   3   7  -7   11.80    1.74
   3   7  -7   12.25    1.36
   3   7  -7   12.02    1.62
   3   7  -7   14.17    1.85
  -3  -7   7   10.87    1.36
  -3  -7   7   10.34    1.41
  -3  -7   7   11.87    1.27
  -3  -7   7   10.66    1.66
   4   8  -8   -0.58    1.56
   4   8  -8    2.70    1.73
   4   8  -8    1.33    1.01
  -4  -8   8    1.62    1.20
  -4  -8   8    3.72    1.15
  -4  -8   8    0.04    1.27
   5   9  -9    7.80    1.53
   5   9  -9   10.80    2.57
   5   9  -9    3.97    2.06
  -5  -9   9    8.01    1.75
  -5  -9   9    5.36    1.61
  -5  -9   9    7.16    1.79
   6  10 -10    1.18    1.73
   6  10 -10    2.29    2.99
   6  10 -10    2.86    1.96
  -6 -10  10    2.36    1.90
   7  11 -11    2.17    3.85
  -7 -11  11    3.38    2.33
 -16 -10  11    0.51    2.44
  16  10 -11    4.91    2.74
  16  10 -11    5.75    2.77
 -15  -9  10   -1.64    1.86
 -15  -9  10    2.25    2.75
  15   9 -10    4.95    2.24
  15   9 -10    0.87    2.98
  15   9 -10    2.16    1.93
 -14  -8   9    1.22    1.49
 -14  -8   9    1.49    2.21
 -14  -8   9   -0.10    2.00
 -14  -8   9   -0.42    1.34
  14   8  -9   -1.24    1.58
  14   8  -9   -1.25    2.67
  14   8  -9   -1.50    1.65
  14   8  -9   -0.75    2.23
 -13  -7   8    2.06    1.64
 -13  -7   8    1.59    1.15
 -13  -7   8    0.18    1.33
 -13  -7   8    0.76    1.56
 -13  -7   8    1.07    1.20
 -13  -7   8   -0.04    1.11
  13   7  -8    1.18    1.34
  13   7  -8    1.28    1.22
  13   7  -8    1.92    1.87
  13   7  -8    2.51    1.81
 -12  -6   7    0.79    1.24
 -12  -6   7   -0.22    0.93
 -12  -6   7   -0.07    0.88
 -12  -6   7    1.68    1.30
 -12  -6   7   -0.02    0.96
 -12  -6   7   -1.09    0.90
  12   6  -7    1.08    1.01
  12   6  -7   -0.98    1.45
  12   6  -7    1.29    0.91
  12   6  -7    0.92    1.45
 -11  -5   6   29.11    1.90
 -11  -5   6   26.94    1.86
 -11  -5   6   27.02    2.29
 -11  -5   6   29.51    2.06
 -11  -5   6   29.50    1.99
  11   5  -6   31.24    1.98
  11   5  -6   26.77    2.31
  11   5  -6   25.34    2.31
  11   5  -6   26.97    2.00
  11   5  -6   28.71    1.96
 -10  -4   5   33.30    2.18
 -10  -4   5   32.78    1.87
 -10  -4   5   31.74    1.99
 -10  -4   5   33.79    1.94
 -10  -4   5   33.37    1.94
 -10  -4   5   31.22    2.13
  10   4  -5   32.38    1.90
  10   4  -5   31.22    2.15
  10   4  -5   30.26    1.99
  10   4  -5   32.99    1.92
  10   4  -5   31.72    2.19
  -9  -3   4   86.70    4.19
  -9  -3   4   86.44    3.92
  -9  -3   4   83.18    3.92
  -9  -3   4   79.04    4.18
  -9  -3   4   79.63    3.66
  -9  -3   4   85.52    4.18
   9   3  -4   76.79    4.17
   9   3  -4   85.23    4.20
   9   3  -4   78.79    3.67
   9   3  -4   84.18    3.71
   9   3  -4   84.12    4.17
  -8  -2   3   26.74    1.49
  -8  -2   3   22.98    1.41
  -8  -2   3   25.37    1.56
  -8  -2   3   26.29    1.56
  -8  -2   3   26.83    1.43
  -8  -2   3   24.33    1.39
   8   2  -3   23.89    1.42
   8   2  -3   24.85    1.39
   8   2  -3   27.07    1.56
   8   2  -3   24.43    1.40
   8   2  -3   25.97    1.53
   8   2  -3   27.33    1.62
  -7  -1   2   15.85    1.09
  -7  -1   2   16.66    1.02
  -7  -1   2   15.78    1.07
  -7  -1   2   17.07    0.94
   7   1  -2   17.66    1.13
   7   1  -2   17.06    1.02
   7   1  -2   17.23    1.03
   7   1  -2   16.53    0.93
  -6   0   1   -0.16    0.24
  -6   0   1    0.25    0.17
  -6   0   1   -0.03    0.29
  -6   0   1   -0.25    0.26
  -6   0   1    0.16    0.28
  -6   0   1    0.39    0.31
   6   0  -1    0.20    0.35
   6   0  -1    0.02    0.28
   6   0  -1    0.23    0.27
   6   0  -1    0.17    0.29
   6   0  -1   -0.01    0.15
   6   0  -1   -0.21    0.27
  -5   1   0   75.26    3.59
  -5   1   0   80.69    3.28
  -5   1   0   80.12    3.29
  -5   1   0   78.17    3.55
  -5   1   0   78.51    3.78
  -5   1   0   74.68    3.59
  -5   1   0   74.97    3.22
  -5   1   0   81.28    3.78
   5  -1   0   77.80    3.57
   5  -1   0   75.67    3.58
   5  -1   0   77.53    3.22
  -4   2  -1   37.16    1.66
  -4   2  -1   35.21    1.72
  -4   2  -1   35.45    1.74
  -4   2  -1   33.72    1.87
  -4   2  -1   34.52    1.52
   4  -2   1   34.65    1.87
   4  -2   1   34.83    1.65
   4  -2   1   34.35    1.51
  -3   3  -2  209.23    8.28
  -3   3  -2  196.24    9.28
  -3   3  -2  206.35    9.89
  -3   3  -2  207.85    8.92
  -3   3  -2  197.82    9.26
   3  -3   2  213.71    9.90
   3  -3   2  203.37    9.25
   3  -3   2  202.41    9.26
   3  -3   2  203.73    8.27
  -2   4  -3   77.25    4.02
  -2   4  -3   74.77    3.18
  -2   4  -3   73.86    3.68
  -2   4  -3   77.68    3.51
  -2   4  -3   75.57    3.34
  -2   4  -3   76.51    3.72
   2  -4   3   75.41    3.98
   2  -4   3   76.94    3.68
   2  -4   3   77.19    3.36
   2  -4   3   76.68    3.67
  -1   5  -4   24.83    1.71
  -1   5  -4   26.90    1.59
  -1   5  -4   24.23    1.72
  -1   5  -4   29.02    1.83
   1  -5   4   28.19    1.56
   1  -5   4   23.75    1.68
   1  -5   4   26.57    1.33
   1  -5   4   23.17    1.64
   1  -5   4   30.96    1.85
   0   6  -5    6.69    0.96
   0   6  -5    3.73    0.90
   0   6  -5    9.38    1.30
   0   6  -5    5.43    0.72
   0   6  -5    5.41    0.98
   0  -6   5    5.38    0.73
   0  -6   5    5.96    0.88
   0  -6   5    3.36    0.87
   0  -6   5    5.81    0.99
   1   7  -6   23.00    1.97
   1   7  -6   22.94    1.59
   1   7  -6   19.67    1.87
   1   7  -6   25.66    2.13
  -1  -7   6   21.47    1.78
  -1  -7   6   21.47    2.06
  -1  -7   6   22.88    1.93
  -1  -7   6   19.98    1.50
   2   8  -7    1.55    1.10
   2   8  -7   -0.57    1.45
   2   8  -7    1.05    1.35
   2   8  -7    0.57    0.93
  -2  -8   7   -0.10    0.94
  -2  -8   7    1.89    1.08
   3   9  -8    3.52    1.27
   3   9  -8    2.25    1.35
   3   9  -8    7.15    2.16
   3   9  -8    2.60    1.91
  -3  -9   8   -0.43    1.27
  -3  -9   8    3.41    1.42
   4  10  -9    1.10    1.62
   4  10  -9    0.88    1.80
   4  10  -9    6.43    2.62
  -4 -10   9    0.42    1.70
   5  11 -10    1.66    3.80
   5  11 -10    5.25    2.10
  -5 -11  10    4.26    2.43
   6  12 -11   -0.69    4.31
 -17  -9  11   -0.46    3.22
 -17  -9  11    2.68    2.28
  17   9 -11    2.93    3.06
  17   9 -11    2.85    2.38
 -16  -8  10    5.06    2.47
 -16  -8  10    4.05    1.87
 -16  -8  10    5.78    1.82
  16   8 -10    5.98    2.76
  16   8 -10    8.41    2.10
  16   8 -10    9.14    2.33
 -15  -7   9   11.04    1.75
 -15  -7   9    7.58    1.68
 -15  -7   9   13.79    2.32
 -15  -7   9   12.39    1.76
 -15  -7   9   11.88    2.43
  15   7  -9   13.15    2.00
  15   7  -9   10.14    1.84
  15   7  -9    8.85    2.50
 -14  -6   8    5.05    1.76
 -14  -6   8    2.48    1.68
 -14  -6   8    1.40    1.22
 -14  -6   8    1.54    1.18
 -14  -6   8    2.52    1.14
 -14  -6   8    3.21    1.26
  14   6  -8    4.39    1.80
  14   6  -8    0.91    1.20
  14   6  -8   -0.51    1.67
 -13  -5   7    6.90    1.20
 -13  -5   7    7.65    1.23
 -13  -5   7    6.11    1.19
 -13  -5   7    5.48    1.12
 -13  -5   7    8.21    1.60
  13   5  -7    6.22    1.12
  13   5  -7    6.84    1.27
  13   5  -7    4.87    1.48
  13   5  -7    6.19    1.51
 -12  -4   6    0.23    0.69
 -12  -4   6    0.13    0.92
 -12  -4   6    0.24    0.93
 -12  -4   6    0.37    0.76
 -12  -4   6    0.09    0.81
 -12  -4   6   -0.20    0.81
  12   4  -6   -0.28    0.65
  12   4  -6   -0.29    0.98
  12   4  -6    1.01    1.07
  12   4  -6   -0.03    0.83
 -11  -3   5    3.07    0.75
 -11  -3   5    2.28    0.62
 -11  -3   5    3.22    0.76
 -11  -3   5    2.66    0.83
 -11  -3   5    2.85    0.85
  11   3  -5    3.38    0.87
  11   3  -5    2.94    0.69
  11   3  -5    2.97    0.82
  11   3  -5    3.70    0.86
 -10  -2   4   15.31    1.10
 -10  -2   4   13.41    1.21
 -10  -2   4   13.58    1.11
 -10  -2   4   13.04    1.17
 -10  -2   4   12.31    1.20
 -10  -2   4   11.31    0.96
 -10  -2   4   12.05    1.22
  10   2  -4   13.68    1.20
  10   2  -4   13.69    1.12
  10   2  -4   14.21    1.24
  -9  -1   3    6.41    0.71
  -9  -1   3    5.47    0.78
  -9  -1   3    5.01    0.73
  -9  -1   3    5.21    0.67
  -9  -1   3    4.86    0.70
  -9  -1   3    5.57    0.55
   9   1  -3    5.28    0.66
   9   1  -3    5.73    0.72
   9   1  -3    4.95    0.69
   9   1  -3    5.74    0.79
   9   1  -3    5.23    0.57
  -8   0   2    2.51    0.48
  -8   0   2    1.81    0.48
  -8   0   2    2.49    0.50
  -8   0   2    3.05    0.50
  -8   0   2    2.31    0.34
  -8   0   2    3.17    0.49
   8   0  -2    3.20    0.48
   8   0  -2    3.52    0.60
   8   0  -2    3.76    0.54
   8   0  -2    1.96    0.48
   8   0  -2    1.88    0.31
   8   0  -2    2.81    0.52
  -7   1   1   57.04    2.65
  -7   1   1   63.43    2.97
  -7   1   1   59.65    2.62
  -7   1   1   67.43    2.99
  -7   1   1   58.18    2.84
  -7   1   1   57.29    2.86
  -7   1   1   61.00    2.65
  -7   1   1   57.54    2.84
   7  -1  -1   57.41    2.82
   7  -1  -1   58.10    2.90
   7  -1  -1   61.53    2.65
   7  -1  -1   59.25    2.63
   7  -1  -1   59.30    2.84
  -6   2   0    6.51    0.60
  -6   2   0    7.08    0.65
  -6   2   0    6.84    0.59
  -6   2   0    6.31    0.67
  -6   2   0    6.57    0.67
   6  -2   0    6.35    0.67
   6  -2   0    5.92    0.76
  -5   3  -1   65.18    2.83
  -5   3  -1   62.47    2.70
  -5   3  -1   62.14    3.00
  -5   3  -1   64.45    3.31
  -5   3  -1   61.07    2.69
   5  -3   1   64.32    2.84
   5  -3   1   61.90    3.03
   5  -3   1   67.37    3.32
  -4   4  -2  106.82    4.37
  -4   4  -2  110.62    4.95
  -4   4  -2   90.57    5.34
  -4   4  -2  115.06    4.99
  -4   4  -2  112.66    4.82
  -4   4  -2  106.73    4.53
  -4   4  -2  112.23    4.40
   4  -4   2  110.09    4.81
   4  -4   2   92.06    5.33
   4  -4   2  105.36    4.53
  -3   5  -3   51.97    3.13
  -3   5  -3   56.18    2.66
  -3   5  -3   57.13    2.74
  -3   5  -3   56.88    2.89
  -3   5  -3   55.70    2.86
   3  -5   3   50.28    3.12
   3  -5   3   57.21    2.45
   3  -5   3   61.00    2.84
   3  -5   3   55.82    2.69
   3  -5   3   56.51    2.67
  -2   6  -4   42.11    2.43
  -2   6  -4   39.41    2.25
  -2   6  -4   43.88    2.02
  -2   6  -4   43.14    2.45
  -2   6  -4   39.34    2.62
   2  -6   4   43.92    2.39
   2  -6   4   42.79    1.98
   2  -6   4   40.29    2.23
   2  -6   4   36.26    2.56
  -1   7  -5    3.30    0.99
  -1   7  -5    4.02    1.08
  -1   7  -5    2.95    0.86
  -1   7  -5    3.24    0.80
  -1   7  -5    3.99    1.08
   1  -7   5    1.75    0.94
   1  -7   5    3.30    0.77
   1  -7   5    2.85    0.90
   1  -7   5    2.24    1.04
   1  -7   5    1.27    0.82
   0   8  -6    2.03    0.91
   0   8  -6    6.42    1.48
   0   8  -6    3.60    1.21
   0   8  -6    3.95    1.34
   0  -8   6    3.79    1.01
   0  -8   6    0.65    1.13
   0  -8   6    2.06    0.90
   1   9  -7   13.39    2.12
   1   9  -7    8.77    1.88
   1   9  -7   10.07    1.36
  -1  -9   7    7.29    1.65
  -1  -9   7    8.31    1.29
  -1  -9   7    8.04    1.52
   2  10  -8    5.30    2.39
   2  10  -8    3.58    1.46
  -2 -10   8    3.44    1.70
   3  11  -9    1.84    1.80
   3  11  -9   -1.81    2.87
  -3 -11   9    1.30    2.22
   4  12 -10   -0.90    2.63
   4  12 -10    2.47    3.87
  -4 -12  10    3.89    2.70
 -18  -8  11   -0.35    2.08
 -18  -8  11   -0.85    2.97
 -18  -8  11    0.10    1.98
  18   8 -11   -0.64    2.23
  18   8 -11   -0.19    2.29
 -17  -7  10   -0.64    1.72
 -17  -7  10    0.36    1.59
  17   7 -10    1.67    1.97
  17   7 -10    0.82    1.76
 -16  -6   9    0.55    1.41
 -16  -6   9   -2.83    1.43
 -16  -6   9    1.77    1.37
 -16  -6   9    4.17    1.83
 -16  -6   9   -0.76    1.81
  16   6  -9    0.39    1.40
  16   6  -9    0.49    1.58
  16   6  -9   -1.36    1.97
 -15  -5   8    2.66    1.15
 -15  -5   8    1.87    1.48
 -15  -5   8    0.69    1.14
 -15  -5   8    0.67    1.29
 -15  -5   8    2.57    1.28
  15   5  -8    3.72    1.40
  15   5  -8   -0.25    1.59
  15   5  -8    1.54    1.07
 -14  -4   7   27.23    2.34
 -14  -4   7   27.62    2.07
 -14  -4   7   28.08    2.38
 -14  -4   7   28.49    2.16
 -14  -4   7   28.25    2.21
 -14  -4   7   25.92    2.03
  14   4  -7   23.76    2.40
  14   4  -7   25.81    2.19
  14   4  -7   26.16    2.04
  14   4  -7   21.76    2.38
 -13  -3   6   36.94    2.27
 -13  -3   6   37.87    2.50
 -13  -3   6   36.14    2.46
 -13  -3   6   38.80    2.35
 -13  -3   6   34.43    2.33
 -13  -3   6   34.74    2.12
  13   3  -6   34.58    2.47
  13   3  -6   38.58    2.29
  13   3  -6   35.39    2.30
  13   3  -6   35.38    2.48
 -12  -2   5    4.25    0.87
 -12  -2   5    4.79    0.88
 -12  -2   5    4.51    0.94
 -12  -2   5    3.11    0.84
 -12  -2   5    2.49    0.73
 -12  -2   5    2.41    0.62
  12   2  -5    3.09    0.81
  12   2  -5    2.70    0.66
  12   2  -5    4.60    0.92
 -11  -1   4    0.06    0.43
 -11  -1   4    0.45    0.57
 -11  -1   4    1.16    0.59
 -11  -1   4    0.46    0.59
 -11  -1   4    0.05    0.58
  11   1  -4    0.59    0.65
  11   1  -4   -0.80    0.58
  11   1  -4    0.37    0.59
 -10   0   3    0.47    0.47
 -10   0   3   -0.14    0.29
 -10   0   3    0.25    0.49
 -10   0   3    0.71    0.60
 -10   0   3   -0.27    0.47
 -10   0   3   -0.29    0.49
  10   0  -3   -0.42    0.29
  10   0  -3   -0.53    0.58
  10   0  -3   -0.11    0.52
  10   0  -3   -0.07    0.51
  10   0  -3   -0.22    0.52
  -9   1   2    0.18    0.39
  -9   1   2    0.50    0.38
  -9   1   2    0.59    0.41
  -9   1   2    0.59    0.50
  -9   1   2    0.09    0.31
  -9   1   2    0.27    0.49
   9  -1  -2    0.67    0.31
   9  -1  -2    1.34    0.45
   9  -1  -2   -0.23    0.54
   9  -1  -2    1.45    0.40
   9  -1  -2    0.55    0.47
   9  -1  -2    0.49    0.41
  -8   2   1    0.13    0.40
  -8   2   1    0.79    0.41
  -8   2   1    0.30    0.34
  -8   2   1    0.02    0.46
  -8   2   1   -0.75    0.42
   8  -2  -1    0.11    0.56
   8  -2  -1    0.51    0.44
  -7   3   0  162.86    6.67
  -7   3   0  162.61    7.22
  -7   3   0  147.71    7.85
  -7   3   0  164.12    6.61
  -7   3   0  161.14    7.88
   7  -3   0  161.11    6.61
   7  -3   0  161.60    6.67
   7  -3   0  170.02    7.24
  -6   4  -1  147.05    8.14
  -6   4  -1  172.41    6.89
  -6   4  -1  168.36    6.79
  -6   4  -1  174.86    7.41
  -6   4  -1  167.37    8.20
  -6   4  -1  168.02    6.78
   6  -4   1  167.78    6.90
   6  -4   1  176.47    7.42
   6  -4   1  152.38    8.15
  -5   5  -2   66.36    3.42
  -5   5  -2   71.57    3.02
  -5   5  -2   66.43    3.79
  -5   5  -2   72.85    3.05
  -5   5  -2   70.99    3.34
   5  -5   2   67.94    3.78
   5  -5   2   70.75    3.22
  -4   6  -3    6.21    0.68
  -4   6  -3    5.99    0.90
  -4   6  -3    4.63    0.78
  -4   6  -3    5.30    0.98
  -4   6  -3    6.49    0.91
   4  -6   3    5.12    0.83
   4  -6   3    6.23    0.95
   4  -6   3    6.43    0.99
  -3   7  -4    1.86    0.93
  -3   7  -4    2.04    0.78
  -3   7  -4    2.76    1.01
  -3   7  -4    2.19    0.94
  -3   7  -4    1.22    0.91
   3  -7   4    2.78    0.72
   3  -7   4    3.27    0.91
   3  -7   4    3.23    0.91
   3  -7   4    1.40    0.82
  -2   8  -5   12.82    1.51
  -2   8  -5   11.82    1.67
  -2   8  -5   18.11    2.07
  -2   8  -5   14.54    2.02
   2  -8   5   12.63    1.39
   2  -8   5   13.54    1.75
   2  -8   5   12.34    1.67
  -1   9  -6    5.94    1.22
  -1   9  -6    7.59    1.79
  -1   9  -6    7.04    1.70
   1  -9   6    7.73    1.24
   1  -9   6    7.33    1.53
   0  10  -7    0.33    1.45
   0  10  -7    2.89    1.56
   0  10  -7   -0.52    2.08
   0  10  -7   -1.25    2.18
   0 -10   7    1.21    1.57
   0 -10   7    2.67    1.33
   1  11  -8    1.61    1.66
   1  11  -8    1.46    2.76
  -1 -11   8    0.56    1.99
   2  12  -9    1.92    3.42
  -2 -12   9   -0.43    2.46
 -19  -7  11   -0.35    2.10
 -19  -7  11   -2.02    2.21
 -19  -7  11    0.27    2.61
  19   7 -11    0.76    2.17
  19   7 -11    0.52    2.40
 -18  -6  10   -0.26    1.58
 -18  -6  10    2.18    1.93
 -18  -6  10   -1.37    1.93
  18   6 -10    2.73    1.75
  18   6 -10    1.17    1.91
 -17  -5   9    5.50    1.53
 -17  -5   9    4.02    1.62
 -17  -5   9    5.85    1.82
 -17  -5   9    4.02    1.55
  17   5  -9    8.31    1.62
  17   5  -9    5.91    1.75
 -16  -4   8    7.73    1.31
 -16  -4   8    8.69    1.52
 -16  -4   8    6.24    1.36
 -16  -4   8    7.46    1.69
 -16  -4   8    7.92    1.66
  16   4  -8    6.58    1.57
  16   4  -8    6.61    1.36
  16   4  -8    4.87    1.43
 -15  -3   7    3.73    1.07
 -15  -3   7    2.62    1.23
 -15  -3   7    2.52    1.14
 -15  -3   7    4.51    1.30
 -15  -3   7    5.36    1.26
 -15  -3   7    3.36    0.92
  15   3  -7    2.29    0.94
  15   3  -7    5.61    1.26
  15   3  -7    3.91    1.25
 -14  -2   6    4.00    0.81
 -14  -2   6    5.53    1.08
 -14  -2   6    4.53    0.97
 -14  -2   6    5.15    1.12
 -14  -2   6    3.91    1.03
 -14  -2   6    3.83    1.09
  14   2  -6    5.31    1.06
  14   2  -6    3.73    0.88
  14   2  -6    4.40    1.07
 -13  -1   5   86.69    3.92
 -13  -1   5   84.24    4.29
 -13  -1   5   87.59    4.27
 -13  -1   5   86.94    4.31
 -13  -1   5   81.05    3.90
 -13  -1   5   81.43    4.26
  13   1  -5   85.36    4.30
  13   1  -5   84.44    4.31
  13   1  -5   82.45    4.25
  13   1  -5   83.08    3.94
 -12   0   4   42.67    2.22
 -12   0   4   45.25    2.26
 -12   0   4   42.84    2.38
 -12   0   4   41.60    2.27
 -12   0   4   40.52    2.35
  12   0  -4   40.02    2.35
  12   0  -4   40.82    2.24
 -11   1   3   82.02    3.67
 -11   1   3   80.64    4.07
 -11   1   3   78.36    3.90
 -11   1   3   79.45    3.94
 -11   1   3   84.08    3.66
 -11   1   3   78.63    3.97
  11  -1  -3   81.25    3.67
  11  -1  -3   81.51    4.01
  11  -1  -3   83.73    3.91
 -10   2   2   77.10    3.90
 -10   2   2   76.05    3.90
 -10   2   2   76.51    3.47
 -10   2   2   75.71    3.75
 -10   2   2   75.59    3.44
 -10   2   2   77.35    3.43
  10  -2  -2   77.74    3.81
  10  -2  -2   77.47    3.45
  -9   3   1   73.20    3.26
  -9   3   1   77.80    3.81
  -9   3   1   73.95    3.32
  -9   3   1   70.73    3.60
  -9   3   1   71.32    3.30
   9  -3  -1   71.19    3.25
   9  -3  -1   73.65    3.62
  -8   4   0    1.45    0.58
  -8   4   0    0.74    0.49
  -8   4   0    0.71    0.57
  -8   4   0    0.21    0.54
  -8   4   0    0.08    0.57
  -8   4   0    2.27    0.72
   8  -4   0    1.98    0.75
   8  -4   0    0.50    0.57
  -7   5  -1    8.69    0.96
  -7   5  -1    9.53    0.94
  -7   5  -1   10.62    1.14
  -7   5  -1    8.29    1.15
  -7   5  -1    9.76    1.12
  -7   5  -1    8.10    1.20
   7  -5   1    9.08    1.13
   7  -5   1   10.29    1.25
  -6   6  -2   24.86    1.71
  -6   6  -2   22.71    1.73
  -6   6  -2   26.24    1.54
  -6   6  -2   26.47    1.50
  -6   6  -2   23.87    1.93
   6  -6   2   25.70    1.89
   6  -6   2   27.00    1.74
   6  -6   2   25.30    1.83
  -5   7  -3   -0.48    0.74
  -5   7  -3    0.85    0.93
  -5   7  -3    0.82    0.89
  -5   7  -3   -0.44    0.74
  -5   7  -3    0.61    0.97
  -5   7  -3    2.35    0.78
   5  -7   3    0.65    0.87
   5  -7   3    0.62    0.76
  -4   8  -4    4.08    1.20
  -4   8  -4    5.68    1.08
  -4   8  -4    7.75    1.37
  -4   8  -4    4.22    1.32
   4  -8   4    5.99    1.28
  -3   9  -5    5.37    1.40
  -3   9  -5   -0.82    1.62
  -3   9  -5    3.33    1.19
   3  -9   5    1.70    1.02
   3  -9   5    2.87    1.37
  -2  10  -6    0.19    1.53
  -2  10  -6    1.23    1.37
  -2  10  -6   -1.23    1.97
  -2  10  -6    1.12    2.09
   2 -10   6    1.77    1.54
   2 -10   6    4.30    1.33
  -1  11  -7   -0.73    2.39
  -1  11  -7    2.07    1.76
   1 -11   7    1.31    1.82
   0  12  -8   -4.05    3.17
   0  12  -8    2.28    2.40
   0 -12   8    3.07    2.22
 -20  -6  11   -3.40    2.45
 -20  -6  11   -0.20    2.22
 -20  -6  11    1.83    2.14
  20   6 -11   -2.36    2.46
  20   6 -11    0.46    2.02
 -19  -5  10   11.12    2.06
 -19  -5  10    8.31    2.33
 -19  -5  10    9.84    2.09
  19   5 -10    8.01    2.16
  19   5 -10    7.62    1.97
 -18  -4   9    6.75    1.62
 -18  -4   9   10.07    2.05
 -18  -4   9    6.14    2.00
 -18  -4   9    5.88    1.55
 -18  -4   9    8.46    1.89
  18   4  -9    5.28    1.77
  18   4  -9    7.07    1.52
 -17  -3   8    5.26    1.50
 -17  -3   8    5.31    1.62
 -17  -3   8    3.89    1.41
 -17  -3   8    5.19    1.20
 -17  -3   8    5.48    1.56
  17   3  -8    2.05    1.48
  17   3  -8    3.65    1.19
  17   3  -8    3.94    1.38
 -16  -2   7    6.37    1.06
 -16  -2   7    8.10    1.35
 -16  -2   7    6.08    1.38
 -16  -2   7    6.07    1.22
 -16  -2   7    9.85    1.50
  16   2  -7    7.58    1.36
  16   2  -7    6.79    1.35
  16   2  -7    7.01    1.14
 -15  -1   6    2.11    0.75
 -15  -1   6    1.23    0.93
 -15  -1   6    1.57    0.92
 -15  -1   6    1.16    1.12
 -15  -1   6    2.38    1.05
 -15  -1   6    1.57    1.00
  15   1  -6    2.35    1.01
  15   1  -6    1.51    0.76
  15   1  -6    2.45    0.95
 -14   0   5    0.36    0.84
 -14   0   5    0.76    0.88
 -14   0   5    0.07    0.75
 -14   0   5   -0.66    0.71
 -14   0   5    0.01    0.56
 -14   0   5   -1.45    0.95
  14   0  -5    1.15    0.85
  14   0  -5   -0.31    0.85
  14   0  -5    0.26    0.62
 -13   1   4   -0.89    0.75
 -13   1   4   -0.38    0.86
 -13   1   4   -0.23    0.60
 -13   1   4   -0.04    0.54
 -13   1   4    0.31    0.71
 -13   1   4   -0.08    0.66
  13  -1  -4    0.66    0.67
  13  -1  -4   -0.24    0.76
  13  -1  -4    1.73    0.83
  13  -1  -4    0.54    0.60
 -12   2   3    4.56    0.91
 -12   2   3    4.65    0.85
 -12   2   3    2.79    0.87
 -12   2   3    4.30    0.78
 -12   2   3    4.05    0.71
  12  -2  -3    4.15    0.71
  12  -2  -3    5.19    0.99
  12  -2  -3    5.25    0.89
 -11   3   2   21.37    1.50
 -11   3   2   23.69    1.57
 -11   3   2   19.99    1.52
 -11   3   2   20.86    1.57
 -11   3   2   22.32    1.54
 -11   3   2   21.85    1.65
  11  -3  -2   22.22    1.81
  11  -3  -2   21.20    1.48
 -10   4   1   43.49    2.27
 -10   4   1   39.48    2.44
 -10   4   1   44.27    2.47
 -10   4   1   37.53    2.19
 -10   4   1   41.27    2.50
 -10   4   1   42.40    2.15
  10  -4  -1   38.91    2.13
  10  -4  -1   40.31    2.47
  -9   5   0   12.55    1.44
  -9   5   0   15.39    1.51
  -9   5   0   13.95    1.28
  -9   5   0   16.34    1.26
  -9   5   0   10.13    1.28
  -9   5   0   10.74    1.28
   9  -5   0   12.04    1.33
   9  -5   0   14.39    1.57
  -8   6  -1    6.14    1.06
  -8   6  -1    6.59    1.06
  -8   6  -1    5.22    0.90
  -8   6  -1    5.99    0.92
  -8   6  -1    6.80    1.18
  -8   6  -1    5.59    1.03
   8  -6   1    6.15    1.08
   8  -6   1    6.69    1.03
  -7   7  -2    1.81    0.94
  -7   7  -2    1.23    1.08
  -7   7  -2    2.49    0.89
  -7   7  -2    0.86    0.84
  -7   7  -2    1.03    0.86
  -7   7  -2    0.37    0.96
   7  -7   2    1.66    0.96
   7  -7   2    0.36    0.97
  -6   8  -3    0.52    1.06
  -6   8  -3    1.11    1.22
  -6   8  -3    3.34    1.02
  -6   8  -3    1.64    1.17
  -6   8  -3    2.02    0.94
   6  -8   3    3.33    1.16
  -5   9  -4    2.66    1.26
  -5   9  -4    2.61    1.46
  -5   9  -4    2.78    1.18
  -5   9  -4    1.68    1.42
  -5   9  -4    3.19    1.22
  -4  10  -5    8.63    1.45
  -4  10  -5    6.98    2.13
  -4  10  -5    9.68    2.00
  -4  10  -5    8.42    1.99
  -4  10  -5    8.43    1.59
   4 -10   5    6.38    1.80
  -3  11  -6    2.09    1.86
  -3  11  -6    1.41    2.45
  -3  11  -6    2.66    1.72
   3 -11   6    3.77    1.95
  -2  12  -7   -3.50    3.05
   2 -12   7   -0.05    2.37
 -21  -5  11    0.92    2.53
 -21  -5  11    3.94    2.39
 -21  -5  11   -0.63    2.14
  21   5 -11   -1.47    2.56
 -20  -4  10   -0.70    1.78
 -20  -4  10    0.53    1.94
 -20  -4  10   -0.78    1.99
  20   4 -10   -0.13    1.60
  20   4 -10   -1.63    2.13
 -19  -3   9    0.89    1.84
 -19  -3   9   -1.19    1.45
 -19  -3   9    2.44    1.41
 -19  -3   9    1.01    1.74
  19   3  -9    0.00    1.72
  19   3  -9    3.05    1.42
 -18  -2   8    1.22    1.54
 -18  -2   8   -0.68    1.10
 -18  -2   8    1.02    1.49
 -18  -2   8    1.81    1.29
 -18  -2   8    1.36    1.52
  18   2  -8    1.11    1.46
  18   2  -8    1.15    1.19
  18   2  -8    2.67    1.53
 -17  -1   7    5.47    1.11
 -17  -1   7    6.11    1.32
 -17  -1   7    6.84    1.52
 -17  -1   7    5.00    1.38
  17   1  -7    6.59    1.13
  17   1  -7    6.00    1.38
 -16   0   6    4.31    1.27
 -16   0   6    3.62    1.11
 -16   0   6    5.55    1.14
 -16   0   6    4.40    1.13
 -16   0   6    4.80    0.92
  16   0  -6    4.54    1.13
  16   0  -6    4.02    0.93
  16   0  -6    4.33    1.21
 -15   1   5   14.81    1.94
 -15   1   5   16.86    1.57
 -15   1   5   13.74    1.51
 -15   1   5   16.21    1.67
 -15   1   5   15.83    1.40
  15  -1  -5   13.95    1.54
  15  -1  -5   17.63    1.72
  15  -1  -5   14.04    1.54
  15  -1  -5   14.61    1.42
 -14   2   4   16.88    1.89
 -14   2   4   16.83    1.58
 -14   2   4   17.85    1.51
 -14   2   4   17.35    1.65
 -14   2   4   20.14    2.03
 -14   2   4   23.00    1.79
  14  -2  -4   20.27    1.51
  14  -2  -4   18.97    1.75
 -13   3   3    0.67    0.87
 -13   3   3    1.27    0.73
 -13   3   3    2.18    0.82
 -13   3   3    0.39    0.80
 -13   3   3    1.13    0.64
 -13   3   3    2.65    0.98
  13  -3  -3    0.98    0.84
  13  -3  -3    2.01    1.12
 -12   4   2    7.43    1.14
 -12   4   2    8.94    1.15
 -12   4   2    5.91    1.21
 -12   4   2    7.78    1.22
 -12   4   2    7.80    1.10
 -12   4   2    6.88    1.09
  12  -4  -2    4.73    0.97
  12  -4  -2    6.84    1.26
 -11   5   1   13.38    1.61
 -11   5   1   15.88    1.58
 -11   5   1   15.26    1.52
 -11   5   1   15.54    1.74
 -11   5   1   13.20    1.72
 -11   5   1   16.43    1.59
 -11   5   1   15.56    1.51
  11  -5  -1   13.22    1.56
 -10   6   0   11.94    1.50
 -10   6   0   10.82    1.74
 -10   6   0    9.93    1.36
 -10   6   0    9.68    1.32
 -10   6   0   13.03    1.45
 -10   6   0   14.16    1.37
  10  -6   0   11.93    1.59
  10  -6   0   11.42    1.45
  -9   7  -1   10.92    1.40
  -9   7  -1    9.80    1.46
  -9   7  -1   12.37    1.55
  -9   7  -1   11.76    1.55
  -9   7  -1   11.28    1.64
  -9   7  -1   13.17    1.66
   9  -7   1   10.73    1.54
   9  -7   1   12.97    1.53
  -8   8  -2    4.06    1.24
  -8   8  -2    4.93    1.19
  -8   8  -2    2.84    1.24
  -8   8  -2    2.01    1.14
   8  -8   2    2.71    1.24
   8  -8   2    1.30    1.26
  -7   9  -3    1.72    1.32
  -7   9  -3    6.43    1.29
  -7   9  -3    3.07    1.35
  -6  10  -4   -0.33    1.45
  -6  10  -4   -1.03    1.46
  -6  10  -4    1.67    1.47
  -6  10  -4   -0.54    1.86
   6 -10   4    1.16    1.48
  -5  11  -5    2.31    1.77
  -5  11  -5   -0.27    2.27
  -5  11  -5    1.92    1.97
  -5  11  -5    0.87    2.27
   5 -11   5    0.97    1.83
  -4  12  -6    6.63    2.80
   4 -12   6    2.78    2.44
 -22  -4  11    1.63    2.60
 -22  -4  11    3.82    2.66
 -22  -4  11    6.25    2.41
  22   4 -11    7.65    2.59
 -21  -3  10   -0.80    1.74
 -21  -3  10    0.72    2.17
 -21  -3  10    0.65    2.23
  21   3 -10    1.43    1.99
  21   3 -10    2.48    1.82
 -20  -2   9    1.15    1.47
 -20  -2   9    5.92    2.11
 -20  -2   9    3.55    2.07
  20   2  -9    0.92    1.79
  20   2  -9    3.66    1.47
 -19  -1   8    0.53    1.35
 -19  -1   8   -0.29    1.18
 -19  -1   8   -0.53    1.55
 -19  -1   8    2.87    1.71
 -19  -1   8   -0.93    1.53
  19   1  -8    0.10    1.16
  19   1  -8    0.17    1.48
 -18   0   7   -1.13    1.36
 -18   0   7    0.41    1.33
 -18   0   7   -0.96    1.31
 -18   0   7   -0.26    1.19
 -18   0   7    0.40    1.06
  18   0  -7    0.13    1.26
  18   0  -7   -0.80    1.00
 -17   1   6   12.36    1.49
 -17   1   6   12.65    1.48
 -17   1   6   13.36    1.96
  17  -1  -6   14.69    1.66
  17  -1  -6   12.20    1.54
  17  -1  -6    8.42    1.32
 -16   2   5   16.76    1.62
 -16   2   5   15.77    1.87
 -16   2   5   15.76    1.85
 -16   2   5   17.66    1.77
 -16   2   5   16.18    1.77
  16  -2  -5   18.29    1.95
  16  -2  -5   16.31    1.62
 -15   3   4   14.74    1.45
 -15   3   4   15.77    1.61
 -15   3   4   16.76    1.88
 -15   3   4   15.81    2.29
 -15   3   4   14.68    1.63
  15  -3  -4   16.84    1.83
 -14   4   3   32.33    2.75
 -14   4   3   33.60    2.26
 -14   4   3   35.68    2.37
 -14   4   3   31.34    2.26
 -14   4   3   31.79    2.34
 -14   4   3   33.11    2.24
  14  -4  -3   34.92    2.28
 -13   5   2   10.64    1.47
 -13   5   2    7.15    1.50
 -13   5   2    9.95    1.29
 -13   5   2    8.35    1.37
 -13   5   2    8.73    1.32
 -13   5   2    7.52    1.33
  13  -5  -2    9.94    1.30
 -12   6   1    2.69    1.14
 -12   6   1    3.85    1.29
 -12   6   1    4.40    1.41
 -12   6   1    4.10    1.26
 -12   6   1    4.51    1.27
 -12   6   1    4.38    1.11
  12  -6  -1    3.80    1.41
 -11   7   0    0.98    1.13
 -11   7   0    1.60    1.36
 -11   7   0   -1.24    1.31
 -11   7   0    0.96    1.17
 -11   7   0    1.83    1.27
  11  -7   0    2.53    1.24
 -10   8  -1    1.42    1.17
 -10   8  -1   -0.84    1.41
 -10   8  -1    1.28    1.24
 -10   8  -1    0.60    1.25
  10  -8   1    1.26    1.33
  -9   9  -2    1.51    1.50
  -9   9  -2    1.71    1.45
  -9   9  -2    0.76    1.76
  -9   9  -2    0.43    1.46
   9  -9   2    2.05    1.56
  -8  10  -3    4.24    1.65
  -8  10  -3    5.23    1.80
   8 -10   3    6.18    1.81
  -7  11  -4    1.80    1.83
  -7  11  -4    0.13    1.89
   7 -11   4    3.98    2.22
  -6  12  -5   -0.12    2.55
   6 -12   5    2.46    2.43
 -23  -3  11   -2.16    2.71
 -23  -3  11    3.48    2.27
 -23  -3  11    1.92    2.84
  23   3 -11    3.80    2.60
 -22  -2  10   -3.39    1.98
 -22  -2  10   -3.55    2.19
 -22  -2  10    1.67    2.50
  22   2 -10    1.71    2.22
 -21  -1   9    2.92    2.00
 -21  -1   9    5.04    1.76
 -21  -1   9    4.98    2.25
  21   1  -9    4.71    1.61
  21   1  -9    6.03    2.03
 -20   0   8    8.67    2.02
 -20   0   8    9.10    2.05
 -20   0   8   10.94    1.79
 -20   0   8    7.43    1.80
  20   0  -8   12.33    2.15
  20   0  -8    6.94    1.51
 -19   1   7    4.52    1.54
 -19   1   7    3.40    1.79
 -19   1   7    1.22    1.17
 -19   1   7    5.81    1.63
 -19   1   7    2.38    1.44
  19  -1  -7    2.68    1.63
  19  -1  -7    4.01    1.27
 -18   2   6    0.14    1.59
 -18   2   6   -0.20    1.23
 -18   2   6    0.40    1.29
 -18   2   6    1.38    1.26
 -18   2   6   -0.75    1.08
  18  -2  -6   -0.98    1.07
  18  -2  -6    1.48    1.38
 -17   3   5   -0.68    0.89
 -17   3   5    0.38    1.58
 -17   3   5    0.19    1.06
 -17   3   5   -0.26    1.15
  17  -3  -5   -1.54    1.19
 -16   4   4    8.90    1.47
 -16   4   4    7.66    1.41
 -16   4   4    7.85    1.25
  16  -4  -4    5.96    1.43
 -15   5   3   -0.29    1.11
 -15   5   3    0.32    1.65
 -15   5   3    2.12    1.15
 -15   5   3    1.17    0.99
 -15   5   3    0.49    1.46
  15  -5  -3    2.00    1.26
 -14   6   2   35.14    3.07
 -14   6   2   43.53    2.89
 -14   6   2   44.24    2.92
 -14   6   2   38.21    3.38
 -14   6   2   38.29    2.85
 -14   6   2   41.96    2.89
 -13   7   1   30.98    2.59
 -13   7   1   27.52    2.59
 -13   7   1   22.99    3.00
 -13   7   1   28.70    2.52
 -13   7   1   25.90    2.42
 -12   8   0    9.52    2.08
 -12   8   0   12.13    1.85
 -12   8   0    9.83    1.90
 -12   8   0    9.79    2.10
 -12   8   0   10.23    1.70
 -11   9  -1    8.17    1.64
 -11   9  -1    5.34    1.82
 -11   9  -1    8.20    1.86
 -11   9  -1    7.20    1.78
 -11   9  -1    4.66    1.91
  11  -9   1    8.00    1.73
 -10  10  -2    2.14    2.15
 -10  10  -2   -1.98    1.59
 -10  10  -2   -2.70    1.71
  10 -10   2    1.25    1.92
  -9  11  -3    0.79    2.02
  -9  11  -3   -0.88    2.08
   9 -11   3    0.61    2.10
  -8  12  -4    4.13    2.60
   8 -12   4    3.48    2.58
 -24  -2  11    6.83    3.17
 -24  -2  11    1.25    3.05
 -24  -2  11    0.23    2.49
 -23  -1  10    0.97    1.90
 -23  -1  10    1.95    2.61
 -23  -1  10   -0.24    2.79
  23   1 -10    3.15    2.47
 -22   0   9    0.19    1.88
 -22   0   9   -2.02    2.42
 -22   0   9   -2.21    2.17
  22   0  -9    2.84    2.08
 -21   1   8    9.12    2.50
 -21   1   8    3.05    1.84
 -21   1   8    4.42    1.77
  21  -1  -8    6.24    1.95
  21  -1  -8    3.34    1.50
 -20   2   7    1.88    1.62
 -20   2   7    1.35    1.63
 -20   2   7    2.70    1.51
 -20   2   7    3.77    2.14
  20  -2  -7    2.46    2.05
  20  -2  -7    0.58    1.36
 -19   3   6    9.94    1.81
 -19   3   6   13.37    2.41
 -19   3   6    9.14    1.44
  19  -3  -6    9.04    1.79
 -18   4   5   13.51    1.89
 -18   4   5   16.08    2.41
 -18   4   5    9.07    1.66
 -18   4   5   14.59    1.91
  18  -4  -5   12.13    1.91
 -17   5   4   19.03    2.10
 -17   5   4   14.54    2.06
 -17   5   4   21.87    2.53
 -17   5   4   24.53    3.28
  17  -5  -4   25.47    2.47
 -16   6   3    7.52    1.57
 -16   6   3   12.27    2.13
 -16   6   3   10.77    1.93
 -16   6   3   10.76    1.79
 -16   6   3    7.72    1.81
 -15   7   2    0.71    1.23
 -15   7   2   -1.97    1.56
 -15   7   2   -1.53    1.48
 -14   8   1    4.10    1.58
 -14   8   1    1.41    1.53
 -14   8   1    3.22    2.03
 -14   8   1   -1.92    1.65
 -13   9   0    6.70    1.89
 -13   9   0    4.95    1.99
 -13   9   0    5.07    1.97
 -13   9   0    4.78    2.27
 -12  10  -1    5.57    2.48
 -12  10  -1    3.76    2.06
 -12  10  -1    6.19    2.03
  12 -10   1    1.47    2.11
 -11  11  -2    2.27    2.25
  11 -11   2    1.70    2.27
 -10  12  -3    0.23    2.54
  10 -12   3   -0.37    2.63
 -24   0  10    4.89    2.36
 -24   0  10   -1.99    2.72
 -24   0  10    1.40    3.38
  24   0 -10    3.61    2.71
 -23   1   9    0.62    2.13
 -23   1   9   -4.41    2.35
 -23   1   9    0.75    2.92
  23  -1  -9    0.22    2.76
 -22   2   8    5.74    2.74
 -22   2   8    1.68    2.18
 -22   2   8    0.34    1.96
  22  -2  -8    0.33    2.19
 -21   3   7   -0.45    1.29
 -21   3   7    3.76    2.46
 -21   3   7   -0.25    1.76
  21  -3  -7    2.46    2.12
 -20   4   6    3.07    1.47
 -20   4   6    0.01    2.47
 -20   4   6    0.51    1.66
  20  -4  -6   -1.39    1.96
 -19   5   5    1.81    2.42
 -19   5   5    0.25    1.35
 -19   5   5    1.92    1.74
  19  -5  -5   -0.06    1.75
 -18   6   4    4.86    1.63
 -18   6   4    6.63    2.43
 -18   6   4    8.16    2.06
 -18   6   4    3.11    1.78
 -17   7   3   -1.86    1.89
 -17   7   3    0.59    1.78
 -17   7   3    3.05    1.48
 -17   7   3    2.47    2.35
 -16   8   2    1.29    1.64
 -16   8   2    1.87    1.96
 -16   8   2    4.09    2.44
 -15   9   1    1.43    2.63
 -15   9   1    1.61    2.03
 -15   9   1    0.39    1.79
 -15   9   1    1.20    2.03
 -14  10   0    4.20    2.26
 -14  10   0    1.39    2.86
 -14  10   0    3.30    2.12
 -14  10   0   -3.46    2.20
 -13  11  -1   -1.60    2.24
 -13  11  -1   -1.74    2.69
 -24   2   9   -0.09    3.78
 -24   2   9    0.83    2.48
 -24   2   9   -2.20    2.59
  24  -2  -9   -0.56    2.74
 -23   3   8   -0.87    3.28
 -23   3   8    3.78    2.28
  23  -3  -8    7.30    2.95
 -22   4   7    5.55    2.05
 -22   4   7    3.56    3.00
  22  -4  -7    1.75    2.48
 -21   5   6   -0.24    1.93
 -21   5   6    3.90    2.84
 -21   5   6    1.00    1.71
  21  -5  -6    0.54    2.39
 -20   6   5   -2.06    2.08
 -20   6   5    2.83    2.81
 -20   6   5    4.27    2.58
 -20   6   5   -0.14    1.66
 -19   7   4    1.24    2.95
 -19   7   4    4.06    2.13
 -19   7   4    2.28    2.39
 -18   8   3    0.61    2.17
 -18   8   3   -0.91    1.96
 -18   8   3    0.35    2.40
 -18   8   3    4.11    3.06
 -17   9   2    1.80    2.48
 -17   9   2    6.84    3.05
 -17   9   2    3.45    2.67
 -17   9   2    2.18    2.07
 -16  10   1    0.80    2.57
 -16  10   1    6.40    3.32
 -16  10   1    3.23    2.44
 -16  10   1   -5.65    2.52
 -23   5   7    6.17    3.89
 -23   5   7    5.54    2.55
  23  -5  -7   -1.59    2.97
 -22   6   6   -2.33    2.44
 -22   6   6    3.76    3.45
 -22   6   6    5.35    3.10
 -21   7   5    2.10    2.56
 -21   7   5    4.72    2.99
 -21   7   5    5.45    3.61
 -20   8   4   -1.77    2.25
 -20   8   4    6.40    3.60
 -20   8   4    4.09    2.78
 -20   8   4   -4.71    2.60
 -18  10   7    0.94    3.13
 -18  10   7    2.35    2.36
 -18  10   7    1.82    3.36
 -19   9   8   -0.18    3.17
 -19   9   8    1.16    2.25
 -19   9   8    0.63    2.20
 -19   9   8    2.09    3.03
  20  -8  -9   -4.07    2.64
 -20   8   9    3.07    2.93
 -20   8   9   -1.01    3.17
 -20   8   9   -2.69    2.01
 -20   8   9   -4.61    2.05
  21  -7 -10    2.46    2.71
 -21   7  10   -0.21    3.04
 -21   7  10   -1.42    2.06
 -21   7  10    0.53    3.22
  22  -6 -11    2.73    3.00
 -22   6  11    1.62    3.22
 -22   6  11    3.31    2.28
 -22   6  11   -3.64    3.42
 -14  12   4   -3.65    2.42
 -14  12   4    6.30    3.14
 -15  11   5   -3.24    2.83
 -15  11   5    3.02    2.23
 -15  11   5   -1.25    2.63
 -16  10   6    0.19    2.60
 -16  10   6    2.19    1.82
 -16  10   6    2.18    2.52
 -16  10   6    0.14    2.03
 -17   9   7    0.15    1.71
 -17   9   7    0.17    1.85
 -17   9   7    3.29    2.38
 -17   9   7    4.63    2.73
  18  -8  -8   -3.90    2.07
 -18   8   8   -1.44    2.31
 -18   8   8    3.09    2.61
 -18   8   8    1.19    1.68
  19  -7  -9    3.94    2.21
 -19   7   9    5.00    2.90
 -19   7   9    4.97    2.39
  20  -6 -10    1.28    2.35
 -20   6  10    3.75    2.80
 -20   6  10    0.33    1.73
 -20   6  10   -0.22    2.36
  21  -5 -11   -0.09    2.22
  21  -5 -11    0.20    2.46
 -21   5  11   -3.32    1.80
 -21   5  11    0.97    2.89
  22  -4 -12   -1.16    2.52
  22  -4 -12   -1.86    2.63
 -22   4  12   -5.09    2.92
 -22   4  12   -0.05    2.00
  23  -3 -13   -2.10    2.86
 -23   3  13   -2.54    2.23
 -11  13   2   -0.91    3.06
 -11  13   2   -0.54    2.39
 -11  13   2    0.79    2.61
 -12  12   3    1.78    2.76
 -13  11   4   -1.50    1.73
 -13  11   4    4.81    1.99
 -13  11   4   -2.12    2.37
 -13  11   4    1.32    2.42
 -14  10   5    2.67    1.61
 -14  10   5    3.09    1.79
 -14  10   5    1.20    2.18
 -15   9   6   -0.35    1.95
 -15   9   6    1.84    2.19
 -15   9   6    0.53    1.61
 -15   9   6    2.01    1.46
  16  -8  -7    2.22    1.86
 -16   8   7    2.02    2.14
 -16   8   7    3.57    1.48
 -16   8   7    0.54    1.59
 -16   8   7   -0.45    1.72
  17  -7  -8   -0.33    1.73
 -17   7   8    3.38    1.50
 -17   7   8   -0.08    2.00
 -17   7   8    0.39    2.31
  18  -6  -9   -1.07    1.81
 -18   6   9    0.08    2.26
 -18   6   9   -1.06    1.43
 -18   6   9    0.81    2.10
  19  -5 -10   11.11    2.35
  19  -5 -10   11.02    2.25
 -19   5  10   10.76    1.86
 -19   5  10   14.06    2.71
  20  -4 -11    4.76    2.21
  20  -4 -11    6.86    2.25
 -20   4  11    5.92    1.88
 -20   4  11   13.74    2.81
 -20   4  11   11.16    2.30
 -20   4  11    8.54    1.74
  21  -3 -12    2.19    2.34
  21  -3 -12    1.85    2.22
 -21   3  12    2.29    2.28
 -21   3  12    6.03    2.83
 -21   3  12    0.63    1.87
  22  -2 -13    6.18    2.76
  22  -2 -13    4.17    2.78
 -22   2  13    6.17    3.04
 -22   2  13    3.81    2.03
 -22   2  13    5.61    2.97
  23  -1 -14    3.38    3.09
 -23   1  14    3.89    2.40
  -8  14   0    7.55    3.30
   9 -13  -1    3.20    2.33
  -9  13   1    8.13    3.05
  10 -12  -2    2.71    1.93
 -10  12   2    5.87    2.05
 -10  12   2    2.31    2.49
 -11  11   3    0.37    1.71
 -11  11   3    0.00    1.95
 -11  11   3    4.16    2.08
 -11  11   3   -1.87    1.54
 -12  10   4    0.16    1.92
 -12  10   4   -0.93    1.72
 -12  10   4   -0.01    1.37
 -12  10   4   -0.57    1.49
 -12  10   4    1.91    1.83
 -13   9   5    2.77    1.30
 -13   9   5    2.38    1.74
 -13   9   5    4.53    1.90
 -13   9   5    2.96    1.56
 -13   9   5    3.58    1.55
  14  -8  -6    4.47    1.76
 -14   8   6    6.05    1.92
 -14   8   6    7.27    1.87
 -14   8   6    4.41    1.46
 -14   8   6    6.20    1.29
 -15   7   7    4.89    1.42
 -15   7   7    4.68    1.92
 -15   7   7    4.46    1.27
 -15   7   7    2.25    1.69
  16  -6  -8    9.66    1.86
 -16   6   8    7.67    2.04
 -16   6   8    6.03    1.36
 -16   6   8   11.16    1.85
 -16   6   8    9.98    1.39
  17  -5  -9    3.30    1.42
  17  -5  -9    4.89    1.71
 -17   5   9    2.40    1.96
 -17   5   9    4.59    1.27
 -17   5   9    5.70    1.52
  18  -4 -10   -0.50    1.68
  18  -4 -10    0.45    1.64
 -18   4  10    2.25    1.29
 -18   4  10    1.29    1.55
 -18   4  10    1.12    1.96
 -18   4  10   -0.10    1.47
  19  -3 -11    4.18    1.87
 -19   3  11    3.29    1.76
 -19   3  11    4.82    1.96
 -19   3  11    4.71    2.25
  20  -2 -12    6.31    2.20
  20  -2 -12    7.63    2.29
 -20   2  12    2.95    2.44
 -20   2  12    6.79    2.35
 -20   2  12    4.49    1.70
  21  -1 -13   -0.75    2.23
  21  -1 -13    0.70    2.41
 -21   1  13   -0.24    2.71
 -21   1  13   -0.80    2.45
 -21   1  13    2.54    1.86
  22   0 -14   -1.91    2.84
  22   0 -14    5.87    2.85
 -22   0  14    1.12    2.96
 -22   0  14    0.49    3.04
 -22   0  14   -1.12    2.13
   6 -14   1    2.46    2.52
  -6  14  -1    4.65    3.26
   7 -13   0    2.08    2.20
  -7  13   0    2.57    2.68
   8 -12  -1    1.20    1.71
  -8  12   1    4.04    1.88
  -8  12   1   -0.02    2.14
   9 -11  -2    8.31    1.67
  -9  11   2   10.75    2.21
  -9  11   2    8.90    2.02
  -9  11   2    6.29    1.88
 -10  10   3    8.83    1.68
 -10  10   3    5.76    1.79
 -10  10   3   10.07    1.54
 -10  10   3   10.59    1.57
 -10  10   3    7.62    1.73
 -11   9   4   -0.07    1.55
 -11   9   4    0.22    1.26
 -11   9   4    3.65    1.60
 -11   9   4    2.21    1.58
 -11   9   4    2.51    1.11
 -11   9   4    2.63    1.31
 -12   8   5   -0.80    1.53
 -12   8   5    0.61    1.55
 -12   8   5   -0.12    1.16
 -12   8   5    1.52    1.09
 -12   8   5    1.14    0.99
 -12   8   5    0.58    1.36
  13  -7  -6    3.29    1.39
 -13   7   6    4.12    1.41
 -13   7   6    2.47    1.55
 -13   7   6    2.70    1.07
 -13   7   6    5.14    1.17
  14  -6  -7    1.64    1.28
 -14   6   7    0.94    0.94
 -14   6   7    0.14    1.06
 -14   6   7    2.01    1.39
 -14   6   7   -0.39    1.40
  15  -5  -8    3.01    1.31
  15  -5  -8    3.81    1.53
 -15   5   8    3.10    1.11
 -15   5   8    1.53    0.97
  16  -4  -9   17.55    1.97
  16  -4  -9   14.40    2.28
  16  -4  -9   17.24    2.23
 -16   4   9   23.75    2.22
 -16   4   9   17.30    1.94
 -16   4   9   20.03    2.29
 -16   4   9   15.95    1.88
  17  -3 -10   12.86    1.97
  17  -3 -10   11.52    1.92
  17  -3 -10    9.32    1.48
 -17   3  10   10.49    1.84
 -17   3  10   11.39    1.46
 -17   3  10   10.98    1.97
 -17   3  10    8.57    1.64
  18  -2 -11    1.30    1.56
  18  -2 -11    0.04    1.73
 -18   2  11    1.38    1.84
 -18   2  11   -0.12    1.32
 -18   2  11    0.05    1.64
  19  -1 -12   -0.33    1.72
 -19   1  12    2.22    1.99
 -19   1  12   -2.46    1.93
 -19   1  12   -0.57    1.44
  20   0 -13   -2.95    2.25
  20   0 -13    0.12    2.09
 -20   0  13    3.15    2.27
 -20   0  13   -4.89    2.10
 -20   0  13   -1.76    1.62
  21   1 -14    3.98    2.74
  21   1 -14    0.38    2.71
 -21  -1  14    1.03    2.04
 -21  -1  14    1.37    2.55
 -21  -1  14    0.47    2.57
  22   2 -15    1.13    3.01
  22   2 -15   -2.71    3.14
 -22  -2  15    1.20    3.10
 -22  -2  15    4.61    3.35
 -22  -2  15   -2.33    2.38
   4 -14   2    3.74    2.51
  -4  14  -2    6.99    3.01
  -4  14  -2   -4.34    3.11
   5 -13   1    2.25    2.04
  -5  13  -1   -0.09    2.62
  -5  13  -1   -0.63    2.42
   6 -12   0    9.83    1.91
  -6  12   0    8.88    2.22
  -6  12   0    7.25    2.15
  -6  12   0    7.22    2.00
   7 -11  -1   -1.07    1.36
  -7  11   1    1.39    1.61
  -7  11   1    0.07    1.75
  -7  11   1    1.66    1.43
   8 -10  -2   -1.27    1.14
  -8  10   2   -0.17    1.30
  -8  10   2    1.53    1.34
  -8  10   2    1.12    1.39
  -9   9   3    8.25    1.31
  -9   9   3    7.15    1.45
  -9   9   3    6.70    1.42
  -9   9   3    6.46    1.57
  -9   9   3    7.85    1.24
  -9   9   3    5.55    1.35
 -10   8   4    0.67    0.83
 -10   8   4    1.92    0.92
 -10   8   4    1.02    1.32
 -10   8   4    1.54    0.99
 -10   8   4    3.10    1.27
 -10   8   4    3.26    1.23
  11  -7  -5   16.07    1.96
 -11   7   5   19.55    1.91
 -11   7   5   14.10    1.68
 -11   7   5   14.37    1.48
 -11   7   5   17.43    2.12
 -11   7   5   16.82    1.43
 -11   7   5   12.06    1.85
  12  -6  -6   27.15    2.35
 -12   6   6   25.94    1.73
 -12   6   6   27.56    2.39
 -12   6   6   25.36    2.18
 -12   6   6   25.58    2.27
 -12   6   6   24.47    1.73
 -12   6   6   25.36    2.44
  13  -5  -7    5.78    1.32
 -13   5   7    6.26    1.02
 -13   5   7    9.14    1.36
 -13   5   7    7.07    1.39
 -13   5   7    7.54    1.48
 -13   5   7    6.61    0.99
  14  -4  -8   14.32    1.90
  14  -4  -8   13.97    1.52
  14  -4  -8   14.02    1.64
 -14   4   8   12.67    1.48
 -14   4   8   12.66    1.94
 -14   4   8   12.73    1.61
 -14   4   8   15.11    1.84
  15  -3  -9    4.35    1.31
  15  -3  -9    5.36    1.37
  15  -3  -9    3.03    1.08
 -15   3   9    3.35    1.13
 -15   3   9    3.25    1.20
 -15   3   9    0.46    1.32
 -15   3   9    2.68    1.35
 -15   3   9    4.16    1.02
  16  -2 -10   34.74    2.62
  16  -2 -10   31.35    2.74
  16  -2 -10   25.68    2.38
 -16   2  10   31.09    2.51
 -16   2  10   30.38    2.75
 -16   2  10   35.11    2.94
 -16   2  10   28.46    2.20
 -16   2  10   35.86    2.71
  17  -1 -11   10.90    1.85
  17  -1 -11    8.93    1.66
  17  -1 -11   11.86    1.89
 -17   1  11    9.19    1.80
 -17   1  11   13.08    1.57
 -17   1  11   11.84    1.95
 -17   1  11   11.95    2.06
  18   0 -12   27.44    3.01
  18   0 -12   29.33    3.21
 -18   0  12   21.77    2.50
 -18   0  12   23.31    3.06
 -18   0  12   22.38    2.70
 -18   0  12   30.03    3.21
  19   1 -13    5.70    2.07
  19   1 -13    1.69    2.13
 -19  -1  13    2.82    1.70
 -19  -1  13    2.70    2.12
 -19  -1  13   -1.57    1.99
  20   2 -14    1.78    2.34
  20   2 -14    1.73    2.52
 -20  -2  14    0.62    1.87
 -20  -2  14    0.62    2.38
 -20  -2  14    0.98    2.72
  21   3 -15    1.70    2.90
  21   3 -15   -2.23    2.90
 -21  -3  15    6.18    3.21
 -21  -3  15   -4.50    2.30
 -21  -3  15   -1.01    2.73
   2 -14   3    1.08    2.48
  -2  14  -3    2.74    2.86
  -2  14  -3   -2.75    3.25
   3 -13   2   -0.32    2.02
  -3  13  -2    1.81    2.39
  -3  13  -2   -3.61    2.30
   4 -12   1    4.26    1.62
  -4  12  -1    0.79    2.02
  -4  12  -1    4.18    2.11
  -4  12  -1    4.11    1.76
  -4  12  -1    4.23    2.27
   5 -11   0    8.81    1.54
  -5  11   0   11.25    1.80
  -5  11   0    8.04    1.75
  -5  11   0   11.70    1.89
  -5  11   0   11.50    1.86
   6 -10  -1   45.21    2.75
  -6  10   1   43.30    2.76
  -6  10   1   46.50    3.31
  -6  10   1   46.62    3.17
   7  -9  -2   27.32    1.92
  -7   9   2   25.00    2.11
  -7   9   2   22.26    1.92
  -7   9   2   25.41    2.39
  -7   9   2   28.33    2.27
   8  -8  -3   36.54    2.01
  -8   8   3   32.49    2.37
  -8   8   3   32.75    2.51
  -8   8   3   33.45    2.01
  -8   8   3   33.92    2.23
  -8   8   3   32.94    2.27
  -8   8   3   36.18    2.37
   9  -7  -4   12.41    1.65
  -9   7   4   10.48    1.20
  -9   7   4   10.55    1.63
  -9   7   4   12.64    1.20
  -9   7   4   11.45    1.64
  -9   7   4   13.09    1.52
  -9   7   4   10.28    1.28
  -9   7   4   11.99    1.50
  10  -6  -5    1.40    0.98
 -10   6   5    2.02    1.01
 -10   6   5    1.09    0.92
 -10   6   5    2.87    0.90
 -10   6   5    1.29    0.64
 -10   6   5    2.54    0.70
 -10   6   5    2.15    0.97
 -10   6   5    0.58    0.93
  11  -5  -6   29.56    2.20
 -11   5   6   26.43    1.93
 -11   5   6   27.53    1.64
 -11   5   6   25.87    2.18
 -11   5   6   28.48    2.10
 -11   5   6   26.18    2.16
 -11   5   6   28.10    1.96
 -11   5   6   27.62    1.65
  12  -4  -7   16.63    1.66
  12  -4  -7   14.86    1.34
  12  -4  -7   17.27    1.74
 -12   4   7   18.39    1.80
 -12   4   7   16.73    1.35
 -12   4   7   17.36    1.85
 -12   4   7   19.53    1.70
 -12   4   7   17.03    1.87
  13  -3  -8    7.23    1.15
  13  -3  -8    7.92    1.31
  13  -3  -8    7.25    1.03
 -13   3   8    4.67    1.02
 -13   3   8    4.85    1.18
 -13   3   8    5.84    1.23
 -13   3   8    6.42    0.94
 -13   3   8    6.73    1.21
  14  -2  -9    7.75    1.35
  14  -2  -9    6.09    1.17
  14  -2  -9    6.76    1.32
  14  -2  -9    8.54    1.14
 -14   2   9    7.93    1.24
 -14   2   9    7.40    1.30
 -14   2   9    6.90    1.32
 -14   2   9    7.85    1.08
 -14   2   9    7.96    1.26
  15  -1 -10   -0.22    1.05
  15  -1 -10   -1.35    1.19
  15  -1 -10    1.33    1.10
  15  -1 -10    0.84    1.20
 -15   1  10    0.66    1.12
 -15   1  10    0.45    1.23
 -15   1  10    1.66    1.23
 -15   1  10    0.17    1.10
 -15   1  10   -1.27    0.86
  16   0 -11   -1.09    1.34
  16   0 -11    1.44    1.40
  16   0 -11    1.25    1.30
 -16   0  11   -1.07    1.30
 -16   0  11    0.18    1.41
 -16   0  11    0.65    1.09
  17   1 -12    8.70    1.81
  17   1 -12    4.68    1.75
 -17  -1  12    5.69    1.81
 -17  -1  12    6.23    1.96
 -17  -1  12    7.36    1.54
 -17  -1  12    7.01    1.93
  18   2 -13    5.50    2.06
  18   2 -13    2.35    1.97
 -18  -2  13    2.50    2.04
 -18  -2  13    4.02    2.14
 -18  -2  13    2.55    1.70
  19   3 -14    0.82    2.45
  19   3 -14   -0.04    2.32
 -19  -3  14   -1.64    2.22
 -19  -3  14   -0.27    1.91
 -19  -3  14    0.81    2.60
  20   4 -15    4.75    2.69
  20   4 -15    7.01    2.77
 -20  -4  15    3.86    3.36
 -20  -4  15    2.74    2.88
 -20  -4  15    6.12    2.45
   0 -14   4    2.07    2.49
   0  14  -4    0.61    2.87
   0  14  -4    0.35    3.54
   1 -13   3    7.65    2.04
  -1  13  -3    8.43    2.46
  -1  13  -3    3.32    2.79
   2 -12   2    4.47    1.60
  -2  12  -2    1.76    2.20
  -2  12  -2    1.21    2.06
   3 -11   1    3.74    1.37
   3 -11   1   -0.09    1.33
  -3  11  -1    0.84    1.58
  -3  11  -1    0.09    1.53
  -3  11  -1   -1.15    1.33
  -3  11  -1    1.07    1.49
  -3  11  -1    1.92    1.62
   4 -10   0    4.40    1.29
   4 -10   0    2.86    1.14
  -4  10   0    3.99    1.27
  -4  10   0    3.00    1.35
  -4  10   0    0.79    1.30
   5  -9  -1    0.29    0.97
   5  -9  -1    1.44    0.85
  -5   9   1    1.53    1.03
  -5   9   1   -0.38    1.08
  -5   9   1    1.78    0.92
  -5   9   1    2.46    0.96
  -5   9   1    0.63    0.92
   6  -8  -2   -0.64    0.72
  -6   8   2    0.56    0.80
  -6   8   2   -0.79    0.79
  -6   8   2    0.64    1.01
  -6   8   2   -1.49    0.72
  -6   8   2   -0.63    0.89
  -6   8   2    0.45    0.85
  -6   8   2    0.76    0.87
   7  -7  -3    5.37    1.04
   7  -7  -3    6.31    0.81
  -7   7   3    6.82    1.03
  -7   7   3    6.34    1.01
  -7   7   3    4.71    0.92
  -7   7   3    4.33    1.04
  -7   7   3    4.72    0.88
  -7   7   3    5.57    1.15
  -7   7   3    5.74    0.81
   8  -6  -4   12.77    1.44
  -8   6   4   15.80    1.43
  -8   6   4   14.02    1.29
  -8   6   4   12.83    1.35
  -8   6   4   12.98    1.04
  -8   6   4   13.77    1.05
  -8   6   4   11.87    1.46
  -8   6   4   13.01    1.43
   9  -5  -5   17.46    1.62
  -9   5   5   19.29    1.55
  -9   5   5   15.03    1.51
  -9   5   5   17.64    1.42
  -9   5   5   17.33    1.55
  -9   5   5   15.91    1.12
  -9   5   5   17.63    1.19
  -9   5   5   17.96    1.44
  10  -4  -6    2.09    0.73
  10  -4  -6    0.02    0.69
  10  -4  -6    0.23    0.62
 -10   4   6    0.48    0.72
 -10   4   6    0.91    0.52
 -10   4   6    1.22    0.54
 -10   4   6    0.76    0.73
 -10   4   6    0.44    0.74
  11  -3  -7    2.51    0.68
  11  -3  -7    2.28    0.70
  11  -3  -7    2.13    0.85
  11  -3  -7    2.95    0.87
 -11   3   7    2.49    0.65
 -11   3   7    1.79    0.84
 -11   3   7    1.24    0.83
 -11   3   7    1.72    0.68
 -11   3   7    2.22    0.71
  12  -2  -8    2.93    0.75
  12  -2  -8    3.27    0.92
  12  -2  -8    4.20    0.81
  12  -2  -8    2.64    0.83
  12  -2  -8    2.43    0.91
 -12   2   8    2.52    0.88
 -12   2   8    2.28    0.85
 -12   2   8    2.47    0.84
 -12   2   8    2.92    0.71
 -12   2   8    3.63    0.97
  13  -1  -9   18.21    1.71
  13  -1  -9   14.70    1.57
  13  -1  -9   18.34    1.75
  13  -1  -9   15.95    1.58
  13  -1  -9   19.53    1.86
  13  -1  -9   16.11    1.82
 -13   1   9   17.02    1.49
 -13   1   9   19.43    1.85
 -13   1   9   17.77    1.86
 -13   1   9   17.86    1.82
 -13   1   9   14.39    1.65
  14   0 -10    0.79    0.97
  14   0 -10    0.26    1.07
  14   0 -10   -0.32    1.13
  14   0 -10    0.48    1.02
 -14   0  10    0.21    1.01
 -14   0  10    0.75    0.84
 -14   0  10    0.96    1.10
 -14   0  10   -1.31    1.06
 -14   0  10    0.00    1.11
  15   1 -11   26.62    2.59
  15   1 -11   31.58    2.52
 -15  -1  11   27.23    2.70
 -15  -1  11   29.90    2.29
 -15  -1  11   29.54    2.75
 -15  -1  11   31.07    2.86
  16   2 -12    1.71    1.43
  16   2 -12    2.32    1.80
  16   2 -12    4.65    1.73
 -16  -2  12    0.34    1.74
 -16  -2  12    2.25    1.29
 -16  -2  12    2.42    1.56
  17   3 -13    2.79    1.85
  17   3 -13    1.14    1.74
 -17  -3  13    1.74    1.79
 -17  -3  13    1.42    1.50
 -17  -3  13    4.27    2.10
  18   4 -14   -1.65    2.05
  18   4 -14    0.26    2.31
 -18  -4  14    0.97    2.10
 -18  -4  14    3.67    2.03
 -18  -4  14   -0.87    2.47
  19   5 -15    2.85    2.83
  19   5 -15    3.07    2.74
 -19  -5  15    4.39    2.71
 -19  -5  15   -2.09    2.22
 -19  -5  15   -1.06    3.30
  -2 -14   5    0.98    2.52
   2  14  -5   -5.04    3.71
   2  14  -5   -1.22    2.64
   2  14  -5    0.71    3.00
  -1 -13   4    0.82    1.97
   1  13  -4    1.36    2.33
   1  13  -4   -1.94    2.78
   0  12  -3    3.20    2.27
   0  12  -3    2.44    2.18
   1 -11   2    1.58    1.27
  -1  11  -2    0.36    1.24
  -1  11  -2    1.69    1.55
  -1  11  -2    0.61    1.53
  -1  11  -2   -0.24    1.58
   2 -10   1   24.89    2.05
   2 -10   1   24.94    2.34
  -2  10  -1   24.07    2.48
  -2  10  -1   27.27    2.23
  -2  10  -1   27.72    2.34
  -2  10  -1   29.87    2.45
   3  -9   0   15.13    1.72
   3  -9   0   17.55    1.54
   3  -9   0   18.69    1.74
  -3   9   0   14.25    1.77
  -3   9   0   12.57    1.67
  -3   9   0   18.32    1.77
  -3   9   0   17.89    1.62
   4  -8  -1    0.40    0.65
   4  -8  -1    0.80    0.88
  -4   8   1    0.05    0.66
  -4   8   1    0.26    0.75
  -4   8   1    0.49    0.81
  -4   8   1    0.62    0.74
  -4   8   1    0.98    0.91
  -4   8   1    1.53    0.86
   5  -7  -2    4.39    0.66
   5  -7  -2    2.42    0.70
  -5   7   2    4.73    0.91
  -5   7   2    3.29    0.63
  -5   7   2    3.15    0.72
  -5   7   2    3.50    0.94
  -5   7   2    2.54    0.62
  -5   7   2    3.29    0.88
   6  -6  -3    8.14    1.11
   6  -6  -3    7.20    0.80
  -6   6   3    7.21    1.03
  -6   6   3    9.09    1.04
  -6   6   3    6.24    0.97
  -6   6   3    8.63    0.83
  -6   6   3    9.21    1.05
  -6   6   3    7.59    0.90
   7  -5  -4    2.63    0.74
   7  -5  -4    4.05    0.67
  -7   5   4    3.51    0.52
  -7   5   4    2.83    0.71
  -7   5   4    3.37    0.68
  -7   5   4    2.27    0.48
  -7   5   4    2.28    0.75
  -7   5   4    3.41    0.66
   8  -4  -5   64.11    3.53
   8  -4  -5   65.26    3.16
  -8   4   5   60.80    3.48
  -8   4   5   63.94    2.74
  -8   4   5   61.08    3.16
  -8   4   5   62.92    2.73
  -8   4   5   64.16    2.99
  -8   4   5   61.59    2.97
   9  -3  -6    0.99    0.48
   9  -3  -6    0.24    0.56
   9  -3  -6    0.08    0.61
  -9   3   6    0.92    0.67
  -9   3   6    0.88    0.57
  -9   3   6    0.73    0.46
  -9   3   6   -0.17    0.48
  -9   3   6    0.25    0.65
  10  -2  -7   36.59    1.81
  10  -2  -7   34.04    1.97
  10  -2  -7   35.56    2.28
  10  -2  -7   33.14    2.02
  10  -2  -7   31.94    1.96
 -10   2   7   33.54    2.05
 -10   2   7   36.33    1.82
 -10   2   7   35.01    2.07
 -10   2   7   35.44    2.13
 -10   2   7   37.03    2.24
  11  -1  -8    2.80    0.89
  11  -1  -8    3.27    0.83
  11  -1  -8    3.22    0.85
  11  -1  -8    3.69    0.86
  11  -1  -8    3.53    0.74
  11  -1  -8    2.49    0.81
 -11   1   8    3.49    0.89
 -11   1   8    2.69    0.86
 -11   1   8    3.53    0.74
 -11   1   8    4.03    0.88
 -11   1   8    3.57    0.88
  12   0  -9    0.42    0.91
  12   0  -9   -1.20    0.72
  12   0  -9    1.38    0.85
  12   0  -9    0.04    0.81
  12   0  -9    0.24    0.83
 -12   0   9    0.42    0.94
 -12   0   9    0.36    0.88
 -12   0   9    0.15    0.68
 -12   0   9   -0.55    0.84
 -12   0   9   -0.07    0.91
  13   1 -10    5.97    1.34
  13   1 -10    8.98    1.33
  13   1 -10    4.04    1.24
  13   1 -10    6.23    1.26
  13   1 -10    7.16    1.31
  13   1 -10    5.98    1.12
 -13  -1  10    8.33    1.38
 -13  -1  10    6.86    1.38
 -13  -1  10    8.31    1.20
 -13  -1  10    7.05    1.36
 -13  -1  10    6.84    1.35
  14   2 -11   15.81    2.03
  14   2 -11   13.28    1.95
  14   2 -11   16.85    2.02
 -14  -2  11   13.94    1.80
 -14  -2  11   16.20    2.02
 -14  -2  11   15.79    1.65
 -14  -2  11   16.15    2.23
 -14  -2  11   13.01    1.99
  15   3 -12   -0.65    1.44
 -15  -3  12    0.48    1.17
 -15  -3  12    1.22    1.61
  16   4 -13    1.51    1.87
  16   4 -13   -0.75    2.50
  16   4 -13    0.41    1.68
 -16  -4  13    2.77    1.64
 -16  -4  13   -0.66    1.69
  17   5 -14    3.15    2.40
  17   5 -14    1.87    2.20
 -17  -5  14    3.30    2.10
 -17  -5  14   -0.86    2.65
 -17  -5  14   -1.21    1.86
  18   6 -15   -0.63    2.85
  18   6 -15    6.73    2.87
 -18  -6  15   -0.71    3.28
 -18  -6  15    0.69    2.80
 -18  -6  15    3.26    2.42
  -4 -14   6    2.07    2.61
   4  14  -6    4.97    3.00
   4  14  -6    2.01    3.99
  -3 -13   5    4.26    2.20
   3  13  -5    2.89    3.10
   3  13  -5    3.00    2.19
   3  13  -5    0.70    2.36
  -2 -12   4   10.85    1.95
   2  12  -4    7.55    2.56
   2  12  -4   11.04    2.16
   2  12  -4    8.50    2.17
  -1 -11   3    1.43    1.25
  -1 -11   3    1.19    1.52
   1  11  -3    1.45    1.76
   1  11  -3    1.21    1.56
   1  11  -3    1.53    1.35
   1  11  -3    1.30    1.78
   0 -10   2    1.70    1.04
   0 -10   2   -0.13    1.20
   0 -10   2    1.40    1.26
   0  10  -2    2.91    1.27
   0  10  -2    3.14    1.17
   0  10  -2    0.85    1.08
   0  10  -2    1.91    1.37
   0  10  -2    1.53    1.36
   1  -9   1    7.73    1.24
   1  -9   1    7.71    1.06
   1  -9   1    5.63    1.13
  -1   9  -1    5.84    1.17
  -1   9  -1    7.40    1.27
  -1   9  -1    7.35    1.23
  -1   9  -1    8.40    1.27
  -1   9  -1    6.90    1.10
   2  -8   0   23.84    1.70
   2  -8   0   22.82    1.51
   2  -8   0   20.65    1.63
  -2   8   0   25.58    1.78
  -2   8   0   21.01    1.85
  -2   8   0   23.53    1.53
  -2   8   0   25.68    1.78
  -2   8   0   22.39    1.76
   3  -7  -1   42.19    2.00
   3  -7  -1   39.05    2.15
   3  -7  -1   43.02    2.16
  -3   7   1   40.89    2.22
  -3   7   1   36.41    2.57
  -3   7   1   41.04    2.22
  -3   7   1   38.73    1.95
  -3   7   1   38.32    2.50
  -3   7   1   40.42    2.19
   4  -6  -2   28.05    2.01
   4  -6  -2   30.62    1.71
   4  -6  -2   31.57    1.54
  -4   6   2   27.79    1.48
  -4   6   2   32.82    1.70
  -4   6   2   34.28    1.72
  -4   6   2   33.96    1.72
  -4   6   2   28.86    1.74
  -4   6   2   31.34    2.06
  -4   6   2   27.23    1.97
   5  -5  -3   24.45    1.20
   5  -5  -3   23.54    1.69
  -5   5   3   23.61    1.21
  -5   5   3   26.84    1.42
  -5   5   3   22.84    1.67
  -5   5   3   23.73    1.45
  -5   5   3   23.59    1.46
  -5   5   3   27.98    1.43
   6  -4  -4   10.88    1.08
   6  -4  -4   11.87    0.99
  -6   4   4   10.99    0.73
  -6   4   4   11.73    1.02
  -6   4   4   12.64    1.09
  -6   4   4   11.38    0.72
  -6   4   4   12.03    0.95
  -6   4   4   10.32    0.96
  -6   4   4   11.98    0.86
   7  -3  -5    1.39    0.49
   7  -3  -5    1.54    0.61
   7  -3  -5    1.15    0.38
   7  -3  -5    2.19    0.40
   7  -3  -5    1.26    0.43
   7  -3  -5    1.34    0.51
  -7   3   5    1.35    0.56
  -7   3   5    1.16    0.48
  -7   3   5    1.59    0.56
   8  -2  -6  107.44    4.60
   8  -2  -6  107.10    4.41
   8  -2  -6  102.78    4.98
   8  -2  -6  104.49    5.02
   8  -2  -6  109.00    4.94
   8  -2  -6  107.57    5.44
  -8   2   6  103.78    5.04
  -8   2   6  102.72    5.05
  -8   2   6  108.39    4.40
  -8   2   6  107.58    5.41
  -8   2   6  104.42    4.94
   9  -1  -7   14.69    1.25
   9  -1  -7   17.10    1.11
   9  -1  -7   17.76    1.41
   9  -1  -7   15.62    1.27
   9  -1  -7   14.64    1.28
   9  -1  -7   16.63    1.26
  -9   1   7   14.78    1.08
  -9   1   7   15.63    1.34
  -9   1   7   14.23    1.33
  -9   1   7   16.14    1.39
  -9   1   7   14.87    1.32
  10   0  -8   27.04    1.71
  10   0  -8   26.16    1.54
  10   0  -8   24.55    1.79
  10   0  -8   27.08    1.86
  10   0  -8   22.95    1.73
 -10   0   8   26.51    1.80
 -10   0   8   25.88    1.53
 -10   0   8   24.01    1.86
 -10   0   8   25.75    1.88
 -10   0   8   23.86    1.83
  11   1  -9    2.96    0.99
  11   1  -9    1.58    0.90
  11   1  -9    3.30    0.89
  11   1  -9    1.96    0.96
  11   1  -9    1.23    0.75
  11   1  -9    1.47    0.82
 -11  -1   9    2.49    0.98
 -11  -1   9    1.18    1.03
 -11  -1   9    0.93    0.85
 -11  -1   9    1.86    0.75
 -11  -1   9    1.49    0.76
 -11  -1   9    1.87    0.84
  12   2 -10    4.08    1.23
  12   2 -10    1.40    0.95
  12   2 -10    3.68    1.22
  12   2 -10    2.16    1.05
  12   2 -10    1.98    1.07
  12   2 -10    3.40    1.04
 -12  -2  10    2.08    0.95
 -12  -2  10    1.65    1.07
 -12  -2  10    0.68    1.10
 -12  -2  10    1.80    1.10
 -12  -2  10    1.19    1.13
 -12  -2  10    1.57    0.84
  13   3 -11    9.00    1.94
  13   3 -11    8.79    1.72
  13   3 -11   10.01    1.67
  13   3 -11   11.46    1.57
  13   3 -11    9.78    1.64
 -13  -3  11   10.28    1.59
 -13  -3  11   10.51    1.76
 -13  -3  11   10.24    1.41
  14   4 -12    0.32    1.89
 -14  -4  12   -1.04    1.92
 -14  -4  12   -0.10    1.33
 -14  -4  12    0.94    1.63
 -14  -4  12   -0.42    1.26
  15   5 -13   -0.30    1.88
  15   5 -13   -1.09    2.52
  15   5 -13    1.24    1.70
 -15  -5  13   -0.29    1.66
 -15  -5  13    0.34    2.07
  16   6 -14    3.05    2.25
  16   6 -14    1.03    2.31
 -16  -6  14    3.70    2.01
 -16  -6  14    4.72    2.36
 -16  -6  14    4.02    2.69
  17   7 -15    5.84    2.96
  17   7 -15    4.24    2.89
 -17  -7  15    3.07    2.69
 -17  -7  15    5.91    2.75
  -5 -13   6    4.39    2.15
   5  13  -6   -1.25    3.25
   5  13  -6    1.39    2.55
   5  13  -6    5.31    2.42
  -4 -12   5    5.68    1.81
   4  12  -5    2.94    2.56
   4  12  -5    3.02    1.84
   4  12  -5    2.69    2.12
  -3 -11   4   11.08    1.71
  -3 -11   4   11.33    1.95
   3  11  -4    9.74    1.94
   3  11  -4    7.95    1.73
   3  11  -4    6.79    2.03
   3  11  -4    8.56    2.18
  -2 -10   3    8.93    1.56
  -2 -10   3   11.48    1.49
   2  10  -3    8.94    1.79
   2  10  -3   12.12    1.79
   2  10  -3   10.67    1.70
   2  10  -3   10.65    1.65
   2  10  -3   10.83    1.60
  -1  -9   2   13.42    1.54
  -1  -9   2   15.46    1.73
  -1  -9   2   16.09    1.55
  -1  -9   2   13.42    1.66
   1   9  -2   15.62    1.97
   1   9  -2   15.97    1.96
   1   9  -2   14.58    1.71
   1   9  -2   12.39    1.40
   1   9  -2   11.01    1.69
   0  -8   1    5.87    0.97
   0  -8   1    5.06    0.91
   0  -8   1    6.88    1.00
   0  -8   1    6.70    0.82
   0   8  -1    4.88    0.93
   0   8  -1    6.60    1.03
   0   8  -1    5.68    1.02
   0   8  -1    5.68    1.05
   0   8  -1    4.29    0.94
   1  -7   0   -0.86    0.59
   1  -7   0   -0.07    0.50
   1  -7   0    0.29    0.61
   1  -7   0   -0.63    0.54
  -1   7   0    0.95    0.63
  -1   7   0    0.37    0.52
  -1   7   0    0.66    0.57
  -1   7   0    1.02    0.62
  -1   7   0    0.67    0.66
   2  -6  -1    6.47    0.75
   2  -6  -1    5.22    0.79
   2  -6  -1    6.74    0.69
   2  -6  -1    6.69    0.85
  -2   6   1    7.74    0.90
  -2   6   1    6.64    0.96
  -2   6   1    6.84    0.83
  -2   6   1    7.85    0.73
  -2   6   1    6.49    0.87
  -2   6   1    6.92    0.94
   3  -5  -2    1.79    0.37
   3  -5  -2    2.79    0.45
   3  -5  -2    1.56    0.40
   3  -5  -2    2.04    0.48
   3  -5  -2    3.19    0.45
   3  -5  -2    1.88    0.53
  -3   5   2    1.45    0.52
  -3   5   2    1.88    0.56
  -3   5   2    3.05    0.49
  -3   5   2    1.49    0.34
  -3   5   2    2.45    0.48
   4  -4  -3    3.78    0.64
   4  -4  -3    3.41    0.51
   4  -4  -3    3.58    0.54
  -4   4   3    4.28    0.64
  -4   4   3    2.93    0.52
  -4   4   3    3.42    0.47
  -4   4   3    2.25    0.44
  -4   4   3    4.05    0.37
  -4   4   3    2.76    0.48
  -4   4   3    3.63    0.37
   5  -3  -4  172.40    8.29
   5  -3  -4  169.36    7.68
   5  -3  -4  167.00    7.69
  -5   3   4  168.46    7.71
  -5   3   4  167.49    6.95
  -5   3   4  167.79    7.47
  -5   3   4  169.21    6.71
  -5   3   4  167.34    7.70
  -5   3   4  166.71    6.96
  -5   3   4  173.24    8.28
   6  -2  -5   85.78    3.70
   6  -2  -5   89.03    4.06
   6  -2  -5   84.69    3.52
   6  -2  -5   84.04    4.02
   6  -2  -5   84.41    3.95
   6  -2  -5   83.17    4.37
  -6   2   5   86.12    3.51
  -6   2   5   86.29    4.07
  -6   2   5   84.00    4.37
  -6   2   5   85.10    3.67
  -6   2   5   85.52    4.08
  -6   2   5   85.02    3.98
   7  -1  -6   18.65    1.27
   7  -1  -6   18.92    1.22
   7  -1  -6   17.44    1.34
   7  -1  -6   18.26    1.06
   7  -1  -6   19.32    1.24
  -7   1   6   20.51    1.33
  -7   1   6   19.11    1.17
  -7   1   6   19.54    1.30
  -7   1   6   17.18    1.33
  -7   1   6   19.51    1.07
  -7   1   6   20.02    1.33
   8   0  -7   -0.87    0.48
   8   0  -7    0.68    0.56
   8   0  -7   -0.04    0.58
   8   0  -7    0.07    0.46
   8   0  -7   -0.17    0.54
   8   0  -7   -0.94    0.60
  -8   0   7    0.06    0.56
  -8   0   7   -0.50    0.52
  -8   0   7    0.14    0.47
  -8   0   7    0.75    0.50
  -8   0   7   -0.53    0.59
  -8   0   7   -0.34    0.42
   9   1  -8   18.89    1.36
   9   1  -8   19.20    1.60
   9   1  -8   20.36    1.61
   9   1  -8   16.37    1.54
   9   1  -8   18.74    1.38
   9   1  -8   16.55    1.41
  -9  -1   8   18.85    1.52
  -9  -1   8   19.63    1.33
  -9  -1   8   18.79    1.61
  -9  -1   8   16.80    1.59
  -9  -1   8   17.69    1.47
  -9  -1   8   20.04    1.30
  10   2  -9    2.41    0.84
  10   2  -9    1.27    0.80
  10   2  -9    1.99    0.79
  10   2  -9    0.75    0.76
  10   2  -9    2.34    1.05
  10   2  -9    1.42    1.02
 -10  -2   9    2.42    1.07
 -10  -2   9    2.05    0.97
 -10  -2   9    1.82    0.69
 -10  -2   9    2.86    1.06
 -10  -2   9    2.51    0.83
 -10  -2   9    2.23    0.91
  11   3 -10   13.92    1.69
  11   3 -10   14.45    1.65
  11   3 -10   14.47    1.69
  11   3 -10   14.18    1.91
  11   3 -10   16.55    2.25
  11   3 -10   13.65    1.44
 -11  -3  10   14.20    1.87
 -11  -3  10   13.96    1.57
 -11  -3  10   13.71    1.96
 -11  -3  10   14.83    1.75
 -11  -3  10   12.92    1.56
  12   4 -11    4.67    1.85
  12   4 -11    4.09    1.32
  12   4 -11    2.98    1.65
  12   4 -11    4.13    1.32
  12   4 -11    5.30    1.39
 -12  -4  11    4.46    1.53
 -12  -4  11    4.20    1.18
 -12  -4  11    3.43    1.65
 -12  -4  11    4.80    1.26
  13   5 -12    7.55    2.27
  13   5 -12    8.02    1.74
  13   5 -12    4.83    2.38
  13   5 -12    6.16    1.72
 -13  -5  12    7.11    1.56
 -13  -5  12    6.87    1.60
 -13  -5  12    6.31    2.25
 -13  -5  12   10.57    2.11
  14   6 -13   -0.03    1.99
  14   6 -13    4.10    2.10
  14   6 -13    2.47    2.75
 -14  -6  13    4.47    1.69
 -14  -6  13    4.11    2.30
 -14  -6  13    1.27    1.80
  15   7 -14    0.37    2.45
  15   7 -14   -1.66    2.21
 -15  -7  14    0.09    2.91
 -15  -7  14    0.37    2.18
 -15  -7  14   -2.58    2.12
  -7 -13   7   -2.01    2.36
   7  13  -7    1.17    2.27
   7  13  -7   -2.66    3.69
  -6 -12   6   -1.43    1.69
   6  12  -6   -2.71    2.09
   6  12  -6   -0.69    1.88
   6  12  -6    2.77    2.86
  -5 -11   5    1.82    1.91
  -5 -11   5    6.34    1.57
   5  11  -5    4.70    2.09
   5  11  -5    5.65    2.26
   5  11  -5    5.35    1.73
  -4 -10   4   -0.43    1.40
  -4 -10   4    1.99    1.06
   4  10  -4    1.12    1.36
   4  10  -4    1.30    1.59
   4  10  -4   -0.01    1.52
   4  10  -4    0.92    1.23
  -3  -9   3    2.93    0.86
  -3  -9   3    1.15    1.12
  -3  -9   3    2.71    1.07
  -3  -9   3    1.73    1.08
   3   9  -3    0.85    1.04
   3   9  -3    2.14    1.34
   3   9  -3    3.10    1.15
   3   9  -3    2.68    0.98
   3   9  -3    4.17    1.27
  -2  -8   2   26.55    2.04
  -2  -8   2   31.78    2.23
  -2  -8   2   28.56    1.96
  -2  -8   2   30.78    1.83
   2   8  -2   30.91    2.23
   2   8  -2   30.87    1.96
   2   8  -2   30.45    1.90
   2   8  -2   33.79    2.22
   2   8  -2   29.56    2.22
   2   8  -2   31.24    2.27
  -1  -7   1  200.08    8.78
  -1  -7   1  189.30    7.68
  -1  -7   1  191.79    8.77
  -1  -7   1  179.66    7.83
   1   7  -1  188.12    7.68
   1   7  -1  193.93    8.79
   1   7  -1  191.55    8.80
   1   7  -1  174.84    9.30
   1   7  -1  179.29    9.32
   1   7  -1  185.00    7.89
   0  -6   0   34.29    1.85
   0  -6   0   30.87    1.57
   0  -6   0   34.96    1.86
   0  -6   0   32.72    1.76
   0   6   0   33.13    1.88
   0   6   0   33.20    1.88
   0   6   0   31.48    1.75
   0   6   0   31.21    1.59
   0   6   0   27.48    1.96
   0   6   0   29.29    2.00
   1  -5  -1   18.12    1.15
   1  -5  -1   17.44    1.12
   1  -5  -1   18.32    0.95
   1  -5  -1   17.51    1.14
  -1   5   1   17.24    1.16
  -1   5   1   18.53    0.96
  -1   5   1   19.18    1.31
  -1   5   1   17.65    1.16
  -1   5   1   19.27    1.29
  -1   5   1   18.76    1.19
   2  -4  -2    1.07    0.35
   2  -4  -2    0.97    0.31
   2  -4  -2    1.89    0.49
   2  -4  -2    1.28    0.23
  -2   4   2    1.05    0.36
  -2   4   2    1.39    0.24
  -2   4   2    0.21    0.27
  -2   4   2    0.66    0.34
  -2   4   2    1.02    0.38
   3  -3  -3   48.60    2.12
   3  -3  -3   47.44    2.23
   3  -3  -3   44.46    2.27
   3  -3  -3   46.03    2.29
   3  -3  -3   50.64    2.54
  -3   3   3   46.27    2.30
  -3   3   3   44.99    2.30
  -3   3   3   46.62    2.13
  -3   3   3   48.32    2.52
   4  -2  -4   25.43    1.38
   4  -2  -4   25.56    1.55
   4  -2  -4   25.89    1.12
   4  -2  -4   25.52    1.38
   4  -2  -4   25.28    1.35
  -4   2   4   26.10    1.54
  -4   2   4   25.46    1.27
  -4   2   4   25.87    1.30
  -4   2   4   24.56    1.39
  -4   2   4   25.41    1.40
  -4   2   4   25.64    1.11
  -4   2   4   25.45    1.38
   5  -1  -5   15.53    1.24
   5  -1  -5   18.10    0.96
   5  -1  -5   20.77    1.18
   5  -1  -5   19.94    1.08
  -5   1   5   21.29    1.23
  -5   1   5   19.95    1.21
  -5   1   5   18.89    1.05
  -5   1   5   17.87    0.95
  -5   1   5   20.54    1.21
   6   0  -6   55.68    2.92
   6   0  -6   57.42    2.80
   6   0  -6   59.37    3.11
   6   0  -6   55.01    2.93
   6   0  -6   59.44    2.52
   6   0  -6   57.00    2.59
  -6   0   6   58.50    2.52
  -6   0   6   56.35    2.95
  -6   0   6   63.68    3.13
  -6   0   6   55.85    2.82
  -6   0   6   56.75    2.56
  -6   0   6   53.85    2.94
   7   1  -7   77.86    3.27
   7   1  -7   71.51    3.79
   7   1  -7   72.38    3.76
   7   1  -7   71.42    3.56
   7   1  -7   80.20    4.00
   7   1  -7   73.97    3.32
  -7  -1   7   82.92    4.00
  -7  -1   7   72.10    3.28
  -7  -1   7   70.31    3.77
  -7  -1   7   70.41    3.78
  -7  -1   7   71.49    3.58
  -7  -1   7   76.60    3.28
   8   2  -8   16.26    1.38
   8   2  -8   13.77    1.23
   8   2  -8   15.27    1.25
   8   2  -8   15.93    1.19
   8   2  -8   10.01    1.41
   8   2  -8   12.73    1.52
  -8  -2   8   13.68    1.13
  -8  -2   8   16.99    1.48
  -8  -2   8   12.91    1.52
  -8  -2   8   12.64    1.29
  -8  -2   8   16.03    1.19
  -8  -2   8   10.37    1.45
   9   3  -9    0.41    0.72
   9   3  -9    1.28    1.21
   9   3  -9   -0.13    0.69
   9   3  -9    0.63    0.78
   9   3  -9    1.53    0.81
   9   3  -9    0.70    1.04
  -9  -3   9    2.01    0.82
  -9  -3   9    0.55    0.81
  -9  -3   9    1.35    1.05
  -9  -3   9    1.74    0.69
  -9  -3   9    1.06    0.75
  10   4 -10   12.41    1.92
  10   4 -10    9.81    1.30
  10   4 -10   16.07    2.01
  10   4 -10   12.84    1.48
  10   4 -10   11.25    1.55
 -10  -4  10   11.24    1.38
 -10  -4  10    9.92    1.62
 -10  -4  10    9.17    1.48
 -10  -4  10   11.73    1.57
 -10  -4  10   13.83    1.79
 -10  -4  10   12.76    1.65
  11   5 -11    5.25    1.88
  11   5 -11    3.08    2.00
  11   5 -11    2.96    1.28
  11   5 -11    2.09    1.25
  11   5 -11    2.54    1.20
 -11  -5  11    4.24    1.89
 -11  -5  11    3.88    1.21
 -11  -5  11    2.90    1.30
 -11  -5  11    3.49    1.59
  12   6 -12    4.33    1.63
  12   6 -12    2.33    1.45
  12   6 -12    5.62    2.35
  12   6 -12    1.05    2.26
 -12  -6  12    3.25    1.47
 -12  -6  12    4.92    2.46
 -12  -6  12    5.54    1.99
 -12  -6  12    5.40    1.54
  13   7 -13    0.74    2.86
  13   7 -13   -1.73    1.70
  13   7 -13    0.46    1.95
 -13  -7  13    0.02    2.56
 -13  -7  13    0.05    1.81
 -13  -7  13    1.76    1.85
  14   8 -14    3.64    2.50
  14   8 -14    1.67    2.34
 -14  -8  14    2.70    2.36
  -9 -13   8    1.91    2.52
   9  13  -8   -4.94    4.22
   9  13  -8   -0.12    2.70
   9  13  -8    7.72    2.80
  -8 -12   7    6.48    2.03
   8  12  -7   -1.49    2.15
   8  12  -7    2.51    2.08
   8  12  -7   -1.50    3.24
  -7 -11   6    0.38    1.51
   7  11  -6   -0.89    2.42
   7  11  -6   -2.03    1.79
   7  11  -6   -0.62    1.58
  -6 -10   5   38.83    3.36
  -6 -10   5   44.05    2.84
   6  10  -5   42.63    3.57
   6  10  -5   42.73    3.63
   6  10  -5   40.69    3.10
  -5  -9   4   32.01    2.08
  -5  -9   4   22.85    2.51
  -5  -9   4   29.09    2.25
  -5  -9   4   27.29    2.48
   5   9  -4   29.62    2.70
   5   9  -4   30.68    2.67
   5   9  -4   30.27    2.49
   5   9  -4   29.97    2.35
   5   9  -4   30.63    2.34
  -4  -8   3    7.03    1.30
  -4  -8   3    9.77    1.47
  -4  -8   3    8.48    1.33
  -4  -8   3    9.44    1.18
  -4  -8   3    9.76    1.22
   4   8  -3    8.76    1.41
   4   8  -3    9.21    1.18
   4   8  -3   12.48    1.69
   4   8  -3   11.18    1.43
   4   8  -3   10.10    1.43
  -3  -7   2    0.79    0.59
  -3  -7   2    0.92    0.69
  -3  -7   2    0.16    0.71
  -3  -7   2    0.14    0.73
  -3  -7   2    1.26    0.56
   3   7  -2    1.20    0.70
   3   7  -2    0.57    0.60
   3   7  -2    1.31    0.80
   3   7  -2    1.06    0.88
   3   7  -2    1.26    0.67
  -2  -6   1    6.08    0.90
  -2  -6   1    7.36    0.86
  -2  -6   1    5.46    0.73
  -2  -6   1    3.94    0.77
  -2  -6   1    6.34    0.70
   2   6  -1    6.96    0.82
   2   6  -1    6.44    0.95
   2   6  -1    6.95    0.89
   2   6  -1    6.96    1.03
   2   6  -1    6.22    0.82
   2   6  -1    7.37    1.01
  -1  -5   0   28.70    1.66
  -1  -5   0   28.00    1.54
  -1  -5   0   29.65    1.39
   1   5   0   30.52    1.79
   1   5   0   28.17    1.75
   1   5   0   29.08    1.55
   1   5   0   29.62    1.68
   1   5   0   29.77    1.42
   1   5   0   28.26    1.68
   0  -4  -1   19.93    1.10
   0  -4  -1   18.49    1.05
   0  -4  -1   17.88    0.87
   0  -4  -1   14.61    1.14
   0   4   1   16.47    1.16
   0   4   1   17.39    0.87
   0   4   1   17.92    1.05
   0   4   1   19.34    1.14
   0   4   1   19.25    1.11
   1  -3  -2    8.82    0.64
   1  -3  -2    9.06    0.60
  -1   3   2    8.27    0.66
  -1   3   2    9.14    0.60
  -1   3   2   10.37    0.68
   2  -2  -3   97.09    4.27
   2  -2  -3   99.27    3.99
   2  -2  -3   94.32    4.45
  -2   2   3   90.41    4.45
  -2   2   3  100.99    4.75
  -2   2   3   94.21    4.27
   3  -1  -4   26.57    1.23
   3  -1  -4   28.34    1.46
   3  -1  -4   28.99    1.52
   3  -1  -4   28.98    1.52
  -3   1   4   29.04    1.34
  -3   1   4   27.15    1.24
  -3   1   4   29.29    1.49
  -3   1   4   30.01    1.54
   4   0  -5    0.89    0.34
   4   0  -5    0.14    0.23
   4   0  -5    0.55    0.33
   4   0  -5    0.46    0.37
   4   0  -5    0.23    0.36
   4   0  -5    0.42    0.33
  -4   0   5    0.18    0.33
  -4   0   5   -0.27    0.37
  -4   0   5   -0.20    0.27
  -4   0   5    0.18    0.34
   5   1  -6    0.22    0.49
   5   1  -6    0.63    0.42
   5   1  -6    0.37    0.49
   5   1  -6    0.53    0.35
   5   1  -6    0.93    0.48
   5   1  -6    0.35    0.37
  -5  -1   6    0.03    0.32
  -5  -1   6    0.33    0.40
  -5  -1   6    0.67    0.51
  -5  -1   6    0.69    0.35
  -5  -1   6    1.45    0.59
  -5  -1   6    0.94    0.45
   6   2  -7   29.84    1.60
   6   2  -7   29.44    1.61
   6   2  -7   27.49    1.89
   6   2  -7   31.15    1.70
  -6  -2   7   29.20    1.56
  -6  -2   7   32.09    1.94
  -6  -2   7   27.70    1.60
  -6  -2   7   30.35    1.74
  -6  -2   7   31.14    1.96
  -6  -2   7   28.14    1.95
   7   3  -8    4.30    0.79
   7   3  -8    5.57    1.01
   7   3  -8    3.12    0.83
   7   3  -8    3.72    0.79
   7   3  -8    7.88    1.19
  -7  -3   8    5.43    1.05
  -7  -3   8    2.62    0.78
  -7  -3   8    5.80    0.78
  -7  -3   8    4.50    0.78
  -7  -3   8    5.29    0.83
   8   4  -9   10.39    1.43
   8   4  -9   11.31    1.38
   8   4  -9   13.93    1.96
   8   4  -9   12.06    1.34
   8   4  -9   11.46    1.51
  -8  -4   9   10.69    1.40
  -8  -4   9   12.35    1.32
  -8  -4   9   10.59    1.44
  -8  -4   9   10.53    1.31
  -8  -4   9   13.83    1.76
  -8  -4   9   13.13    1.82
   9   5 -10   20.97    2.04
   9   5 -10   23.43    2.62
   9   5 -10   24.52    2.47
   9   5 -10   23.18    1.93
   9   5 -10   21.38    1.92
  -9  -5  10   23.60    1.95
  -9  -5  10   21.12    2.47
  -9  -5  10   22.31    1.89
  -9  -5  10   17.67    1.76
  -9  -5  10   22.06    2.56
  10   6 -11    2.39    1.38
  10   6 -11    2.14    1.28
  10   6 -11    1.80    2.04
  10   6 -11    1.79    1.36
  10   6 -11    1.83    1.90
 -10  -6  11    1.25    1.65
 -10  -6  11    0.78    1.93
 -10  -6  11    1.21    1.22
 -10  -6  11    2.28    1.26
 -10  -6  11    0.66    1.27
  11   7 -12    2.63    2.54
  11   7 -12   -1.59    2.52
  11   7 -12    1.35    1.74
  11   7 -12   -1.45    1.59
 -11  -7  12   -0.45    1.49
 -11  -7  12   -2.84    2.05
 -11  -7  12   -0.73    1.52
  12   8 -13   -1.95    1.92
  12   8 -13    1.08    3.26
  12   8 -13   -4.02    1.93
 -12  -8  13    5.32    2.04
  13   9 -14   -0.16    4.35
  13   9 -14    0.72    2.67
 -13  -9  14    7.46    2.73
 -10 -12   8    2.24    2.22
  10  12  -8    3.54    2.52
  10  12  -8   -2.36    3.45
  10  12  -8    1.89    2.39
  -9 -11   7    0.52    1.68
   9  11  -7   -0.66    3.03
   9  11  -7    0.97    2.02
   9  11  -7    3.14    1.95
  -8 -10   6    1.08    1.94
  -8 -10   6   -0.57    1.27
   8  10  -6   -0.02    1.43
   8  10  -6    0.52    2.04
   8  10  -6    3.73    2.18
  -7  -9   5    6.44    1.18
  -7  -9   5    4.31    1.65
  -7  -9   5    1.47    1.59
   7   9  -5    4.86    1.40
   7   9  -5    5.57    1.29
   7   9  -5    5.34    1.60
   7   9  -5    7.66    1.80
  -6  -8   4    5.80    1.02
  -6  -8   4    7.25    1.25
  -6  -8   4    7.64    1.26
  -6  -8   4    6.61    1.09
  -6  -8   4    4.55    1.31
   6   8  -4    6.22    1.37
   6   8  -4    6.61    1.22
   6   8  -4    6.09    1.18
   6   8  -4    7.66    1.39
   6   8  -4    6.75    1.08
  -5  -7   3    9.27    1.15
  -5  -7   3   10.65    1.36
  -5  -7   3   12.90    1.43
  -5  -7   3   10.17    1.23
  -5  -7   3   11.09    1.33
   5   7  -3   11.35    1.30
   5   7  -3   12.44    1.31
   5   7  -3   12.83    1.28
   5   7  -3   10.87    1.42
   5   7  -3   12.00    1.51
  -4  -6   2   32.80    1.99
  -4  -6   2   27.73    1.97
  -4  -6   2   31.15    1.69
  -4  -6   2   34.02    2.02
   4   6  -2   31.46    2.00
   4   6  -2   32.83    1.82
   4   6  -2   31.61    1.70
   4   6  -2   32.00    2.07
   4   6  -2   29.48    1.99
  -3  -5   1    2.69    0.50
  -3  -5   1    2.33    0.56
  -3  -5   1    3.05    0.50
  -3  -5   1    3.34    0.57
  -3  -5   1    2.40    0.60
   3   5  -1    2.64    0.54
   3   5  -1    2.62    0.62
   3   5  -1    2.99    0.55
   3   5  -1    3.09    0.59
  -2  -4   0    0.16    0.37
  -2  -4   0   -0.08    0.31
  -2  -4   0    0.11    0.21
   2   4   0    0.10    0.27
   2   4   0   -0.14    0.33
   2   4   0   -0.27    0.25
   2   4   0   -0.53    0.34
   2   4   0    0.37    0.32
   2   4   0    0.43    0.41
  -1  -3  -1    3.50    0.46
  -1  -3  -1    3.59    0.38
  -1  -3  -1    4.56    0.33
  -1  -3  -1    3.00    0.43
   1   3   1    3.64    0.40
   1   3   1    2.40    0.40
   1   3   1    3.22    0.43
   1   3   1    3.35    0.44
   0  -2  -2  106.15    4.19
   0  -2  -2   95.59    4.70
   0  -2  -2  102.73    4.48
   0  -2  -2   93.88    4.70
   0  -2  -2  106.70    4.95
   0   2   2   94.59    4.70
   0   2   2   97.77    4.71
   0   2   2  111.20    4.20
   0   2   2   97.76    4.47
   0   2   2  110.67    4.96
   1  -1  -3  313.40   14.93
   1  -1  -3  309.94   12.35
   1  -1  -3  317.58   13.55
   1  -1  -3  316.56   14.18
   1  -1  -3  320.14   12.54
   1  -1  -3  320.21   14.18
  -1   1   3  289.62   12.34
  -1   1   3  316.55   13.55
  -1   1   3  310.09   14.92
  -1   1   3  329.29   14.19
  -1   1   3  314.23   12.54
  -1   1   3  322.05   14.18
   2   0  -4   18.99    0.86
   2   0  -4   17.48    0.84
   2   0  -4   15.76    1.04
   2   0  -4   16.54    0.97
   2   0  -4   17.12    1.04
  -2   0   4   15.56    1.05
  -2   0   4   17.99    0.85
  -2   0   4   15.60    1.04
  -2   0   4   17.27    0.84
   3   1  -5   80.12    3.33
   3   1  -5   81.25    3.83
   3   1  -5   79.81    3.62
   3   1  -5   82.04    3.31
   3   1  -5   75.83    4.04
   3   1  -5   82.57    3.88
  -3  -1   5   83.78    3.85
  -3  -1   5   78.48    3.30
  -3  -1   5   70.15    3.31
  -3  -1   5   79.73    3.64
  -3  -1   5   74.15    4.07
  -3  -1   5   82.33    3.87
   4   2  -6    0.41    0.37
   4   2  -6    0.39    0.39
   4   2  -6    0.62    0.61
   4   2  -6    0.33    0.44
  -4  -2   6    0.56    0.51
  -4  -2   6    0.28    0.51
  -4  -2   6   -0.10    0.42
  -4  -2   6    0.24    0.45
  -4  -2   6   -0.12    0.37
  -4  -2   6    0.36    0.34
   5   3  -7    8.35    1.05
   5   3  -7    7.98    1.21
   5   3  -7    8.31    0.92
   5   3  -7    8.43    1.14
   5   3  -7    7.75    0.91
  -5  -3   7    7.87    0.93
  -5  -3   7    7.66    0.91
  -5  -3   7   10.25    0.86
  -5  -3   7    8.64    1.11
  -5  -3   7    8.94    1.17
  -5  -3   7    7.15    1.00
   6   4  -8    0.04    0.98
   6   4  -8    1.56    0.75
   6   4  -8    0.73    0.68
   6   4  -8    1.42    0.70
  -6  -4   8    1.12    0.93
  -6  -4   8    2.47    1.08
  -6  -4   8    0.47    0.70
  -6  -4   8    1.43    0.75
  -6  -4   8    1.75    0.66
  -6  -4   8    0.92    0.63
   7   5  -9   23.30    1.77
   7   5  -9   22.28    2.31
   7   5  -9   28.20    2.51
   7   5  -9   22.45    1.71
   7   5  -9   22.68    2.12
  -7  -5   9   26.74    2.36
  -7  -5   9   22.78    1.66
  -7  -5   9   23.83    1.80
  -7  -5   9   21.84    2.14
  -7  -5   9   22.96    2.37
  -7  -5   9   22.25    1.72
   8   6 -10    1.84    1.10
   8   6 -10    4.07    1.55
   8   6 -10    3.90    1.62
   8   6 -10    0.49    1.00
   8   6 -10    1.35    1.15
  -8  -6  10    0.74    0.99
  -8  -6  10    0.64    0.96
  -8  -6  10    1.49    1.45
  -8  -6  10    0.36    1.71
  -8  -6  10    0.45    1.11
   9   7 -11    0.23    1.51
   9   7 -11    3.00    1.26
   9   7 -11    2.32    2.11
   9   7 -11    0.60    1.37
   9   7 -11   -0.03    2.24
  -9  -7  11    1.55    1.32
  -9  -7  11    0.52    1.25
  -9  -7  11    1.30    1.42
  -9  -7  11    0.09    1.87
  10   8 -12    1.06    2.75
  10   8 -12    3.35    1.84
  10   8 -12   -1.20    1.77
 -10  -8  12    0.89    2.53
 -10  -8  12    3.44    1.75
  11   9 -13   -0.52    3.59
  11   9 -13   -1.19    2.28
  11   9 -13    2.51    2.39
 -11  -9  13    5.07    2.16
 -12 -12   9    4.36    2.61
  12  12  -9   -2.90    4.31
  12  12  -9    1.00    3.12
  12  12  -9    0.12    2.92
 -11 -11   8    2.77    1.92
  11  11  -8    4.13    2.22
  11  11  -8    3.12    3.26
  11  11  -8    4.27    2.23
 -10 -10   7    2.76    1.51
 -10 -10   7    3.43    2.37
  10  10  -7    2.76    1.70
  10  10  -7    1.20    2.47
  10  10  -7    4.81    2.42
  10  10  -7    0.34    1.76
  -9  -9   6    8.40    2.08
  -9  -9   6   16.64    2.28
   9   9  -6   11.98    2.17
   9   9  -6   13.35    1.98
   9   9  -6   12.22    2.10
   9   9  -6   11.62    1.71
  -8  -8   5   -0.28    1.37
  -8  -8   5    0.00    0.86
  -8  -8   5    0.21    0.99
  -8  -8   5   -0.29    1.31
   8   8  -5   -1.13    1.32
   8   8  -5    1.93    1.27
   8   8  -5   -0.48    0.82
   8   8  -5   -1.15    1.13
  -7  -7   4    4.55    1.06
  -7  -7   4    1.39    0.84
  -7  -7   4    0.80    1.03
  -7  -7   4    1.94    1.11
  -7  -7   4    1.93    0.72
   7   7  -4    1.63    1.16
   7   7  -4    2.59    0.83
   7   7  -4    1.13    0.73
   7   7  -4    2.17    0.87
   7   7  -4    2.91    1.07
  -6  -6   3    8.03    1.16
  -6  -6   3    8.18    1.00
  -6  -6   3    7.57    1.02
  -6  -6   3    8.83    1.10
   6   6  -3    9.22    1.01
   6   6  -3    6.57    1.00
   6   6  -3    7.18    0.93
   6   6  -3    8.22    1.17
   6   6  -3    9.07    1.27
  -5  -5   2   37.50    2.28
  -5  -5   2   37.84    1.88
  -5  -5   2   36.33    2.18
  -5  -5   2   40.65    2.17
  -5  -5   2   37.93    1.94
   5   5  -2   39.27    2.25
   5   5  -2   39.82    2.00
   5   5  -2   36.25    1.87
   5   5  -2   37.23    2.21
   5   5  -2   36.45    2.18
  -4  -4   1  142.91    6.82
  -4  -4   1  142.17    6.56
  -4  -4   1  138.81    5.71
  -4  -4   1  138.82    6.56
   4   4  -1  131.81    6.59
   4   4  -1  143.17    5.72
   4   4  -1  138.96    5.85
   4   4  -1  139.78    6.56
   4   4  -1  142.82    6.85
  -3  -3   0  177.57    8.30
  -3  -3   0  185.50    7.39
  -3  -3   0  184.12    8.31
  -3  -3   0  186.97    7.86
  -3  -3   0  173.70    7.23
   3   3   0  182.61    8.31
   3   3   0  184.42    7.85
   3   3   0  182.91    8.32
   3   3   0  179.07    8.66
   3   3   0  178.36    8.66
   3   3   0  182.92    7.39
   3   3   0  174.86    7.23
  -2  -2  -1  177.94    7.79
  -2  -2  -1  158.03    8.10
  -2  -2  -1  176.96    7.79
  -2  -2  -1  182.38    7.42
  -2  -2  -1  159.78    6.76
  -2  -2  -1  174.51    6.91
   2   2   1  159.48    6.76
   2   2   1  177.33    7.79
   2   2   1  156.06    8.10
   2   2   1  179.51    7.42
   2   2   1  168.73    7.77
   2   2   1  173.95    6.91
  -1  -1  -2  164.53    7.12
  -1  -1  -2  165.23    6.48
  -1  -1  -2  164.26    7.46
  -1  -1  -2  161.92    7.79
  -1  -1  -2  161.05    7.46
  -1  -1  -2  163.14    6.57
   1   1   2  171.27    7.79
   1   1   2  160.64    7.45
   1   1   2  163.43    6.57
   1   1   2  162.40    7.46
   1   1   2  161.72    7.13
   0   0  -3    0.26    0.26
   0   0  -3   -0.08    0.19
   0   0  -3    0.00    0.21
   0   0  -3    0.15    0.25
   0   0   3   -0.04    0.23
   0   0   3    0.36    0.14
   0   0   3   -0.07    0.19
   0   0   3    0.30    0.23
   0   0   3    0.05    0.17
   0   0   3   -0.06    0.27
   0   0   3    0.01    0.14
   1   1  -4    1.35    0.39
   1   1  -4    0.88    0.38
   1   1  -4    1.77    0.34
   1   1  -4    0.26    0.28
   1   1  -4    0.81    0.26
  -1  -1   4    1.67    0.41
  -1  -1   4    0.93    0.20
  -1  -1   4    0.35    0.31
  -1  -1   4    2.09    0.42
   2   2  -5    0.75    0.46
   2   2  -5    0.59    0.36
   2   2  -5    0.28    0.39
   2   2  -5    1.18    0.52
   2   2  -5    0.90    0.26
   2   2  -5    0.65    0.35
  -2  -2   5    1.08    0.39
  -2  -2   5    0.92    0.50
  -2  -2   5    1.07    0.50
  -2  -2   5    1.24    0.30
  -2  -2   5    1.38    0.37
  -2  -2   5    0.32    0.34
   3   3  -6    4.52    0.83
   3   3  -6    6.73    0.98
   3   3  -6    7.08    1.05
   3   3  -6    6.49    0.78
  -3  -3   6    4.45    0.75
  -3  -3   6    7.73    0.90
  -3  -3   6    7.51    1.00
  -3  -3   6    5.91    0.75
  -3  -3   6    6.49    0.79
  -3  -3   6    8.32    0.72
   4   4  -7   45.25    2.10
   4   4  -7   39.70    2.62
   4   4  -7   43.63    2.23
   4   4  -7   41.94    2.60
   4   4  -7   40.58    2.63
  -4  -4   7   44.96    2.64
  -4  -4   7   41.93    2.27
  -4  -4   7   42.17    2.19
  -4  -4   7   46.50    2.56
  -4  -4   7   41.69    2.62
   5   5  -8   23.13    1.93
   5   5  -8   24.31    2.17
   5   5  -8   19.44    2.04
   5   5  -8   22.42    1.54
   5   5  -8   23.53    1.56
  -5  -5   8   22.72    1.61
  -5  -5   8   23.83    1.97
  -5  -5   8   20.04    2.01
  -5  -5   8   20.58    1.48
  -5  -5   8   22.43    1.63
   6   6  -9    1.75    0.88
   6   6  -9    2.63    0.95
   6   6  -9    2.62    1.14
   6   6  -9    4.91    1.54
   6   6  -9    2.78    1.42
  -6  -6   9    1.50    1.43
  -6  -6   9    2.25    0.89
  -6  -6   9    0.70    1.29
  -6  -6   9    3.10    1.01
  -6  -6   9    1.04    0.91
   7   7 -10   12.69    1.94
   7   7 -10   10.34    2.16
   7   7 -10   11.42    1.55
   7   7 -10   11.76    2.15
  -7  -7  10    9.20    1.51
  -7  -7  10   16.97    1.96
  -7  -7  10    8.11    1.95
   8   8 -11    8.51    2.67
   8   8 -11    7.12    2.71
   8   8 -11   10.91    2.14
   8   8 -11    9.46    1.78
  -8  -8  11   13.39    1.84
  -8  -8  11    8.94    2.50
  -8  -8  11    7.45    1.97
   9   9 -12    0.09    1.95
   9   9 -12    6.53    3.20
   9   9 -12    5.14    2.25
  -9  -9  12    5.18    2.04
  10  10 -13    5.11    2.87
  10  10 -13    2.22    2.63
  10  10 -13    1.27    4.20
 -10 -10  13    3.55    2.46
 -13 -11   9    1.78    2.09
  13  11  -9   -2.01    3.74
  13  11  -9    6.28    2.57
  13  11  -9    1.31    2.43
 -12 -10   8    1.30    2.49
 -12 -10   8    1.28    1.61
  12  10  -8    1.50    2.97
  12  10  -8   -0.63    1.99
  12  10  -8    0.98    1.98
 -11  -9   7   -0.54    1.29
 -11  -9   7    3.11    2.14
 -11  -9   7   -2.32    2.04
  11   9  -7    0.56    1.48
  11   9  -7   -0.14    1.53
  11   9  -7    2.39    2.11
  11   9  -7    1.77    2.04
 -10  -8   6   11.64    1.54
 -10  -8   6   11.90    1.82
 -10  -8   6   10.09    1.75
 -10  -8   6    9.59    1.64
  10   8  -6    9.88    1.56
  10   8  -6    9.82    1.78
  10   8  -6   12.16    1.63
  10   8  -6   12.44    1.99
  -9  -7   5   22.72    1.76
  -9  -7   5   19.26    2.13
  -9  -7   5   18.74    1.87
  -9  -7   5   23.75    2.24
   9   7  -5   23.17    1.82
   9   7  -5   21.79    1.85
   9   7  -5   23.23    1.90
   9   7  -5   19.38    2.24
   9   7  -5   19.24    2.16
  -8  -6   4   12.91    1.64
  -8  -6   4   14.20    1.59
  -8  -6   4   13.40    1.40
  -8  -6   4   12.71    1.26
   8   6  -4   14.77    1.44
   8   6  -4   13.66    1.30
   8   6  -4   15.79    1.75
   8   6  -4   14.82    1.61
   8   6  -4   10.91    1.39
  -7  -5   3   32.99    2.03
  -7  -5   3   35.15    2.15
  -7  -5   3   32.35    1.78
  -7  -5   3   36.33    1.80
   7   5  -3   31.02    1.77
   7   5  -3   33.09    2.09
   7   5  -3   32.14    1.99
   7   5  -3   33.99    1.89
   7   5  -3   31.77    2.14
  -6  -4   2    5.45    0.67
  -6  -4   2    4.26    0.66
  -6  -4   2    5.15    0.69
  -6  -4   2    5.74    0.84
   6   4  -2    4.72    0.65
   6   4  -2    5.80    0.83
   6   4  -2    6.83    0.81
   6   4  -2    5.59    0.66
  -5  -3   1    3.27    0.58
  -5  -3   1    2.63    0.42
  -5  -3   1    4.31    0.59
  -5  -3   1    2.37    0.38
  -5  -3   1    3.21    0.44
   5   3  -1    2.78    0.39
   5   3  -1    1.87    0.40
   5   3  -1    3.57    0.58
   5   3  -1    4.41    0.64
   5   3  -1    3.92    0.53
  -4  -2   0  809.26   37.20
  -4  -2   0  849.47   35.53
  -4  -2   0  849.49   33.00
  -4  -2   0  822.70   37.22
   4   2   0  824.47   37.21
   4   2   0  858.03   39.03
   4   2   0  808.90   37.21
   4   2   0  823.19   39.02
   4   2   0  841.80   35.53
   4   2   0  841.64   32.64
  -3  -1  -1  393.34   17.08
  -3  -1  -1  407.59   16.35
  -3  -1  -1  400.50   17.08
  -3  -1  -1  384.63   15.11
  -3  -1  -1  351.59   14.96
   3   1   1  403.53   17.09
   3   1   1  374.92   15.11
   3   1   1  401.84   16.34
   3   1   1  320.54   17.83
   3   1   1  398.39   17.08
   3   1   1  346.18   14.96
  -2   0  -2  365.15   18.12
  -2   0  -2  424.65   19.03
  -2   0  -2  401.39   18.14
  -2   0  -2  409.86   17.37
  -2   0  -2  414.69   15.91
  -2   0  -2  413.21   15.99
   2   0   2  442.00   19.04
   2   0   2  401.12   15.98
   2   0   2  409.83   15.91
   2   0   2  383.74   17.35
   2   0   2  380.61   18.12
  -1   1  -3   11.34    0.79
  -1   1  -3   11.77    0.78
  -1   1  -3   10.02    0.67
   1  -1   3   12.43    0.81
   1  -1   3   10.83    0.74
   0   2  -4   49.17    2.47
   0   2  -4   41.33    2.28
   0   2  -4   43.04    2.33
   0   2  -4   45.38    2.16
   0  -2   4   46.42    2.05
   0  -2   4   47.90    2.44
   0  -2   4   42.59    2.28
   0  -2   4   42.71    2.30
   1   3  -5    0.83    0.48
   1   3  -5    0.60    0.43
   1   3  -5    0.42    0.44
   1   3  -5   -0.22    0.56
  -1  -3   5    0.25    0.50
  -1  -3   5    0.43    0.44
  -1  -3   5    0.08    0.43
  -1  -3   5    0.51    0.39
  -1  -3   5    0.28    0.49
   2   4  -6    3.22    0.57
   2   4  -6    4.07    0.87
   2   4  -6    4.50    0.81
   2   4  -6    2.26    0.87
  -2  -4   6    4.27    0.69
  -2  -4   6    2.96    0.76
  -2  -4   6    2.64    0.61
  -2  -4   6    3.68    0.53
  -2  -4   6    2.62    0.79
   3   5  -7    7.59    1.22
   3   5  -7    7.48    0.89
   3   5  -7    8.29    1.24
   3   5  -7    7.75    1.23
  -3  -5   7    8.68    1.22
  -3  -5   7    5.24    0.99
  -3  -5   7    7.00    0.96
  -3  -5   7    8.89    1.15
  -3  -5   7    6.87    0.87
   4   6  -8   37.81    2.75
   4   6  -8   37.76    2.61
   4   6  -8   33.63    1.93
   4   6  -8   30.04    2.52
  -4  -6   8   31.74    2.17
  -4  -6   8   32.28    2.65
  -4  -6   8   34.03    2.47
  -4  -6   8   30.50    2.45
  -4  -6   8   34.58    2.02
   5   7  -9   29.41    2.10
   5   7  -9   24.65    2.54
   5   7  -9   36.41    3.13
   5   7  -9   31.85    2.78
  -5  -7   9   31.70    2.35
  -5  -7   9   32.35    3.11
  -5  -7   9   30.52    2.72
  -5  -7   9   30.18    2.22
   6   8 -10   10.60    2.41
   6   8 -10   10.67    2.10
  -6  -8  10    7.44    1.73
  -6  -8  10   11.22    1.72
   7   9 -11    3.69    1.92
   7   9 -11    3.92    1.83
   7   9 -11    7.92    2.98
  -7  -9  11    3.68    1.95
   8  10 -12   -1.78    3.53
   8  10 -12    1.80    2.25
  -8 -10  12    1.14    2.32
 -15 -11  10    1.67    2.45
  15  11 -10    1.43    2.68
  15  11 -10   -2.06    2.87
 -14 -10   9    4.93    2.08
  14  10  -9    2.11    3.15
  14  10  -9    4.77    2.22
  14  10  -9    9.98    2.53
 -13  -9   8    4.93    2.26
 -13  -9   8    3.22    1.57
  13   9  -8    5.83    2.69
  13   9  -8    5.17    1.91
  13   9  -8    2.82    2.51
 -12  -8   7    2.31    1.25
 -12  -8   7    0.51    1.65
 -12  -8   7    3.93    1.74
 -12  -8   7    3.22    1.46
  12   8  -7    1.69    1.51
  12   8  -7    6.47    2.09
  12   8  -7    2.65    1.30
  12   8  -7    3.90    1.88
 -11  -7   6    1.32    0.91
 -11  -7   6    1.33    1.03
 -11  -7   6    0.09    1.35
 -11  -7   6    0.82    0.90
 -11  -7   6    0.86    0.90
 -11  -7   6   -0.90    1.36
  11   7  -6    0.95    1.39
  11   7  -6    0.01    0.98
  11   7  -6    0.91    1.38
  11   7  -6    1.04    1.07
 -10  -6   5    1.46    0.77
 -10  -6   5    2.39    0.78
 -10  -6   5    1.95    1.11
 -10  -6   5    0.69    0.72
 -10  -6   5    1.58    1.08
 -10  -6   5    0.92    0.77
  10   6  -5    2.98    1.08
  10   6  -5    0.92    0.95
  10   6  -5    2.90    0.87
  10   6  -5    2.15    1.11
  10   6  -5    1.27    0.79
  -9  -5   4   54.03    2.92
  -9  -5   4   53.48    2.63
  -9  -5   4   51.79    2.68
  -9  -5   4   52.12    2.67
  -9  -5   4   51.04    3.05
   9   5  -4   53.47    2.66
   9   5  -4   49.34    2.98
   9   5  -4   53.37    2.62
   9   5  -4   53.20    3.12
   9   5  -4   51.67    2.92
  -8  -4   3  107.40    5.34
  -8  -4   3  107.61    5.35
  -8  -4   3  110.22    4.69
  -8  -4   3  114.08    4.99
  -8  -4   3  114.75    5.44
   8   4  -3  109.28    4.74
   8   4  -3  106.51    4.98
   8   4  -3  107.63    5.43
   8   4  -3  109.50    4.68
   8   4  -3  108.10    5.36
   8   4  -3  105.22    5.33
  -7  -3   2  211.73   10.00
  -7  -3   2  224.18    9.23
  -7  -3   2  209.38    8.50
  -7  -3   2  203.79    9.67
  -7  -3   2  211.21    9.70
  -7  -3   2  211.62    8.60
   7   3  -2  207.84    9.73
   7   3  -2  207.90    8.50
   7   3  -2  213.27    9.70
   7   3  -2  204.39    9.17
   7   3  -2  207.70    8.59
   7   3  -2  200.80    9.98
  -6  -2   1  118.75    5.81
  -6  -2   1  125.68    5.54
  -6  -2   1  139.00    5.91
  -6  -2   1  117.76    5.80
  -6  -2   1  126.59    5.12
   6   2  -1  121.08    5.81
   6   2  -1  114.84    5.79
   6   2  -1  122.43    5.16
   6   2  -1  131.51    5.91
   6   2  -1  122.37    5.55
  -5  -1   0   79.18    3.29
  -5  -1   0   78.75    3.56
  -5  -1   0   78.21    3.73
  -5  -1   0   79.61    3.28
  -5  -1   0   74.59    3.70
   5   1   0   76.73    3.70
   5   1   0   79.67    3.29
   5   1   0   77.10    3.57
  -4   0  -1    0.22    0.25
  -4   0  -1    0.30    0.28
  -4   0  -1    0.06    0.15
  -4   0  -1   -0.05    0.21
  -4   0  -1    0.06    0.24
   4   0   1    0.15    0.14
   4   0   1   -0.06    0.27
   4   0   1    0.14    0.20
   4   0   1    0.48    0.29
  -3   1  -2   -0.03    0.20
  -3   1  -2    0.02    0.26
  -3   1  -2    0.29    0.29
  -3   1  -2    0.29    0.28
  -3   1  -2    0.60    0.26
   3  -1   2   -0.20    0.19
   3  -1   2    0.40    0.27
   3  -1   2   -0.11    0.24
   3  -1   2    0.20    0.29
   3  -1   2    0.52    0.34
  -2   2  -3    3.12    0.49
  -2   2  -3    2.87    0.46
  -2   2  -3    3.92    0.52
  -2   2  -3    3.20    0.45
   2  -2   3    2.63    0.43
   2  -2   3    3.80    0.57
   2  -2   3    2.86    0.47
   2  -2   3    2.89    0.46
   2  -2   3    3.28    0.46
  -1   3  -4   66.76    3.36
  -1   3  -4   69.40    3.16
  -1   3  -4   70.62    2.99
  -1   3  -4   69.71    3.58
  -1   3  -4   61.81    3.28
   1  -3   4   69.74    3.55
   1  -3   4   69.26    3.36
   1  -3   4   64.36    3.14
   1  -3   4   64.74    2.97
   0   4  -5   42.46    2.30
   0   4  -5   34.19    2.10
   0   4  -5   36.50    1.90
   0   4  -5   30.97    2.12
   0  -4   5   38.89    1.92
   0  -4   5   34.04    1.90
   0  -4   5   33.52    2.12
   0  -4   5   40.73    2.25
   1   5  -6   30.34    2.13
   1   5  -6   31.44    2.17
   1   5  -6   30.26    2.11
  -1  -5   6   31.58    2.13
  -1  -5   6   31.02    1.85
  -1  -5   6   29.96    1.56
   2   6  -7   17.35    2.00
   2   6  -7   18.12    1.30
   2   6  -7   17.20    1.61
   2   6  -7   15.88    1.80
   2   6  -7   14.91    1.94
  -2  -6   7   17.55    1.93
  -2  -6   7   19.00    1.60
  -2  -6   7   15.35    1.72
   3   7  -8   17.57    2.35
   3   7  -8   21.26    1.65
   3   7  -8   23.81    2.24
   3   7  -8   18.03    2.52
  -3  -7   8   18.71    1.84
  -3  -7   8   21.87    1.71
  -3  -7   8   15.38    2.10
  -3  -7   8   16.14    2.42
   4   8  -9    1.61    1.77
   4   8  -9   -0.03    1.26
   4   8  -9   -0.57    1.73
   4   8  -9    0.69    1.11
  -4  -8   9    1.03    1.21
  -4  -8   9    2.30    1.23
  -4  -8   9   -2.49    1.39
   5   9 -10    0.72    2.45
   5   9 -10   -1.85    1.45
   5   9 -10    1.99    1.74
  -5  -9  10    2.12    1.52
   6  10 -11    0.05    3.10
   6  10 -11    3.51    1.81
  -6 -10  11    1.87    2.07
   7  11 -12    1.89    4.30
  -7 -11  12    5.41    2.82
 -16 -10  10   -3.72    2.29
  16  10 -10   -0.13    2.85
  16  10 -10    6.01    2.49
 -15  -9   9    5.11    1.93
 -15  -9   9    3.42    2.45
  15   9  -9    2.47    1.99
  15   9  -9    0.09    2.09
  15   9  -9    0.06    2.82
 -14  -8   8    0.32    1.48
 -14  -8   8    0.88    2.18
 -14  -8   8    4.20    2.20
 -14  -8   8    2.55    1.49
 -14  -8   8    4.98    1.44
  14   8  -8    0.88    2.40
  14   8  -8    3.02    2.24
  14   8  -8    2.24    1.52
  14   8  -8    5.71    1.76
 -13  -7   7   12.65    1.86
 -13  -7   7   11.05    1.45
 -13  -7   7   13.84    1.60
 -13  -7   7   11.61    2.06
 -13  -7   7   12.27    1.46
 -13  -7   7    8.31    1.55
  13   7  -7   10.71    1.57
  13   7  -7   10.85    1.71
  13   7  -7   11.64    2.16
  13   7  -7   10.42    1.97
 -12  -6   6   24.09    2.07
 -12  -6   6   25.89    2.07
 -12  -6   6   28.17    2.48
 -12  -6   6   28.97    2.06
 -12  -6   6   32.04    2.57
 -12  -6   6   25.63    1.98
  12   6  -6   25.26    2.09
  12   6  -6   30.48    2.54
  12   6  -6   25.74    2.53
  12   6  -6   28.47    2.14
 -11  -5   5    4.20    1.17
 -11  -5   5    4.69    0.90
 -11  -5   5    5.07    0.90
 -11  -5   5    5.21    0.95
 -11  -5   5    4.16    1.12
 -11  -5   5    3.88    0.89
  11   5  -5    5.05    0.93
  11   5  -5    3.96    1.11
  11   5  -5    3.49    1.19
  11   5  -5    3.85    0.95
 -10  -4   4    2.35    0.80
 -10  -4   4    2.37    0.67
 -10  -4   4    1.65    0.86
 -10  -4   4    0.42    0.55
  10   4  -4    1.05    0.80
  10   4  -4    1.69    0.69
  10   4  -4    0.14    0.66
  10   4  -4    2.35    0.81
  -9  -3   3   17.48    1.36
  -9  -3   3   15.91    1.15
  -9  -3   3   14.99    1.08
  -9  -3   3   17.67    1.41
  -9  -3   3   17.98    1.23
  -9  -3   3   16.12    1.17
   9   3  -3   17.60    1.24
   9   3  -3   16.56    1.38
   9   3  -3   17.77    1.21
   9   3  -3   14.28    1.07
   9   3  -3   19.59    1.43
   9   3  -3   18.24    1.32
  -8  -2   2   26.55    1.45
  -8  -2   2   28.74    1.51
  -8  -2   2   29.16    1.51
  -8  -2   2   29.02    1.70
  -8  -2   2   28.65    1.70
  -8  -2   2   27.63    1.59
   8   2  -2   26.00    1.45
   8   2  -2   26.41    1.65
   8   2  -2   28.28    1.64
   8   2  -2   28.02    1.52
   8   2  -2   27.66    1.50
   8   2  -2   29.46    1.70
  -7  -1   1   60.14    2.90
  -7  -1   1   58.74    2.99
  -7  -1   1   61.62    2.69
  -7  -1   1   57.21    2.99
   7   1  -1   66.12    2.72
   7   1  -1   60.47    2.68
   7   1  -1   59.47    2.99
   7   1  -1   60.97    2.92
  -6   0   0    6.04    0.68
  -6   0   0    6.04    0.56
  -6   0   0    5.93    0.59
  -6   0   0    6.32    0.62
   6   0   0    6.68    0.74
   6   0   0    5.81    0.60
  -5   1  -1   18.49    1.04
  -5   1  -1   14.23    0.84
  -5   1  -1   19.40    1.01
  -5   1  -1   16.46    1.07
   5  -1   1   14.05    0.95
   5  -1   1   18.60    1.00
   5  -1   1   15.20    0.83
   5  -1   1   16.23    1.06
  -4   2  -2   34.72    1.80
  -4   2  -2   33.20    1.80
  -4   2  -2   32.96    1.77
  -4   2  -2   35.35    1.69
   4  -2   2   32.46    1.76
   4  -2   2   34.00    1.77
   4  -2   2   36.07    1.71
   4  -2   2   34.61    1.82
   4  -2   2   39.83    1.93
  -3   3  -3  125.93    6.27
  -3   3  -3  128.53    5.28
  -3   3  -3  130.90    5.69
  -3   3  -3  128.78    5.90
  -3   3  -3  121.90    5.86
   3  -3   3  127.61    6.27
   3  -3   3  126.34    5.86
   3  -3   3  123.79    5.27
   3  -3   3  124.56    5.64
   3  -3   3  123.35    5.84
  -2   4  -4    3.72    0.69
  -2   4  -4    6.97    0.84
  -2   4  -4    4.43    0.77
  -2   4  -4    7.12    1.00
  -2   4  -4    6.60    0.90
   2  -4   4    6.87    0.95
   2  -4   4    3.95    0.62
   2  -4   4    6.42    0.80
   2  -4   4    6.54    0.95
  -1   5  -5   11.48    1.32
  -1   5  -5   12.09    1.21
  -1   5  -5   11.34    1.09
  -1   5  -5   10.23    1.33
   1  -5   5   12.32    1.26
   1  -5   5   11.90    1.05
   1  -5   5   14.75    1.17
   1  -5   5   10.63    1.34
   0   6  -6   29.80    2.20
   0   6  -6   25.95    2.15
   0   6  -6   25.86    2.17
   0   6  -6   31.24    1.96
   0  -6   6   24.05    2.13
   0  -6   6   26.53    1.85
   0  -6   6   29.09    2.08
   1   7  -7    7.01    1.49
   1   7  -7    8.67    0.96
   1   7  -7    7.99    1.40
   1   7  -7    6.23    1.56
  -1  -7   7    6.58    1.15
  -1  -7   7    3.91    1.43
  -1  -7   7    6.30    1.29
  -1  -7   7    5.96    0.89
   2   8  -8   23.19    1.88
   2   8  -8   25.56    2.97
   2   8  -8   28.09    2.72
  -2  -8   8   17.06    1.78
   3   9  -9    9.13    1.45
   3   9  -9    5.42    2.26
   3   9  -9   11.51    2.35
  -3  -9   9    6.06    1.64
  -3  -9   9    3.17    1.37
   4  10 -10   -2.31    1.66
   4  10 -10   -3.14    2.84
  -4 -10  10    3.11    1.89
   5  11 -11   -6.88    3.60
   5  11 -11   -3.62    2.74
  -5 -11  11    0.86    2.45
 -17  -9  10    4.19    2.25
  17   9 -10    5.98    2.40
  17   9 -10   -0.14    2.19
 -16  -8   9    1.44    1.66
 -16  -8   9    1.52    2.32
 -16  -8   9    2.34    1.79
  16   8  -9    4.16    2.00
  16   8  -9   -3.95    2.60
  16   8  -9    0.30    1.77
 -15  -7   8    0.63    1.97
 -15  -7   8   -1.71    1.42
 -15  -7   8   -0.73    1.24
 -15  -7   8    0.57    1.83
 -15  -7   8   -0.25    1.38
 -15  -7   8    1.51    1.56
  15   7  -8    0.89    1.48
  15   7  -8    0.19    1.33
  15   7  -8    0.32    2.22
 -14  -6   7    3.09    1.49
 -14  -6   7    0.57    1.13
 -14  -6   7    0.88    1.57
 -14  -6   7    0.26    1.15
 -14  -6   7    1.57    1.10
 -14  -6   7   -0.10    1.07
  14   6  -7    1.45    1.02
  14   6  -7    2.80    1.78
  14   6  -7    3.06    1.76
 -13  -5   6    9.41    1.53
 -13  -5   6    9.14    1.32
 -13  -5   6   10.14    1.30
 -13  -5   6    9.36    1.27
 -13  -5   6    9.36    1.30
 -13  -5   6    7.21    1.43
  13   5  -6    8.79    1.36
  13   5  -6   10.65    1.58
  13   5  -6   10.03    1.42
  13   5  -6    9.39    1.58
 -12  -4   5   55.85    3.01
 -12  -4   5   57.30    3.11
 -12  -4   5   54.97    2.87
 -12  -4   5   54.88    3.31
 -12  -4   5   57.56    3.33
 -12  -4   5   58.98    3.07
  12   4  -5   55.99    2.91
  12   4  -5   55.22    3.28
  12   4  -5   54.65    3.09
  12   4  -5   57.07    2.91
  12   4  -5   56.93    3.33
 -11  -3   4   51.16    2.49
 -11  -3   4   52.25    2.62
 -11  -3   4   47.01    2.75
 -11  -3   4   48.28    2.57
 -11  -3   4   45.34    2.45
 -11  -3   4   49.18    2.77
  11   3  -4   44.37    2.46
  11   3  -4   47.62    2.77
  11   3  -4   46.32    2.44
  11   3  -4   47.07    2.77
  11   3  -4   46.68    2.57
  11   3  -4   48.13    2.63
 -10  -2   3   71.30    3.50
 -10  -2   3   72.65    3.46
 -10  -2   3   73.57    3.24
 -10  -2   3   66.84    3.60
 -10  -2   3   73.44    3.26
 -10  -2   3   70.50    3.60
  10   2  -3   71.03    3.50
  10   2  -3   71.03    3.24
  10   2  -3   70.23    3.49
  10   2  -3   63.27    3.59
  10   2  -3   72.53    3.60
  10   2  -3   69.26    3.25
  -9  -1   2    0.49    0.21
  -9  -1   2   -0.05    0.37
  -9  -1   2    0.25    0.50
  -9  -1   2    0.47    0.50
  -9  -1   2   -0.27    0.46
  -9  -1   2    0.32    0.47
   9   1  -2    0.56    0.21
   9   1  -2    1.09    0.56
   9   1  -2    0.20    0.50
   9   1  -2    0.18    0.47
   9   1  -2    0.53    0.53
   9   1  -2    1.04    0.51
  -8   0   1    0.35    0.37
  -8   0   1    0.15    0.37
  -8   0   1    0.30    0.17
  -8   0   1   -0.25    0.42
  -8   0   1    0.16    0.47
  -8   0   1    0.08    0.36
  -8   0   1    0.05    0.18
   8   0  -1    0.73    0.44
   8   0  -1    0.10    0.48
   8   0  -1    0.01    0.39
   8   0  -1    0.00    0.40
   8   0  -1    0.13    0.40
  -7   1   0    1.59    0.31
  -7   1   0    1.03    0.43
  -7   1   0    1.98    0.37
  -7   1   0    1.29    0.42
  -7   1   0    1.71    0.53
  -7   1   0    1.46    0.41
  -7   1   0    2.70    0.45
  -7   1   0    1.20    0.27
   7  -1   0    2.15    0.43
   7  -1   0    1.99    0.56
   7  -1   0    2.23    0.39
   7  -1   0    1.67    0.40
  -6   2  -1  123.26    5.09
  -6   2  -1  125.54    5.21
  -6   2  -1  124.12    5.63
  -6   2  -1  125.39    5.75
  -6   2  -1  116.18    5.73
   6  -2   1  123.15    5.64
   6  -2   1  125.70    5.21
   6  -2   1  134.20    6.10
   6  -2   1  125.33    5.09
   6  -2   1  124.38    5.72
  -5   3  -2  107.78    5.15
  -5   3  -2  106.64    5.04
  -5   3  -2  127.66    5.59
  -5   3  -2  104.41    5.16
  -5   3  -2  116.58    4.72
   5  -3   2  103.51    5.11
   5  -3   2  115.42    4.73
   5  -3   2  105.36    5.03
  -4   4  -3   70.84    3.64
  -4   4  -3   70.02    3.60
  -4   4  -3   82.26    4.00
  -4   4  -3   75.88    3.35
  -4   4  -3   70.23    3.55
   4  -4   3   67.72    3.56
   4  -4   3   70.40    3.50
   4  -4   3   76.95    3.36
   4  -4   3   86.76    4.00
  -3   5  -4   45.60    2.33
  -3   5  -4   41.57    2.36
  -3   5  -4   43.54    2.50
  -3   5  -4   51.16    2.73
   3  -5   4   49.31    2.34
   3  -5   4   40.27    2.42
   3  -5   4   40.89    2.31
  -2   6  -5    3.92    0.99
  -2   6  -5    2.10    0.86
  -2   6  -5    2.93    0.98
  -2   6  -5    3.23    0.97
   2  -6   5    4.03    0.92
   2  -6   5    2.40    0.81
   2  -6   5    3.48    0.93
   2  -6   5    3.68    1.03
  -1   7  -6   -0.82    1.19
  -1   7  -6    1.25    0.73
  -1   7  -6    0.91    0.89
  -1   7  -6    0.12    1.17
   1  -7   6    1.14    0.98
   1  -7   6   -1.56    0.81
   0   8  -7    3.16    1.53
   0   8  -7   -1.22    1.45
   0   8  -7   -1.64    0.87
   0  -8   7    1.26    0.89
   0  -8   7    1.03    1.30
   0  -8   7    0.91    1.11
   1   9  -8    4.60    1.99
   1   9  -8    2.15    2.04
   1   9  -8    4.96    1.22
   1   9  -8    4.55    1.58
  -1  -9   8    2.56    1.23
  -1  -9   8    1.78    1.70
  -1  -9   8    6.24    1.51
   2  10  -9    2.53    2.62
   2  10  -9    3.33    1.61
  -2 -10   9    4.80    1.87
   3  11 -10   -3.97    3.27
  -3 -11  10    4.93    2.29
 -18  -8  10    0.60    2.82
 -18  -8  10    2.28    2.08
 -18  -8  10    2.37    2.16
  18   8 -10    1.10    2.07
  18   8 -10    4.32    2.65
 -17  -7   9    3.83    1.67
 -17  -7   9    5.44    1.79
  17   7  -9    6.38    2.00
  17   7  -9    1.93    2.68
  17   7  -9    6.33    1.78
 -16  -6   8   10.05    1.98
 -16  -6   8    7.63    1.56
 -16  -6   8    8.76    1.70
 -16  -6   8    5.94    2.02
 -16  -6   8    7.49    1.59
  16   6  -8    8.87    1.57
  16   6  -8    9.66    1.78
  16   6  -8    6.47    2.34
 -15  -5   7   12.09    1.91
 -15  -5   7   13.15    1.71
 -15  -5   7   16.86    2.00
 -15  -5   7   16.48    2.43
 -15  -5   7   14.48    2.00
 -15  -5   7   19.26    2.05
  15   5  -7   14.09    1.76
 -14  -4   6    0.98    1.09
 -14  -4   6    2.21    0.80
 -14  -4   6    0.91    1.21
 -14  -4   6    2.29    0.97
 -14  -4   6    3.12    0.99
 -14  -4   6    1.02    1.00
  14   4  -6    1.58    1.15
  14   4  -6    2.81    1.09
  14   4  -6    2.64    0.88
  14   4  -6    1.92    1.29
 -13  -3   5    3.05    1.06
 -13  -3   5    3.86    0.87
 -13  -3   5    4.14    1.07
 -13  -3   5    2.77    0.93
 -13  -3   5    3.17    1.00
 -13  -3   5    3.60    0.70
  13   3  -5    1.25    1.07
  13   3  -5    4.28    1.05
  13   3  -5    5.95    1.05
  13   3  -5    3.80    0.75
 -12  -2   4   91.18    4.43
 -12  -2   4   92.37    4.61
 -12  -2   4   89.09    4.51
 -12  -2   4   88.54    4.17
 -12  -2   4   87.91    4.61
 -12  -2   4   94.65    4.14
  12   2  -4   92.12    4.47
  12   2  -4   90.98    4.59
  12   2  -4   94.36    4.18
  12   2  -4   89.34    4.53
 -11  -1   3   80.12    4.03
 -11  -1   3   83.73    3.69
 -11  -1   3   81.93    3.68
 -11  -1   3   77.33    3.96
 -11  -1   3   78.84    4.06
  11   1  -3   84.35    4.06
  11   1  -3   82.55    4.07
  11   1  -3   77.39    3.96
  11   1  -3   82.03    3.69
  11   1  -3   83.61    4.02
 -10   0   2    8.14    0.90
 -10   0   2   10.18    0.96
 -10   0   2    7.45    0.94
 -10   0   2    7.50    0.62
 -10   0   2    8.52    1.01
 -10   0   2    9.48    0.95
  10   0  -2   10.57    1.14
  10   0  -2    7.30    0.60
  10   0  -2    7.67    0.94
  10   0  -2    9.12    0.95
  10   0  -2    8.52    0.93
  -9   1   1   21.52    1.32
  -9   1   1   21.04    1.20
  -9   1   1   21.78    1.30
  -9   1   1   21.64    1.28
  -9   1   1   18.82    1.26
  -9   1   1   20.88    1.19
  -9   1   1   21.15    1.28
  -9   1   1   20.64    1.44
   9  -1  -1   19.13    1.50
   9  -1  -1   21.18    1.27
   9  -1  -1   19.48    1.25
   9  -1  -1   20.86    1.25
  -8   2   0    1.98    0.45
  -8   2   0    0.84    0.49
  -8   2   0    1.50    0.51
  -8   2   0    1.26    0.51
  -8   2   0    1.44    0.60
   8  -2   0    1.88    0.50
   8  -2   0    1.35    0.62
  -7   3  -1    4.55    0.55
  -7   3  -1    3.16    0.67
  -7   3  -1    4.23    0.67
  -7   3  -1    5.09    0.72
   7  -3   1    4.98    0.76
   7  -3   1    4.37    0.59
   7  -3   1    3.99    0.78
  -6   4  -2   73.30    3.22
  -6   4  -2   69.95    3.64
  -6   4  -2   73.35    3.68
  -6   4  -2   82.17    4.06
   6  -4   2   83.24    4.05
   6  -4   2   75.32    3.47
  -5   5  -3    1.65    0.71
  -5   5  -3    3.49    0.71
  -5   5  -3    2.43    0.70
  -5   5  -3    1.91    0.70
   5  -5   3    2.40    0.70
   5  -5   3    3.23    0.73
   5  -5   3    1.74    0.69
  -4   6  -4   13.66    1.43
  -4   6  -4   12.34    1.48
  -4   6  -4   12.33    1.43
  -4   6  -4   13.48    1.55
  -4   6  -4   15.09    1.46
   4  -6   4   12.94    1.40
   4  -6   4   12.40    1.51
   4  -6   4   11.63    1.30
   4  -6   4   13.90    1.25
  -3   7  -5   29.56    2.29
  -3   7  -5   25.54    2.31
  -3   7  -5   29.10    2.26
   3  -7   5   27.48    2.26
   3  -7   5   29.98    2.06
  -2   8  -6   23.10    2.50
  -2   8  -6   26.24    2.57
  -2   8  -6   25.41    2.33
   2  -8   6   23.60    2.37
   2  -8   6   24.35    2.21
   2  -8   6   25.80    1.69
  -1   9  -7   -1.91    1.93
  -1   9  -7    3.69    1.52
  -1   9  -7    0.61    1.79
   1  -9   7    1.06    1.34
   1  -9   7    2.63    1.63
   1  -9   7    2.59    1.11
   0  10  -8    4.03    1.42
   0  10  -8    0.74    1.66
   0  10  -8    1.98    2.44
   0 -10   8   -1.69    1.62
   1  11  -9   -1.65    2.02
   1  11  -9   -2.70    3.06
  -1 -11   9   -2.32    2.14
   2  12 -10   -3.95    3.96
  -2 -12  10   -7.43    2.58
 -20  -8  11    0.59    2.71
 -20  -8  11   -0.02    3.37
  20   8 -11    4.73    3.41
 -19  -7  10    0.21    2.51
 -19  -7  10    1.86    2.17
 -19  -7  10   -0.77    1.94
  19   7 -10   -3.70    2.16
  19   7 -10    2.79    2.00
 -18  -6   9    1.97    1.81
 -18  -6   9   -1.74    1.56
 -18  -6   9    1.20    2.13
  18   6  -9    0.75    1.57
  18   6  -9    0.99    1.90
 -17  -5   8    3.38    1.40
 -17  -5   8    3.46    1.41
 -17  -5   8    1.20    1.81
 -17  -5   8    3.96    1.73
 -17  -5   8    4.02    1.57
  17   5  -8    2.15    1.81
  17   5  -8    6.74    1.47
  17   5  -8    3.64    1.59
 -16  -4   7    5.13    1.11
 -16  -4   7    7.10    1.45
 -16  -4   7    7.56    1.45
 -16  -4   7    5.30    1.62
 -16  -4   7    6.47    1.66
  16   4  -7    9.49    1.56
  16   4  -7    4.75    1.17
  16   4  -7    6.86    1.59
 -15  -3   6   11.40    1.41
 -15  -3   6   12.75    1.89
 -15  -3   6   13.34    1.78
 -15  -3   6   12.62    1.85
 -15  -3   6   12.50    1.37
 -15  -3   6   10.26    1.51
  15   3  -6   11.66    1.64
  15   3  -6   14.70    1.36
  15   3  -6   13.44    1.59
 -14  -2   5    5.33    1.15
 -14  -2   5    3.78    1.08
 -14  -2   5    3.98    1.07
 -14  -2   5    4.70    0.91
 -14  -2   5    4.59    1.16
 -14  -2   5    5.63    0.75
  14   2  -5    5.18    1.03
  14   2  -5    3.08    1.12
  14   2  -5    7.16    0.94
  14   2  -5    6.77    1.15
 -13  -1   4   -0.71    0.77
 -13  -1   4    0.39    0.47
 -13  -1   4    0.94    0.70
 -13  -1   4    0.28    0.82
 -13  -1   4   -0.10    0.71
  13   1  -4   -1.06    0.82
  13   1  -4    2.46    0.78
  13   1  -4    0.28    0.45
  13   1  -4    0.58    0.85
  13   1  -4   -0.70    0.73
 -12   0   3    0.15    0.62
 -12   0   3   -0.34    0.56
 -12   0   3    0.09    0.36
 -12   0   3   -0.43    0.56
 -12   0   3    0.66    0.67
  12   0  -3   -0.46    0.73
  12   0  -3    0.28    0.39
  12   0  -3   -0.02    0.65
  12   0  -3    0.02    0.71
 -11   1   2    0.11    0.54
 -11   1   2    1.60    0.66
 -11   1   2    0.13    0.60
 -11   1   2    0.16    0.76
 -11   1   2    1.23    0.57
 -11   1   2    0.98    0.36
 -11   1   2    1.10    0.42
  11  -1  -2    0.83    0.56
  11  -1  -2    1.41    0.80
  11  -1  -2    0.56    0.59
 -10   2   1    0.00    0.41
 -10   2   1    0.20    0.54
 -10   2   1   -0.15    0.65
 -10   2   1   -0.21    0.55
 -10   2   1    0.99    0.39
 -10   2   1   -0.17    0.58
  10  -2  -1   -0.20    0.69
  10  -2  -1    0.83    0.59
  -9   3   0   30.20    1.78
  -9   3   0   30.29    1.94
  -9   3   0   30.26    1.73
  -9   3   0   29.24    1.65
  -9   3   0   30.98    1.84
   9  -3   0   30.60    1.64
   9  -3   0   29.07    1.97
  -8   4  -1    8.60    1.09
  -8   4  -1    9.70    1.22
  -8   4  -1    9.15    1.00
  -8   4  -1    9.93    0.96
   8  -4   1    8.06    1.08
   8  -4   1    7.48    1.06
  -7   5  -2   72.79    4.11
  -7   5  -2   75.49    3.29
  -7   5  -2   75.09    3.77
  -7   5  -2   76.39    3.33
   7  -5   2   76.04    3.57
   7  -5   2   78.06    4.15
  -6   6  -3   25.65    1.98
  -6   6  -3   25.97    1.55
  -6   6  -3   23.30    1.85
  -6   6  -3   25.64    1.87
  -6   6  -3   24.39    1.87
  -6   6  -3   27.97    1.77
   6  -6   3   25.99    1.93
   6  -6   3   26.04    2.05
  -5   7  -4    8.45    1.34
  -5   7  -4    7.53    1.33
  -5   7  -4   11.60    1.60
  -5   7  -4   10.25    1.52
   5  -7   4   10.96    1.38
   5  -7   4    8.25    1.16
   5  -7   4   10.14    1.44
  -4   8  -5    6.29    1.45
  -4   8  -5    4.12    1.54
   4  -8   5    6.95    1.38
   4  -8   5    4.01    1.09
  -3   9  -6   14.38    2.17
  -3   9  -6   12.20    2.08
   3  -9   6   12.12    1.86
  -2  10  -7    8.02    1.93
  -2  10  -7    5.70    2.45
  -2  10  -7    9.86    2.45
   2 -10   7    8.46    1.81
  -1  11  -8    7.21    3.08
  -1  11  -8    5.91    2.14
   1 -11   8    7.84    2.32
   0  12  -9    2.27    3.70
   0 -12   9    3.00    2.73
 -21  -7  11    1.54    2.81
 -21  -7  11    0.17    3.03
  21   7 -11   -4.25    3.11
 -20  -6  10   -0.91    2.11
 -20  -6  10    2.09    2.58
 -20  -6  10   -1.92    2.14
  20   6 -10    3.20    2.27
  20   6 -10    1.36    2.16
 -19  -5   9    3.36    1.72
 -19  -5   9    3.57    1.85
 -19  -5   9    2.28    2.01
  19   5  -9    2.09    1.58
  19   5  -9    3.75    1.96
 -18  -4   8    3.71    1.56
 -18  -4   8    2.13    1.82
 -18  -4   8    0.07    1.45
 -18  -4   8    0.08    1.16
 -18  -4   8    2.38    1.78
  18   4  -8    2.62    1.52
  18   4  -8    3.16    1.27
  18   4  -8    2.25    1.76
 -17  -3   7    1.12    1.42
 -17  -3   7    0.54    1.00
 -17  -3   7    1.26    1.38
 -17  -3   7    1.39    1.13
 -17  -3   7    2.67    1.38
  17   3  -7    1.14    1.00
  17   3  -7    1.33    1.63
 -16  -2   6    8.55    1.42
 -16  -2   6    9.08    1.55
 -16  -2   6   10.28    1.40
 -16  -2   6   10.37    1.48
  16   2  -6    8.00    1.42
  16   2  -6    7.57    1.45
  16   2  -6    9.31    1.27
 -15  -1   5   14.85    1.67
 -15  -1   5   16.00    1.80
 -15  -1   5   15.17    1.73
 -15  -1   5   15.81    1.27
 -15  -1   5   15.54    1.79
 -15  -1   5   14.59    1.77
  15   1  -5   16.10    1.69
  15   1  -5   16.54    1.31
  15   1  -5   14.51    1.75
 -14   0   4   52.88    2.76
 -14   0   4   47.75    2.68
 -14   0   4   50.35    2.72
 -14   0   4   51.25    2.88
 -14   0   4   50.01    2.88
  14   0  -4   51.72    2.87
  14   0  -4   52.68    2.78
  14   0  -4   52.17    3.04
 -13   1   3   18.37    1.22
 -13   1   3   16.00    1.62
 -13   1   3   15.94    1.37
 -13   1   3   15.95    1.52
 -13   1   3   16.85    1.54
  13  -1  -3   14.31    1.75
  13  -1  -3   18.16    1.38
  13  -1  -3   18.08    1.52
 -12   2   2    5.82    0.78
 -12   2   2    5.64    1.06
 -12   2   2    6.22    0.81
 -12   2   2    6.61    0.90
 -12   2   2    7.12    0.95
 -12   2   2    6.38    0.95
  12  -2  -2    6.06    1.16
  12  -2  -2    7.30    0.98
 -11   3   1   10.39    1.20
 -11   3   1   10.12    1.20
 -11   3   1    8.83    1.22
 -11   3   1   10.98    1.06
 -11   3   1   11.79    1.13
  11  -3  -1   10.57    1.09
  11  -3  -1   12.10    1.48
 -10   4   0   12.46    1.23
 -10   4   0   12.81    1.21
 -10   4   0   11.19    1.44
 -10   4   0   10.92    1.32
 -10   4   0   12.42    1.37
  10  -4   0   10.82    1.18
  10  -4   0   14.38    1.64
  -9   5  -1    2.93    0.79
  -9   5  -1    2.18    0.75
  -9   5  -1    2.55    0.95
  -9   5  -1    2.39    0.81
  -9   5  -1    4.07    0.98
  -9   5  -1    1.68    0.81
   9  -5   1    2.77    1.03
   9  -5   1    3.10    0.86
  -8   6  -2   25.04    2.01
  -8   6  -2   26.33    2.07
  -8   6  -2   28.02    1.70
  -8   6  -2   28.71    1.72
  -8   6  -2   29.76    2.16
  -8   6  -2   24.09    2.22
   8  -6   2   29.39    2.13
   8  -6   2   28.42    2.00
  -7   7  -3   27.87    1.89
  -7   7  -3   29.75    2.24
  -7   7  -3   26.60    1.77
  -7   7  -3   28.59    2.36
  -7   7  -3   23.92    2.17
   7  -7   3   31.89    2.40
   7  -7   3   27.56    2.21
   7  -7   3   31.54    2.19
  -6   8  -4   17.60    2.12
  -6   8  -4   20.27    2.13
  -6   8  -4   17.74    1.65
  -6   8  -4   16.31    2.02
  -6   8  -4   17.31    1.72
  -6   8  -4   19.35    2.20
   6  -8   4   19.50    2.08
  -5   9  -5    4.33    1.86
  -5   9  -5    4.28    1.60
  -5   9  -5    8.17    1.73
   5  -9   5    6.47    1.65
  -4  10  -6   -0.78    2.24
  -4  10  -6   -0.47    1.92
  -4  10  -6    0.82    1.69
   4 -10   6   -0.22    1.69
  -3  11  -7    2.14    2.04
  -3  11  -7    6.09    2.64
   3 -11   7    1.95    2.20
  -2  12  -8    2.45    2.61
  -2  12  -8    1.05    3.26
   2 -12   8    4.08    2.51
 -22  -6  11    1.25    2.69
 -22  -6  11    1.32    2.91
 -21  -5  10    3.74    2.47
 -21  -5  10    4.87    2.05
 -21  -5  10    1.69    2.59
  21   5 -10    1.11    2.39
 -20  -4   9    0.91    1.94
 -20  -4   9   -1.62    1.60
 -20  -4   9    0.79    2.12
  20   4  -9    1.80    1.60
  20   4  -9   -2.59    1.90
 -19  -3   8    3.77    1.82
 -19  -3   8    2.94    1.24
 -19  -3   8    3.47    1.75
 -19  -3   8    2.47    1.40
  19   3  -8    1.52    1.65
  19   3  -8    4.23    1.30
 -18  -2   7    7.04    1.15
 -18  -2   7    7.45    1.52
 -18  -2   7   10.23    1.73
 -18  -2   7    8.06    1.71
 -18  -2   7    3.30    1.68
  18   2  -7    7.14    1.61
  18   2  -7    9.00    1.22
  18   2  -7    9.53    1.66
 -17  -1   6   12.80    1.77
  17   1  -6   13.12    1.68
  17   1  -6   11.99    1.42
  17   1  -6   14.66    1.96
 -16   0   5    0.41    0.97
 -16   0   5   -1.12    1.22
 -16   0   5   -0.95    0.93
 -16   0   5    0.25    0.66
 -16   0   5   -0.96    0.99
  16   0  -5    0.50    1.02
  16   0  -5    0.18    1.09
  16   0  -5    0.44    0.74
 -15   1   4    5.49    1.01
 -15   1   4    5.84    1.15
 -15   1   4    8.02    1.27
 -15   1   4    6.57    1.11
 -15   1   4    6.00    0.85
  15  -1  -4    6.81    1.45
  15  -1  -4    5.47    0.83
  15  -1  -4    5.24    1.09
 -14   2   3    5.55    1.10
 -14   2   3    5.46    0.79
 -14   2   3    5.35    1.22
 -14   2   3    7.19    1.14
  14  -2  -3    5.68    1.40
  14  -2  -3    6.62    1.19
 -13   3   2   25.27    1.82
 -13   3   2   26.53    1.94
 -13   3   2   27.57    1.96
 -13   3   2   25.36    2.17
 -13   3   2   26.91    1.76
 -13   3   2   22.77    1.91
  13  -3  -2   24.32    1.83
  13  -3  -2   24.46    2.26
 -12   4   1    1.40    0.75
 -12   4   1    2.26    0.93
 -12   4   1   -0.10    0.95
 -12   4   1    2.34    1.19
 -12   4   1    0.53    0.83
 -12   4   1    1.77    0.68
  12  -4  -1    1.14    0.91
  12  -4  -1    1.29    1.12
 -11   5   0    0.44    0.87
 -11   5   0    0.62    0.89
 -11   5   0   -0.28    0.72
 -11   5   0   -0.10    1.10
 -11   5   0    1.04    0.94
 -11   5   0    0.75    0.97
 -11   5   0    0.95    0.91
  11  -5   0    0.72    1.16
 -10   6  -1    7.67    1.42
 -10   6  -1    8.52    1.50
 -10   6  -1   10.73    1.59
 -10   6  -1   13.25    1.43
 -10   6  -1   11.64    1.27
  10  -6   1   13.50    1.86
  10  -6   1   12.24    1.40
  -9   7  -2    1.45    1.00
  -9   7  -2    3.13    1.04
  -9   7  -2    1.03    1.25
  -9   7  -2    1.19    0.94
  -9   7  -2    2.34    1.32
   9  -7   2    3.96    1.27
   9  -7   2    0.97    1.04
  -8   8  -3   -0.08    1.13
  -8   8  -3   -0.92    1.13
  -8   8  -3   -0.94    1.35
  -8   8  -3   -1.65    1.04
   8  -8   3    1.04    1.31
  -7   9  -4    4.27    1.58
  -7   9  -4    5.23    1.39
  -7   9  -4    4.39    1.35
  -7   9  -4    5.73    1.81
   7  -9   4    6.45    1.77
  -6  10  -5    7.40    2.20
  -6  10  -5   14.30    2.05
  -6  10  -5    7.76    1.97
   6 -10   5   10.78    2.09
  -5  11  -6    4.02    2.16
  -5  11  -6   -1.24    2.40
   5 -11   6    2.12    2.05
  -4  12  -7   -7.57    2.97
   4 -12   7    1.45    2.56
 -22  -4  10    1.66    2.54
 -22  -4  10    0.53    2.68
 -22  -4  10    1.65    2.12
  22   4 -10   -0.96    2.46
 -21  -3   9    0.62    2.16
 -21  -3   9    0.49    2.17
 -21  -3   9    0.15    1.82
  21   3  -9    1.77    2.15
 -20  -2   8    0.23    1.83
 -20  -2   8    1.61    1.80
 -20  -2   8   -0.73    1.63
  20   2  -8    0.41    1.84
  20   2  -8   -1.28    1.20
 -19  -1   7    2.48    1.55
 -19  -1   7   -2.86    1.51
 -19  -1   7    3.35    1.77
 -19  -1   7    0.87    1.02
 -19  -1   7    2.37    1.38
  19   1  -7    2.32    1.52
  19   1  -7    1.19    1.08
 -18   0   6   -0.27    1.43
 -18   0   6    1.31    0.93
 -18   0   6    1.89    1.27
 -18   0   6   -0.10    1.13
  18   0  -6    1.58    0.94
  18   0  -6    0.66    1.31
  18   0  -6    2.54    1.40
 -17   1   5    2.83    1.19
 -17   1   5    2.30    1.32
 -17   1   5    3.59    1.19
 -17   1   5    2.97    0.90
 -17   1   5    1.16    1.56
  17  -1  -5    3.06    1.40
  17  -1  -5    2.78    0.87
 -16   2   4    2.89    0.82
 -16   2   4   -2.64    1.31
 -16   2   4   -0.32    0.95
 -16   2   4    1.50    1.13
 -16   2   4    0.91    1.09
 -16   2   4    2.49    0.78
  16  -2  -4    1.99    1.12
 -15   3   3    0.15    1.00
 -15   3   3    1.01    1.13
 -15   3   3   -0.66    0.79
 -15   3   3    0.01    0.76
  15  -3  -3   -0.56    1.13
  15  -3  -3    0.25    1.30
 -14   4   2    2.93    1.00
 -14   4   2    2.63    1.03
 -14   4   2    3.03    0.91
 -14   4   2   -0.50    1.14
  14  -4  -2    4.11    1.11
  14  -4  -2    1.65    1.40
 -13   5   1    7.95    1.12
 -13   5   1    5.35    1.29
 -13   5   1    6.94    1.26
 -13   5   1    6.79    1.25
  13  -5  -1    4.99    1.43
 -12   6   0   23.54    2.42
 -12   6   0   26.41    2.10
 -12   6   0   24.13    2.01
 -12   6   0   23.39    1.98
 -12   6   0   19.30    2.42
 -12   6   0   20.74    2.25
  12  -6   0   16.72    2.44
 -11   7  -1   19.46    2.03
 -11   7  -1   21.54    2.18
 -11   7  -1   18.25    2.46
 -11   7  -1   17.97    1.90
 -11   7  -1   17.51    2.37
  11  -7   1   13.59    1.93
  11  -7   1   16.28    2.18
 -10   8  -2   25.35    2.25
 -10   8  -2   27.75    2.24
 -10   8  -2   23.96    2.45
 -10   8  -2   25.08    2.76
  10  -8   2   25.32    2.66
  10  -8   2   18.26    2.64
  -9   9  -3   -0.85    1.44
  -9   9  -3   -2.70    1.69
  -9   9  -3   -0.57    1.37
  -9   9  -3    0.48    1.50
   9  -9   3   -2.05    1.61
   9  -9   3    1.32    1.63
  -8  10  -4    1.80    1.56
  -8  10  -4    2.02    1.90
   8 -10   4   -0.19    1.73
  -7  11  -5    3.02    2.27
  -7  11  -5    1.38    1.96
   7 -11   5    1.14    2.33
  -6  12  -6    4.62    2.89
  -6  12  -6   -2.25    2.35
   6 -12   6   -2.05    2.59
 -23  -3  10    1.56    2.31
 -23  -3  10    5.03    3.03
 -23  -3  10    3.43    2.76
  23   3 -10    2.80    2.72
 -22  -2   9    0.39    1.94
 -22  -2   9    2.48    2.41
 -22  -2   9    3.53    2.42
  22   2  -9    2.30    2.05
 -21  -1   8    4.61    2.03
 -21  -1   8    7.53    2.23
 -21  -1   8    5.23    1.81
  21   1  -8    5.79    2.07
 -20   0   7   -1.06    1.69
 -20   0   7    2.54    1.97
 -20   0   7    2.74    1.49
 -20   0   7    0.14    1.88
  20   0  -7    1.80    1.66
  20   0  -7   -0.26    1.11
 -19   1   6    2.41    1.67
 -19   1   6    4.94    1.46
 -19   1   6    4.56    1.82
 -19   1   6    2.95    1.10
 -19   1   6    4.65    1.51
  19  -1  -6    3.58    1.13
  19  -1  -6    5.67    1.66
 -18   2   5    9.99    1.62
 -18   2   5    9.70    1.35
 -18   2   5    8.37    1.60
 -18   2   5   10.06    1.43
 -18   2   5    6.04    1.82
 -18   2   5    8.92    1.28
 -17   3   4    3.27    1.79
 -17   3   4    8.49    1.28
 -17   3   4    7.89    1.15
  17  -3  -4    5.93    1.52
 -16   4   3    0.53    1.06
 -16   4   3    1.24    0.92
  16  -4  -3    1.18    1.28
 -15   5   2   11.15    1.58
 -15   5   2    8.64    1.70
 -15   5   2   13.57    1.67
  15  -5  -2   12.43    2.01
  15  -5  -2    8.40    1.45
 -14   6   1    0.06    1.29
 -14   6   1   -0.87    1.40
 -14   6   1    0.39    1.42
 -14   6   1   -1.26    1.09
  14  -6  -1    3.51    1.63
 -13   7   0    2.08    1.34
 -13   7   0   -1.36    1.35
 -13   7   0    1.96    1.52
 -13   7   0    0.51    1.16
  13  -7   0    1.62    1.69
 -12   8  -1    3.26    1.63
 -12   8  -1    4.94    1.56
 -12   8  -1    2.36    1.48
  12  -8   1    6.19    1.86
  12  -8   1    4.73    1.67
 -11   9  -2    4.53    1.64
 -11   9  -2    0.30    1.50
  11  -9   2    1.36    1.74
 -10  10  -3    1.89    2.37
 -10  10  -3    2.17    1.99
 -10  10  -3    0.81    1.73
  10 -10   3    3.90    1.98
  -9  11  -4    3.39    2.27
   9 -11   4    1.36    2.40
  -8  12  -5   -0.65    2.63
   8 -12   5   -1.03    2.69
 -24  -2  10   -1.74    2.37
 -24  -2  10   -1.05    2.82
 -24  -2  10   -0.91    3.20
  24   2 -10    1.08    2.64
 -23  -1   9    4.25    2.97
 -23  -1   9    1.18    2.42
 -23  -1   9   -3.07    2.02
  23   1  -9   -0.16    2.48
 -22   0   8    1.09    2.25
 -22   0   8    4.05    2.42
 -22   0   8    0.15    1.75
  22   0  -8    0.18    2.28
 -21   1   7    2.69    1.89
 -21   1   7    4.65    1.82
 -21   1   7    0.43    2.10
 -21   1   7    3.42    2.38
  21  -1  -7    3.28    2.00
 -20   2   6    2.24    2.09
 -20   2   6    1.95    1.78
 -20   2   6    3.16    1.52
 -20   2   6    0.76    1.01
  20  -2  -6    2.63    1.95
 -19   3   5   -0.45    1.04
 -19   3   5    1.60    1.94
 -19   3   5   -0.27    1.29
 -19   3   5   -2.68    1.39
  19  -3  -5   -1.01    1.58
 -18   4   4    3.36    1.67
 -18   4   4    1.38    1.98
 -18   4   4    2.53    1.44
 -18   4   4    2.92    1.14
 -17   5   3    2.54    1.59
 -17   5   3    7.36    1.39
 -17   5   3    5.43    2.03
 -17   5   3    4.15    1.58
  17  -5  -3    8.15    1.77
 -16   6   2    3.76    1.35
 -16   6   2    6.28    1.74
 -16   6   2    4.61    1.72
 -16   6   2    4.35    2.22
 -16   6   2    2.17    1.65
 -15   7   1    8.16    2.04
 -15   7   1    9.71    1.71
 -15   7   1   10.26    1.73
 -15   7   1    4.77    2.29
 -14   8   0    3.54    1.88
 -14   8   0    4.00    2.08
 -14   8   0    4.48    1.73
 -13   9  -1   -1.63    2.32
 -13   9  -1    0.27    2.03
 -13   9  -1    0.63    1.77
 -13   9  -1    0.33    1.68
 -12  10  -2   -1.05    2.54
 -12  10  -2   -1.87    1.83
 -11  11  -3    0.24    2.21
  11 -11   3   -0.47    2.56
 -24   0   9   -2.30    3.24
 -24   0   9   -2.16    2.78
 -24   0   9    1.94    2.36
  24   0  -9    0.97    2.65
 -23   1   8    0.95    2.42
 -23   1   8   -0.74    2.07
 -23   1   8    4.65    2.91
  23  -1  -8    1.51    2.66
 -22   2   7   -1.75    1.91
 -22   2   7    0.78    2.68
 -22   2   7   -0.93    2.06
  22  -2  -7   -1.00    2.48
 -21   3   6    3.58    1.92
 -21   3   6    4.23    2.62
 -21   3   6   -1.07    1.34
  21  -3  -6   -0.33    2.22
 -20   4   5    4.03    2.46
 -20   4   5   -0.82    1.70
 -20   4   5    3.38    1.38
  20  -4  -5   -0.23    1.93
 -19   5   4    0.91    1.43
 -19   5   4    1.23    2.39
 -19   5   4   -1.06    1.78
  19  -5  -4   -0.65    1.94
 -18   6   3    5.55    1.56
 -18   6   3    7.29    2.54
 -18   6   3    5.24    2.12
 -18   6   3    5.15    1.99
 -17   7   2   -1.84    1.52
 -17   7   2   -0.43    2.43
 -17   7   2   -0.12    1.91
 -16   8   1   -0.30    2.44
 -16   8   1   -1.84    1.95
 -16   8   1    4.01    2.04
 -16   8   1    0.61    1.72
 -15   9   0    6.79    2.38
 -15   9   0    5.69    2.20
 -15   9   0    6.68    2.06
 -15   9   0    5.23    2.76
 -14  10  -1    2.11    2.25
 -14  10  -1   -1.88    2.62
 -14  10  -1    5.13    3.05
 -13  11  -2    1.17    3.02
 -13  11  -2    3.12    2.59
  13 -11   2    3.00    2.81
 -24   2   8    5.58    2.56
 -24   2   8    6.24    3.88
 -24   2   8   -4.32    2.60
  24  -2  -8   -0.74    2.87
 -23   3   7   -0.55    2.31
 -23   3   7   -1.90    3.09
  23  -3  -7    3.92    2.91
 -22   4   6    5.17    3.02
 -22   4   6    4.38    2.33
  22  -4  -6   -0.14    2.46
 -21   5   5    0.09    2.06
 -21   5   5    2.16    3.11
  21  -5  -5    1.21    2.44
 -20   6   4    6.22    1.90
 -20   6   4    8.61    3.00
 -20   6   4    8.50    2.75
 -20   6   4    5.98    2.42
 -19   7   3   -3.73    2.49
 -19   7   3    0.81    1.81
 -19   7   3   -0.18    2.27
 -19   7   3    4.57    3.03
 -18   8   2    4.22    2.38
 -18   8   2    0.33    1.93
 -18   8   2    3.34    2.53
 -18   8   2    2.82    3.04
 -17   9   1    1.92    2.20
 -17   9   1   -2.22    2.49
 -17   9   1    6.75    3.32
 -17   9   1    4.08    2.50
 -16  10   0   -0.81    2.40
 -16  10   0   -1.19    2.70
 -16  10   0    0.40    3.49
 -22   6   5    0.62    3.61
 -22   6   5    3.33    2.66
 -22   6   5    3.66    2.98
 -21   7   4    1.42    3.60
 -21   7   4   -2.43    2.63
 -21   7   4   -1.29    2.89
 -18  10   8    0.79    2.51
 -18  10   8   -4.25    2.93
 -18  10   8   -2.56    3.36
 -19   9   9   -2.23    3.40
 -19   9   9   -2.00    2.17
 -19   9   9    1.85    2.97
  20  -8 -10    1.79    2.80
 -20   8  10    1.03    2.94
 -20   8  10   -2.66    3.42
  21  -7 -11   -0.73    2.77
 -21   7  11   -2.18    3.53
 -21   7  11    0.67    2.97
 -14  12   5    6.34    2.41
 -14  12   5    0.67    2.86
 -15  11   6    0.87    2.86
 -15  11   6    5.79    2.91
 -15  11   6    4.39    2.33
 -16  10   7   -1.37    2.85
 -16  10   7    0.81    2.81
 -16  10   7    2.28    1.78
 -16  10   7    2.61    2.16
  17  -9  -8   -0.83    2.30
 -17   9   8    4.07    2.44
 -17   9   8   -0.96    1.80
 -17   9   8    1.54    1.72
 -17   9   8   -0.29    2.75
  18  -8  -9    0.35    2.25
 -18   8   9   -1.35    1.59
 -18   8   9    0.85    2.72
 -18   8   9   -1.50    2.22
  19  -7 -10    2.95    2.44
 -19   7  10    0.30    1.61
 -19   7  10   -3.30    2.64
 -19   7  10   -2.17    2.53
  20  -6 -11    4.62    2.54
 -20   6  11   -3.87    2.76
 -20   6  11   -1.40    2.49
  21  -5 -12    4.31    2.57
  21  -5 -12    0.95    2.68
 -21   5  12    6.49    2.75
 -21   5  12   -0.45    1.83
 -21   5  12   -0.46    3.13
  22  -4 -13    3.89    3.02
  22  -4 -13   -4.67    2.77
 -22   4  13   -2.11    3.25
 -22   4  13   -0.71    2.08
 -11  13   3    3.58    2.56
 -11  13   3   -1.71    3.11
 -12  12   4    1.71    2.81
 -12  12   4    0.22    1.98
 -12  12   4    6.18    2.77
 -13  11   5   -1.64    1.84
 -13  11   5    2.09    2.54
 -13  11   5    4.10    1.66
 -13  11   5   -1.88    2.36
 -14  10   6    2.69    2.31
 -14  10   6   -0.23    1.76
 -14  10   6    0.72    2.30
 -14  10   6    2.27    1.54
 -15   9   7    1.58    2.20
 -15   9   7    1.77    1.67
 -15   9   7    2.46    1.35
 -15   9   7    3.01    1.92
  16  -8  -8    4.95    2.02
 -16   8   8    5.70    1.41
 -16   8   8    1.77    2.29
 -16   8   8    6.58    2.16
  17  -7  -9    7.07    2.18
 -17   7   9    4.92    2.40
 -17   7   9    4.55    1.40
 -17   7   9    3.55    2.06
  18  -6 -10    2.16    2.01
 -18   6  10   -3.43    2.17
 -18   6  10    1.36    2.21
 -18   6  10    1.62    1.45
  19  -5 -11    1.05    2.12
  19  -5 -11    0.57    1.97
 -19   5  11    2.76    2.46
 -19   5  11    4.21    1.55
 -19   5  11    2.46    1.71
  20  -4 -12   -1.30    1.95
  20  -4 -12   -0.92    2.25
 -20   4  12    0.73    1.68
 -20   4  12   -2.15    2.54
  21  -3 -13   -2.83    2.42
  21  -3 -13    2.20    2.48
 -21   3  13   -1.05    2.56
 -21   3  13   -1.08    2.83
 -21   3  13    2.80    1.88
  22  -2 -14    3.22    2.90
  22  -2 -14   -5.77    2.63
 -22   2  14   -5.48    2.82
 -22   2  14    2.85    2.13
 -22   2  14    1.52    2.99
  -8  14   1   -2.43    3.12
   9 -13  -2   -0.85    2.00
  -9  13   2   -3.32    2.56
 -10  12   3    1.85    1.89
 -10  12   3   -1.00    2.08
 -10  12   3    5.95    2.35
 -11  11   4    8.88    2.23
 -11  11   4    4.41    1.53
 -11  11   4    5.39    1.94
 -11  11   4    3.84    2.11
 -12  10   5    3.82    1.90
 -12  10   5    4.23    1.37
 -12  10   5    1.01    1.58
 -12  10   5    3.56    1.80
 -12  10   5    3.51    1.97
 -13   9   6    0.94    1.43
 -13   9   6    1.49    1.80
 -13   9   6    0.08    1.88
 -13   9   6    3.30    1.23
 -13   9   6    0.07    1.36
  14  -8  -7   -0.43    1.52
 -14   8   7    0.04    1.31
 -14   8   7    0.39    1.58
 -14   8   7   -1.85    1.10
  15  -7  -8    1.45    1.61
 -15   7   8   -0.39    1.27
 -15   7   8    1.74    1.10
 -15   7   8    1.37    1.70
 -15   7   8   -0.23    1.78
  16  -6  -9    0.58    1.58
 -16   6   9    0.18    1.51
 -16   6   9    1.18    1.32
 -16   6   9    0.83    1.10
 -16   6   9    0.25    1.82
  17  -5 -10    0.36    1.67
  17  -5 -10    3.05    1.77
 -17   5  10    1.06    1.17
 -17   5  10    0.44    1.93
 -17   5  10    1.08    1.37
  18  -4 -11    5.01    1.97
  18  -4 -11    2.65    1.75
 -18   4  11    2.55    1.59
 -18   4  11    4.66    1.32
 -18   4  11    3.17    2.15
  19  -3 -12    7.16    2.25
  19  -3 -12    4.83    2.07
 -19   3  12    6.47    2.23
 -19   3  12    6.65    2.50
  20  -2 -13    2.96    2.24
  20  -2 -13    6.69    2.32
 -20   2  13    1.32    2.40
 -20   2  13    3.06    2.27
 -20   2  13    0.69    1.66
  21  -1 -14    1.68    2.52
  21  -1 -14    2.32    2.62
 -21   1  14    0.31    1.93
 -21   1  14   -0.03    2.81
 -21   1  14    1.56    2.79
  22   0 -15   -4.06    2.73
  22   0 -15    0.39    2.97
 -22   0  15   -2.32    3.21
 -22   0  15   -1.29    2.20
 -22   0  15   -4.23    2.92
   6 -14   0    0.31    2.35
  -6  14   0   -0.50    3.18
   7 -13  -1   13.59    2.13
  -7  13   1    6.80    2.66
   8 -12  -2    0.17    1.57
  -8  12   2    1.19    1.85
  -8  12   2    1.24    2.24
  -9  11   3   -0.53    1.62
  -9  11   3    2.20    2.00
  -9  11   3    3.19    1.63
 -10  10   4    5.15    1.28
 -10  10   4    0.16    1.41
 -10  10   4    1.68    1.57
 -10  10   4    2.97    1.70
 -10  10   4    1.95    1.28
 -10  10   4    1.87    1.68
 -11   9   5   14.81    1.91
 -11   9   5   17.11    2.08
 -11   9   5   13.21    1.97
 -11   9   5   17.85    1.84
 -11   9   5   17.54    2.12
 -11   9   5   21.38    2.40
 -12   8   6   -0.14    0.88
 -12   8   6   -0.42    1.46
 -12   8   6    0.11    1.00
  13  -7  -7   10.76    1.80
 -13   7   7   12.37    1.34
 -13   7   7   10.18    1.21
 -13   7   7    9.00    1.83
  14  -6  -8    2.30    1.41
 -14   6   8    1.70    0.94
 -14   6   8    1.89    0.96
 -14   6   8    2.76    1.34
 -14   6   8   -0.80    1.47
  15  -5  -9   11.67    1.86
 -15   5   9   13.02    1.64
 -15   5   9   12.44    1.77
 -15   5   9   11.96    1.40
 -15   5   9   12.26    1.90
  16  -4 -10    5.50    1.29
  16  -4 -10    0.54    1.43
  16  -4 -10    1.04    1.45
 -16   4  10    1.26    1.73
 -16   4  10    0.86    1.04
 -16   4  10    0.94    1.28
  17  -3 -11   -0.36    1.59
  17  -3 -11    0.01    1.42
  17  -3 -11   -1.78    1.52
 -17   3  11   -0.54    1.20
 -17   3  11    0.26    1.60
 -17   3  11    1.25    1.43
 -17   3  11   -1.24    1.69
  18  -2 -12    2.69    1.82
  18  -2 -12    0.70    1.83
 -18   2  12    3.27    1.38
 -18   2  12    2.20    1.96
 -18   2  12    2.42    2.05
 -18   2  12    1.68    1.74
  19  -1 -13   -0.19    2.20
  19  -1 -13    0.61    2.11
 -19   1  13   -0.06    1.56
 -19   1  13    2.35    2.10
 -19   1  13    4.39    2.20
  20   0 -14   -1.06    2.28
  20   0 -14    1.28    2.42
 -20   0  14    1.22    2.55
 -20   0  14    0.23    2.51
 -20   0  14   -0.83    1.87
  21   1 -15   -5.14    2.61
  21   1 -15    2.08    3.03
 -21  -1  15   -2.74    2.12
 -21  -1  15   -0.46    2.74
 -21  -1  15   -0.82    2.88
   4 -14   1   -0.33    2.24
  -4  14  -1   -2.28    2.98
  -4  14  -1   -0.46    2.85
   5 -13   0   -1.80    1.88
  -5  13   0    1.75    2.33
  -5  13   0    2.37    2.47
  -5  13   0   -1.15    1.89
   6 -12  -1   11.28    1.75
  -6  12   1    5.19    1.80
  -6  12   1    8.99    2.19
  -6  12   1    8.80    2.00
  -6  12   1   11.54    2.05
  -6  12   1    6.34    2.07
   7 -11  -2   16.10    2.08
  -7  11   2   13.87    2.28
  -7  11   2   16.74    2.36
  -7  11   2   14.62    1.84
   8 -10  -3   13.83    1.79
  -8  10   3   15.37    2.13
  -8  10   3   13.62    1.54
  -8  10   3   17.74    2.37
  -8  10   3   14.57    2.08
  -9   9   4    2.07    0.96
  -9   9   4    0.36    1.40
  -9   9   4   -2.91    1.26
  -9   9   4    1.89    0.94
  -9   9   4   -0.13    1.29
  10  -8  -5    9.21    1.59
 -10   8   5   11.69    1.32
 -10   8   5    5.88    1.41
 -10   8   5    9.05    1.53
 -10   8   5    7.04    1.50
 -10   8   5    9.95    1.10
  11  -7  -6    1.65    1.17
 -11   7   6    1.63    1.17
 -11   7   6    1.68    0.74
 -11   7   6    0.50    1.07
 -11   7   6   -0.17    0.79
 -11   7   6   -1.10    1.15
  12  -6  -7    0.63    1.07
 -12   6   7    1.28    1.28
 -12   6   7   -0.62    1.07
 -12   6   7   -0.79    1.08
 -12   6   7    0.14    0.73
 -12   6   7    0.26    0.82
 -12   6   7   -2.01    1.16
  13  -5  -8    5.51    1.44
 -13   5   8    8.50    1.04
 -13   5   8    6.94    1.01
 -13   5   8    7.07    1.46
 -13   5   8    7.59    1.53
 -13   5   8    9.62    1.41
  14  -4  -9   -1.38    1.11
  14  -4  -9    0.86    0.89
  14  -4  -9   -0.75    1.11
 -14   4   9   -0.48    1.35
 -14   4   9   -0.20    1.00
 -14   4   9    0.52    0.81
 -14   4   9   -2.67    1.23
  15  -3 -10   13.19    2.04
  15  -3 -10   11.23    1.48
  15  -3 -10   12.00    1.45
 -15   3  10   11.12    1.32
  16  -2 -11    3.39    1.27
  16  -2 -11    7.57    1.72
  16  -2 -11    6.01    1.46
  16  -2 -11    6.36    1.59
 -16   2  11    5.36    1.23
 -16   2  11    4.71    1.49
 -16   2  11    3.54    1.56
 -16   2  11    5.15    1.74
  17  -1 -12    5.39    1.72
  17  -1 -12    7.79    2.04
 -17   1  12    6.68    1.87
 -17   1  12    7.01    2.06
 -17   1  12    8.86    1.47
 -17   1  12    9.51    1.99
  18   0 -13    1.85    1.92
  18   0 -13    0.48    1.86
 -18   0  13   -0.82    1.98
 -18   0  13    1.27    1.53
 -18   0  13    0.73    1.87
  19   1 -14   11.55    2.53
  19   1 -14    8.65    2.59
 -19  -1  14   11.38    2.04
 -19  -1  14   11.48    2.55
 -19  -1  14   11.26    2.70
  20   2 -15    3.32    2.82
  20   2 -15    3.11    2.66
 -20  -2  15    2.32    2.61
 -20  -2  15   -1.85    2.02
 -20  -2  15    5.17    2.88
   2 -14   2    2.48    2.34
  -2  14  -2    5.93    3.16
  -2  14  -2    4.76    2.77
  -2  14  -2    7.97    2.53
  -3  13  -1   10.76    2.65
  -3  13  -1    9.34    2.63
   4 -12   0   -0.20    1.41
  -4  12   0    1.32    1.90
  -4  12   0    1.84    1.85
  -4  12   0    3.84    1.81
   5 -11  -1    4.68    1.31
  -5  11   1    1.86    1.54
  -5  11   1    1.21    1.50
  -5  11   1    2.41    1.41
  -5  11   1    1.57    1.46
  -5  11   1    4.37    1.86
   6 -10  -2    2.47    1.07
  -6  10   2    4.46    1.54
  -6  10   2    3.16    1.24
  -6  10   2    3.39    1.21
   7  -9  -3    5.21    1.00
  -7   9   3    6.46    1.35
  -7   9   3    2.35    1.12
  -7   9   3    4.30    1.01
  -7   9   3    4.17    1.17
  -7   9   3    6.49    1.39
   8  -8  -4   25.20    2.30
  -8   8   4   31.18    2.19
  -8   8   4   28.67    2.18
  -8   8   4   26.51    2.06
  -8   8   4   25.94    1.70
  -8   8   4   24.37    2.25
  -8   8   4   25.22    1.65
  -8   8   4   25.58    2.02
   9  -7  -5   22.22    2.08
  -9   7   5   21.41    1.42
  -9   7   5   23.58    1.88
  -9   7   5   19.26    2.00
  -9   7   5   21.10    1.82
  -9   7   5   21.89    1.39
  -9   7   5   18.08    2.06
  10  -6  -6    8.57    1.36
 -10   6   6    8.36    1.02
 -10   6   6    6.58    1.15
 -10   6   6    5.90    1.11
 -10   6   6    8.48    0.84
 -10   6   6    7.78    1.24
 -10   6   6    6.81    1.14
 -10   6   6    6.25    1.25
  11  -5  -7    6.74    1.27
  11  -5  -7   11.48    1.50
 -11   5   7    7.55    1.14
 -11   5   7    6.41    0.83
 -11   5   7    5.96    0.83
 -11   5   7    6.65    1.23
 -11   5   7    7.01    1.14
 -11   5   7    7.51    0.89
 -11   5   7    6.78    1.20
  12  -4  -8    4.88    1.13
  12  -4  -8    5.47    0.84
  12  -4  -8    6.51    1.12
  12  -4  -8    4.07    1.16
 -12   4   8    3.57    1.15
 -12   4   8    5.62    1.19
 -12   4   8    5.25    1.02
 -12   4   8    6.14    0.86
  13  -3  -9    3.84    0.88
  13  -3  -9    4.50    1.19
  13  -3  -9    3.45    1.03
  13  -3  -9    2.11    1.08
 -13   3   9    2.85    1.07
 -13   3   9    2.85    1.25
 -13   3   9    2.30    1.19
 -13   3   9    1.51    0.73
 -13   3   9    3.36    1.04
  14  -2 -10    0.62    1.12
  14  -2 -10    1.76    1.08
  14  -2 -10    1.42    0.91
  14  -2 -10    1.45    1.11
 -14   2  10    0.50    1.21
 -14   2  10    1.74    1.17
 -14   2  10    1.51    1.19
 -14   2  10    1.52    0.86
 -14   2  10   -0.48    1.13
  15  -1 -11   25.11    2.28
  15  -1 -11   30.46    2.76
  15  -1 -11   32.12    2.66
 -15   1  11   29.71    2.22
 -15   1  11   33.00    2.66
  16   0 -12   34.35    3.00
  16   0 -12   33.74    3.05
  16   0 -12   33.49    2.97
 -16   0  12   33.52    3.12
 -16   0  12   34.36    2.55
 -16   0  12   38.51    3.31
 -16   0  12   31.45    3.07
  17   1 -13   22.57    2.89
  17   1 -13   15.55    2.41
 -17  -1  13   18.69    2.61
 -17  -1  13   15.86    1.94
 -17  -1  13   17.92    2.41
  18   2 -14    2.95    2.27
  18   2 -14    6.93    2.18
 -18  -2  14    2.87    1.76
 -18  -2  14    6.00    2.35
 -18  -2  14    2.53    2.03
  19   3 -15   -0.06    2.34
  19   3 -15    0.99    2.52
 -19  -3  15   -0.98    2.39
 -19  -3  15    1.49    2.07
 -19  -3  15    6.82    2.87
   0 -14   3   -0.48    2.32
   0  14  -3    1.20    3.33
   0  14  -3    1.71    2.88
   1 -13   2    1.42    1.71
  -1  13  -2    2.88    2.66
  -1  13  -2    0.43    1.83
  -1  13  -2    0.95    2.15
   2 -12   1    5.11    1.55
  -2  12  -1    1.90    1.79
  -2  12  -1    1.79    1.58
  -2  12  -1    1.17    1.94
  -2  12  -1    0.50    2.09
   3 -11   0   17.08    2.08
  -3  11   0   13.83    2.00
  -3  11   0   21.07    2.29
  -3  11   0   18.23    2.24
  -3  11   0   15.43    2.05
  -3  11   0   17.67    2.33
   4 -10  -1   14.04    1.60
  -4  10   1   13.02    1.92
  -4  10   1   12.76    1.41
  -4  10   1   15.05    1.79
   5  -9  -2   37.43    2.17
   5  -9  -2   35.11    2.39
  -5   9   2   37.57    2.41
  -5   9   2   39.70    2.57
  -5   9   2   43.41    2.23
  -5   9   2   32.46    2.39
  -5   9   2   43.89    2.86
   6  -8  -3   26.69    1.61
   6  -8  -3   24.28    1.88
  -6   8   3   27.80    2.00
  -6   8   3   31.10    2.34
  -6   8   3   25.48    1.95
  -6   8   3   25.50    1.61
  -6   8   3   24.43    1.86
  -6   8   3   25.27    1.82
  -6   8   3   24.68    1.74
  -6   8   3   23.11    1.79
  -6   8   3   30.61    2.17
   7  -7  -4    1.24    0.84
  -7   7   4    2.06    0.56
  -7   7   4    1.67    0.80
  -7   7   4    1.37    0.80
  -7   7   4    1.77    0.87
  -7   7   4    3.35    0.90
  -7   7   4    1.28    0.97
   8  -6  -5    9.57    1.41
   8  -6  -5   10.06    1.35
  -8   6   5    9.53    1.19
  -8   6   5    8.20    1.30
  -8   6   5    8.96    1.08
  -8   6   5   10.67    1.40
  -8   6   5    9.31    0.86
  -8   6   5    8.11    0.87
   9  -5  -6   24.33    1.98
   9  -5  -6   25.70    1.79
  -9   5   6   24.87    1.87
  -9   5   6   24.42    1.72
  -9   5   6   25.49    1.34
  -9   5   6   21.54    1.70
  -9   5   6   23.65    1.94
  -9   5   6   25.36    1.37
  -9   5   6   25.31    1.55
  10  -4  -7   30.10    1.98
  10  -4  -7   30.00    2.22
  10  -4  -7   26.47    1.56
  10  -4  -7   31.02    1.78
 -10   4   7   31.83    1.90
 -10   4   7   28.29    1.56
 -10   4   7   26.73    2.16
 -10   4   7   31.22    1.81
 -10   4   7   30.29    2.05
  11  -3  -8   23.20    1.79
  11  -3  -8   27.04    1.58
  11  -3  -8   25.02    1.85
  11  -3  -8   27.28    2.10
 -11   3   8   26.47    2.00
 -11   3   8   23.54    1.81
 -11   3   8   26.27    2.01
 -11   3   8   28.86    1.57
 -11   3   8   25.07    1.89
  12  -2  -9   24.09    1.90
  12  -2  -9   24.17    1.83
  12  -2  -9   24.93    1.64
  12  -2  -9   25.17    2.13
  12  -2  -9   26.87    1.88
 -12   2   9   22.26    2.04
 -12   2   9   26.01    1.98
 -12   2   9   25.40    1.60
 -12   2   9   22.19    2.08
 -12   2   9   23.11    1.95
  13  -1 -10    8.01    1.35
  13  -1 -10    6.68    1.30
  13  -1 -10    6.66    1.28
  13  -1 -10    7.19    1.09
 -13   1  10    7.94    1.07
 -13   1  10    7.75    1.41
 -13   1  10    6.79    1.34
 -13   1  10    8.19    1.34
 -13   1  10    7.37    1.35
  14   0 -11    2.01    1.04
  14   0 -11   -0.48    1.17
  14   0 -11    0.67    1.15
 -14   0  11    2.64    0.99
 -14   0  11    1.05    1.29
 -14   0  11    1.54    1.33
 -14   0  11   -1.48    1.24
  15   1 -12    9.85    1.82
  15   1 -12    7.93    1.77
  15   1 -12    9.20    1.76
 -15  -1  12    9.50    1.80
 -15  -1  12    8.70    1.85
 -15  -1  12   10.99    1.44
 -15  -1  12    7.27    1.87
  16   2 -13    3.09    1.71
  16   2 -13    0.69    1.60
 -16  -2  13    3.14    1.80
 -16  -2  13    1.78    1.38
 -16  -2  13    1.07    2.13
 -16  -2  13    0.47    1.63
  17   3 -14    2.69    2.01
  17   3 -14    1.34    1.99
 -17  -3  14    2.96    1.89
 -17  -3  14    0.54    1.67
 -17  -3  14    2.89    2.21
  18   4 -15   -1.57    2.45
  18   4 -15    1.96    2.47
 -18  -4  15   -0.53    2.05
 -18  -4  15    3.31    2.48
 -18  -4  15    0.50    2.71
  -2 -14   4    8.51    2.67
   2  14  -4    6.69    3.02
   2  14  -4    7.10    3.77
   2  14  -4    4.00    3.02
  -1 -13   3    5.26    1.99
   1  13  -3    6.00    2.47
   1  13  -3    4.56    2.76
   0 -12   2    3.11    1.50
   0  12  -2   -0.60    1.97
   0  12  -2    3.00    2.12
   0  12  -2    4.58    1.74
   0  12  -2    5.34    1.94
   1 -11   1    5.30    1.58
   1 -11   1    3.95    1.28
  -1  11  -1    4.12    1.63
  -1  11  -1    2.27    1.48
  -1  11  -1    4.64    1.62
  -1  11  -1    4.68    1.64
   2 -10   0    0.92    1.32
   2 -10   0    1.92    1.01
  -2  10   0    0.97    1.11
  -2  10   0    0.48    1.15
  -2  10   0    1.10    1.24
  -2  10   0    2.80    1.29
  -2  10   0    2.32    1.27
   3  -9  -1   17.83    1.50
   3  -9  -1   18.65    1.83
  -3   9   1   17.48    1.92
  -3   9   1   16.47    1.56
  -3   9   1   23.54    1.86
  -3   9   1   16.34    1.84
   4  -8  -2   36.07    1.96
   4  -8  -2   37.70    2.24
  -4   8   2   39.19    2.32
  -4   8   2   40.80    2.23
  -4   8   2   35.13    2.58
  -4   8   2   38.87    2.01
   5  -7  -3    9.77    1.32
   5  -7  -3   14.46    1.15
   5  -7  -3   11.97    0.98
  -5   7   3    9.57    1.38
  -5   7   3   10.76    1.11
  -5   7   3    9.64    1.18
  -5   7   3   10.61    0.94
  -5   7   3    9.94    1.29
  -5   7   3   11.73    1.24
   6  -6  -4   30.63    1.81
   6  -6  -4   30.65    2.11
  -6   6   4   31.71    1.85
  -6   6   4   29.50    1.46
  -6   6   4   32.35    1.87
  -6   6   4   28.52    1.72
  -6   6   4   30.10    1.78
  -6   6   4   28.18    2.06
  -6   6   4   30.40    1.78
   7  -5  -5    2.84    0.79
   7  -5  -5    3.45    0.73
  -7   5   5    2.33    0.73
  -7   5   5    3.06    0.59
  -7   5   5    2.09    0.65
  -7   5   5    2.88    0.66
  -7   5   5    2.18    0.43
  -7   5   5    2.94    0.45
  -7   5   5    2.79    0.73
   8  -4  -6   23.18    1.61
   8  -4  -6   22.77    1.75
   8  -4  -6   23.94    1.46
  -8   4   6   25.46    1.52
  -8   4   6   24.32    1.46
  -8   4   6   22.57    1.51
  -8   4   6   22.59    1.65
  -8   4   6   22.32    1.78
   9  -3  -7    0.74    0.59
   9  -3  -7    0.56    0.57
   9  -3  -7   -0.11    0.45
   9  -3  -7    0.45    0.67
   9  -3  -7    0.90    0.62
  -9   3   7    0.71    0.61
  -9   3   7    0.05    0.43
  -9   3   7   -0.56    0.63
  -9   3   7   -0.03    0.62
  10  -2  -8    1.09    0.69
  10  -2  -8    0.30    0.70
  10  -2  -8    1.51    0.58
  10  -2  -8    1.89    0.76
  10  -2  -8    1.72    0.83
 -10   2   8    1.71    0.54
 -10   2   8    0.78    0.82
 -10   2   8    1.34    0.74
 -10   2   8    0.37    0.73
 -10   2   8    1.06    0.70
  11  -1  -9    1.85    0.69
  11  -1  -9    0.72    0.83
  11  -1  -9    1.95    0.91
  11  -1  -9    1.44    0.91
  11  -1  -9    1.15    0.84
  11  -1  -9    0.99    0.91
 -11   1   9    2.08    0.88
 -11   1   9    1.71    0.90
 -11   1   9    1.90    0.87
 -11   1   9    2.93    0.73
 -11   1   9    2.62    0.96
  12   0 -10   85.21    4.06
  12   0 -10   76.96    4.26
  12   0 -10   82.68    4.46
  12   0 -10   89.96    4.81
  12   0 -10   78.46    3.86
 -12   0  10   77.60    4.64
 -12   0  10   92.68    4.59
 -12   0  10   85.03    3.88
 -12   0  10   82.28    4.51
 -12   0  10   86.63    4.41
  13   1 -11    1.32    1.17
  13   1 -11    0.09    1.09
  13   1 -11    0.34    1.03
  13   1 -11    0.21    1.17
 -13  -1  11    1.63    1.32
 -13  -1  11    0.66    1.12
 -13  -1  11    1.09    0.89
 -13  -1  11    1.34    1.24
 -13  -1  11    2.33    1.28
  14   2 -12    8.23    1.76
  14   2 -12    7.01    1.64
  14   2 -12    9.51    1.66
 -14  -2  12    7.61    1.57
 -14  -2  12    5.84    1.28
 -14  -2  12   10.33    1.92
 -14  -2  12    7.02    1.73
  15   3 -13    0.78    2.11
  15   3 -13   -3.38    1.51
  15   3 -13    2.19    1.73
 -15  -3  13    0.53    1.64
 -15  -3  13   -0.78    1.37
 -15  -3  13    3.09    1.90
 -15  -3  13   -1.64    1.99
  16   4 -14    0.62    2.03
 -16  -4  14    1.50    1.94
 -16  -4  14   -1.29    1.65
 -16  -4  14    3.22    2.34
  17   5 -15   -1.31    2.30
  17   5 -15   -3.42    2.35
 -17  -5  15   -1.32    2.07
 -17  -5  15   -0.20    2.71
 -17  -5  15   -3.17    2.41
  -4 -14   5   -3.23    2.50
   4  14  -5    2.96    3.89
   4  14  -5    0.86    2.52
   4  14  -5   -0.90    3.01
  -3 -13   4    2.32    1.92
   3  13  -4    3.39    3.04
   3  13  -4   -0.82    2.07
   3  13  -4    0.92    2.43
   2  12  -3    6.34    2.08
   2  12  -3    1.88    2.15
   2  12  -3    1.19    1.61
  -1 -11   2   11.03    1.89
  -1 -11   2   13.34    1.59
   1  11  -2   11.07    2.00
   1  11  -2   10.03    1.97
   1  11  -2   13.23    1.98
   1  11  -2   14.62    2.24
   1  11  -2   12.00    1.81
   0 -10   1    7.54    1.39
   0 -10   1    6.72    1.18
   0  10  -1    6.10    1.44
   0  10  -1    5.79    1.26
   0  10  -1    6.48    1.46
   0  10  -1    3.41    1.20
   0  10  -1    7.60    1.51
   1  -9   0   12.34    1.61
   1  -9   0   11.43    1.30
   1  -9   0   11.77    1.53
   1  -9   0    7.36    1.19
  -1   9   0   10.91    1.45
  -1   9   0   10.95    1.52
  -1   9   0    9.53    1.35
  -1   9   0    9.81    1.46
  -1   9   0   13.08    1.40
   2  -8  -1   26.27    1.88
   2  -8  -1   28.98    1.93
   2  -8  -1   30.28    1.68
  -2   8   1   28.97    1.95
  -2   8   1   29.35    2.13
  -2   8   1   27.93    1.95
  -2   8   1   31.06    1.69
  -2   8   1   29.74    1.95
   3  -7  -2    1.17    0.50
   3  -7  -2    0.49    0.57
  -3   7   2    1.79    0.75
  -3   7   2    1.04    0.61
  -3   7   2    1.42    0.65
  -3   7   2    0.95    0.72
  -3   7   2    1.51    0.62
  -3   7   2    0.58    0.52
   4  -6  -3   31.51    1.68
   4  -6  -3   27.16    1.99
   4  -6  -3   28.62    1.40
  -4   6   3   28.58    1.74
  -4   6   3   30.86    1.69
  -4   6   3   26.67    1.40
  -4   6   3   31.29    1.73
  -4   6   3   32.14    1.74
   5  -5  -4   40.54    2.64
   5  -5  -4   44.30    2.31
  -5   5   4   49.07    2.37
  -5   5   4   48.08    2.37
  -5   5   4   43.64    2.67
  -5   5   4   45.10    1.94
  -5   5   4   44.89    2.21
  -5   5   4   43.73    1.93
  -5   5   4   44.17    2.27
  -5   5   4   50.12    2.35
   6  -4  -5   21.21    1.34
   6  -4  -5   21.73    1.29
   6  -4  -5   18.88    1.52
   6  -4  -5   21.03    1.24
  -6   4   5   22.68    1.28
  -6   4   5   21.14    1.42
  -6   4   5   19.69    0.98
  -6   4   5   17.26    1.48
  -6   4   5   18.80    1.29
  -6   4   5   20.95    1.30
  -6   4   5   19.07    0.98
   7  -3  -6  192.86    8.94
   7  -3  -6  190.68    8.96
   7  -3  -6  198.48    9.64
   7  -3  -6  195.40    8.71
   7  -3  -6  196.89    8.11
   7  -3  -6  196.69    7.81
  -7   3   6  193.60    7.80
  -7   3   6  201.25    9.01
  -7   3   6  196.27    8.72
  -7   3   6  197.16    8.11
  -7   3   6  190.88    9.61
  -7   3   6  193.61    9.00
   8  -2  -7  110.81    4.62
   8  -2  -7  112.64    5.33
   8  -2  -7  111.46    4.84
   8  -2  -7  109.47    5.19
   8  -2  -7  112.13    5.34
   8  -2  -7  110.79    5.77
  -8   2   7  109.12    5.72
  -8   2   7  111.87    5.38
  -8   2   7  114.54    5.37
  -8   2   7  111.68    5.24
  -8   2   7  111.43    4.62
   9  -1  -8   16.67    1.44
   9  -1  -8   18.07    1.38
   9  -1  -8   17.22    1.40
   9  -1  -8   18.64    1.21
   9  -1  -8   18.61    1.54
  -9   1   8   18.64    1.52
  -9   1   8   17.49    1.19
  -9   1   8   17.40    1.53
  -9   1   8   17.33    1.53
  -9   1   8   17.25    1.46
  10   0  -9    0.59    0.76
  10   0  -9    0.65    0.66
  10   0  -9   -0.31    0.70
  10   0  -9    0.50    0.85
  10   0  -9    1.39    0.87
  10   0  -9   -0.09    0.70
 -10   0   9    0.04    0.78
 -10   0   9   -0.45    0.78
 -10   0   9    0.64    0.85
 -10   0   9    0.28    0.81
 -10   0   9   -0.11    0.66
 -10   0   9    0.36    0.59
  11   1 -10   16.77    1.71
  11   1 -10   19.83    1.61
  11   1 -10   19.33    1.76
  11   1 -10   16.78    1.95
  11   1 -10   20.24    1.87
  11   1 -10   18.82    1.98
 -11  -1  10   21.22    1.59
 -11  -1  10   19.65    1.57
 -11  -1  10   23.49    2.03
 -11  -1  10   20.09    2.04
 -11  -1  10   22.28    2.01
 -11  -1  10   18.92    1.84
  12   2 -11   22.82    2.00
  12   2 -11   21.28    2.14
  12   2 -11   16.01    2.08
  12   2 -11   18.28    2.36
  12   2 -11   22.31    1.85
  12   2 -11   19.62    2.33
 -12  -2  11   23.22    1.79
 -12  -2  11   17.12    2.11
 -12  -2  11   21.08    2.11
 -12  -2  11   21.86    2.39
 -12  -2  11   23.19    2.39
 -12  -2  11   21.61    1.91
  13   3 -12    2.43    1.38
  13   3 -12    2.51    1.40
  13   3 -12    1.30    1.79
 -13  -3  12    1.81    1.26
 -13  -3  12    2.11    1.74
 -13  -3  12    1.51    1.53
 -13  -3  12    1.35    1.13
  14   4 -13    5.66    2.48
  14   4 -13    6.54    1.81
  14   4 -13    7.92    1.74
 -14  -4  13    8.97    2.29
 -14  -4  13    8.57    1.66
 -14  -4  13    4.92    2.37
  15   5 -14    4.39    2.14
  15   5 -14    0.43    1.83
 -15  -5  14   -0.15    1.69
 -15  -5  14   -1.90    2.01
  16   6 -15    1.92    2.44
  16   6 -15    0.66    2.38
 -16  -6  15   -3.72    2.35
 -16  -6  15    0.68    2.99
 -16  -6  15   -2.46    2.29
  -6 -14   6    7.55    2.66
   6  14  -6    3.45    3.36
   6  14  -6   -0.48    4.02
  -5 -13   5    4.29    2.18
   5  13  -5    1.05    2.27
   5  13  -5    0.64    3.23
   5  13  -5   -1.54    2.49
  -4 -12   4    2.55    1.75
   4  12  -4    0.39    1.64
   4  12  -4    2.28    2.42
   4  12  -4    2.61    2.03
  -3 -11   3    3.33    1.32
  -3 -11   3    0.03    1.77
   3  11  -3    2.90    1.57
   3  11  -3    4.42    2.10
   3  11  -3    3.90    1.87
   3  11  -3    1.77    1.40
  -2 -10   2    5.30    1.16
  -2 -10   2    1.73    1.35
   2  10  -2    1.91    1.42
   2  10  -2    6.86    1.38
   2  10  -2    4.02    1.29
   2  10  -2    5.38    1.53
   2  10  -2    4.05    1.48
  -1  -9   1    9.29    1.23
  -1  -9   1   13.23    1.60
  -1  -9   1    9.75    1.29
  -1  -9   1   11.15    1.43
   1   9  -1    9.26    1.21
   1   9  -1   13.77    1.84
   1   9  -1   10.60    1.41
   1   9  -1    8.71    1.27
   1   9  -1    7.08    1.45
   1   9  -1    8.82    1.39
   0  -8   0   45.68    2.32
   0  -8   0   45.32    2.64
   0  -8   0   50.35    2.71
   0  -8   0   41.72    2.50
   0   8   0   52.95    2.77
   0   8   0   49.27    2.57
   0   8   0   46.71    2.73
   0   8   0   44.53    2.33
   0   8   0   43.06    2.89
   1  -7  -1  189.84    7.69
   1  -7  -1  193.89    8.82
   1  -7  -1  197.16    8.82
  -1   7   1  190.92    8.83
  -1   7   1  187.88    8.00
  -1   7   1  190.25    8.84
  -1   7   1  178.97    9.44
   2  -6  -2   85.60    4.31
   2  -6  -2   82.17    3.62
   2  -6  -2   81.36    3.33
   2  -6  -2   80.48    3.88
   2  -6  -2   73.55    3.87
  -2   6   2   74.34    3.89
  -2   6   2   76.04    3.90
  -2   6   2   82.44    3.33
  -2   6   2   87.03    4.36
  -2   6   2   77.05    3.62
   3  -5  -3   63.40    3.09
   3  -5  -3   63.37    3.09
   3  -5  -3   63.21    3.44
   3  -5  -3   65.31    3.01
   3  -5  -3   62.59    2.95
   3  -5  -3   63.15    2.58
  -3   5   3   64.34    2.98
  -3   5   3   64.82    3.42
  -3   5   3   59.17    3.11
  -3   5   3   65.13    2.58
  -3   5   3   60.52    3.11
  -3   5   3   61.18    2.90
   4  -4  -4  100.08    4.34
   4  -4  -4   99.65    4.74
   4  -4  -4  103.93    5.19
   4  -4  -4  102.05    4.74
  -4   4   4   99.55    4.77
  -4   4   4  104.68    5.17
  -4   4   4   99.49    4.33
  -4   4   4   99.05    4.77
  -4   4   4  101.32    4.35
  -4   4   4  101.69    4.61
   5  -3  -5   31.50    1.71
   5  -3  -5   30.79    1.69
   5  -3  -5   32.79    1.74
   5  -3  -5   31.76    1.37
   5  -3  -5   32.32    1.95
  -5   3   5   32.70    1.94
  -5   3   5   30.24    1.74
  -5   3   5   30.52    1.60
  -5   3   5   30.15    1.75
  -5   3   5   31.75    1.36
  -5   3   5   30.20    1.71
  -5   3   5   32.49    1.65
   6  -2  -6   48.15    2.16
   6  -2  -6   47.73    2.81
   6  -2  -6   52.65    2.59
   6  -2  -6   51.61    2.53
   6  -2  -6   53.13    2.63
   6  -2  -6   50.21    2.37
  -6   2   6   52.82    2.65
  -6   2   6   46.84    2.79
  -6   2   6   49.86    2.33
  -6   2   6   48.32    2.16
  -6   2   6   51.44    2.58
   7  -1  -7   79.27    3.25
   7  -1  -7   81.59    4.08
   7  -1  -7   75.39    3.64
   7  -1  -7   72.53    3.74
   7  -1  -7   74.22    3.37
  -7   1   7   72.57    3.66
  -7   1   7   78.17    4.04
  -7   1   7   73.72    3.35
  -7   1   7   72.13    3.78
  -7   1   7   77.89    3.23
  -7   1   7   72.47    3.79
   8   0  -8   41.32    2.55
   8   0  -8   51.76    2.78
   8   0  -8   42.21    2.55
   8   0  -8   47.23    2.19
   8   0  -8   42.58    2.45
   8   0  -8   44.14    2.29
  -8   0   8   49.06    2.72
  -8   0   8   44.22    2.22
  -8   0   8   43.81    2.17
  -8   0   8   42.85    2.60
  -8   0   8   45.51    2.50
  -8   0   8   44.64    2.61
   9   1  -9   18.27    1.60
   9   1  -9   17.73    1.72
   9   1  -9   16.53    1.47
   9   1  -9   19.38    1.51
   9   1  -9   20.73    1.39
   9   1  -9   16.06    1.73
  -9  -1   9   18.47    1.69
  -9  -1   9   20.06    1.64
  -9  -1   9   17.51    1.35
  -9  -1   9   16.43    1.38
  -9  -1   9   17.71    1.60
  -9  -1   9   21.42    1.83
  10   2 -10    4.02    1.16
  10   2 -10    2.93    0.97
  10   2 -10    2.15    0.94
  10   2 -10    4.82    0.89
  10   2 -10    3.65    0.93
 -10  -2  10    6.12    1.32
 -10  -2  10    3.74    1.24
 -10  -2  10    4.26    1.03
 -10  -2  10    3.41    1.07
 -10  -2  10    5.45    0.98
 -10  -2  10    4.31    0.91
  11   3 -11    0.41    1.53
  11   3 -11    0.67    1.10
  11   3 -11    2.62    1.05
  11   3 -11    0.30    1.11
  11   3 -11   -1.51    1.35
 -11  -3  11    1.79    1.35
 -11  -3  11    2.33    1.09
 -11  -3  11   -1.07    0.95
 -11  -3  11   -0.71    0.90
 -11  -3  11   -0.29    1.28
  12   4 -12    1.69    1.34
  12   4 -12    0.97    1.77
  12   4 -12   -1.20    1.83
 -12  -4  12   -0.92    1.60
 -12  -4  12    0.11    1.85
 -12  -4  12    0.37    1.27
  13   5 -13    0.66    1.53
  13   5 -13   -4.40    2.22
 -13  -5  13    1.68    2.05
 -13  -5  13   -1.98    1.57
 -13  -5  13    0.62    2.29
 -13  -5  13   -0.28    1.42
  14   6 -14    0.16    2.08
  14   6 -14    1.66    1.95
  14   6 -14    1.50    3.01
 -14  -6  14    2.77    2.02
 -14  -6  14    2.07    1.84
 -14  -6  14    5.90    2.77
  15   7 -15    1.10    2.59
  15   7 -15   -0.40    2.51
 -15  -7  15    1.56    2.57
 -15  -7  15    2.40    2.40
  -7 -13   6    1.99    2.09
   7  13  -6    1.51    3.61
   7  13  -6   -1.26    2.51
   7  13  -6    0.51    2.21
  -6 -12   5    0.89    1.69
   6  12  -5    0.17    1.73
   6  12  -5   -0.21    2.61
   6  12  -5   -0.16    2.16
  -5 -11   4    2.14    1.29
  -5 -11   4   -1.35    1.71
   5  11  -4    0.33    1.59
   5  11  -4    0.67    1.98
   5  11  -4   -1.94    1.92
   5  11  -4   -0.22    1.43
  -4 -10   3   49.94    3.66
  -4 -10   3   64.44    3.15
   4  10  -3   53.48    3.35
   4  10  -3   60.06    3.96
   4  10  -3   55.68    3.74
   4  10  -3   58.61    3.85
   4  10  -3   61.20    3.51
  -3  -9   2    1.08    1.11
  -3  -9   2    1.60    1.07
  -3  -9   2    2.91    0.89
   3   9  -2    1.43    0.96
   3   9  -2    1.84    1.05
   3   9  -2    2.23    1.20
   3   9  -2    2.56    1.27
   3   9  -2    1.54    1.15
   3   9  -2    1.49    0.97
  -2  -8   1   26.92    2.01
  -2  -8   1   26.17    1.85
  -2  -8   1   30.21    1.69
   2   8  -1   31.41    2.12
   2   8  -1   27.58    2.11
   2   8  -1   29.22    2.16
   2   8  -1   29.63    1.97
   2   8  -1   28.90    2.18
   2   8  -1   29.96    1.85
  -1  -7   0   -0.45    0.62
  -1  -7   0    0.56    0.45
  -1  -7   0   -0.39    0.64
   1   7   0   -1.12    0.61
   1   7   0    1.22    0.56
   1   7   0   -0.65    0.59
   1   7   0   -0.48    0.70
   1   7   0    1.76    0.62
   0  -6  -1   61.65    2.85
   0  -6  -1   61.35    3.08
   0  -6  -1   61.18    2.61
   0  -6  -1   58.50    3.06
   0   6   1   60.39    3.12
   0   6   1   60.38    3.33
   0   6   1   60.04    2.87
   0   6   1   62.43    3.36
   0   6   1   59.70    2.61
   0   6   1   59.02    3.08
   1  -5  -2    0.56    0.48
   1  -5  -2    0.21    0.26
   1  -5  -2    0.48    0.43
   1  -5  -2    0.20    0.41
   1  -5  -2    0.39    0.33
   1  -5  -2    0.06    0.41
  -1   5   2    0.37    0.45
  -1   5   2    0.70    0.39
  -1   5   2    0.18    0.25
  -1   5   2    0.53    0.44
  -1   5   2    0.33    0.41
   2  -4  -3    9.46    0.85
   2  -4  -3   11.06    0.83
   2  -4  -3    9.71    0.82
   2  -4  -3   10.56    0.94
   2  -4  -3   10.09    0.76
  -2   4   3    8.86    0.80
  -2   4   3   11.08    0.91
  -2   4   3    9.44    0.79
  -2   4   3    9.54    0.84
  -2   4   3   10.00    0.82
   3  -3  -4    1.13    0.37
   3  -3  -4    0.82    0.43
   3  -3  -4    0.34    0.36
  -3   3   4    1.51    0.40
  -3   3   4    1.04    0.35
  -3   3   4    0.55    0.39
  -3   3   4    0.97    0.41
  -3   3   4    0.94    0.38
   4  -2  -5  124.17    5.49
   4  -2  -5  119.59    6.08
   4  -2  -5  119.24    4.87
  -4   2   5  121.41    5.09
  -4   2   5  124.52    5.51
  -4   2   5  125.72    5.71
  -4   2   5  118.09    6.06
  -4   2   5  118.60    4.87
  -4   2   5  126.26    5.73
   5  -1  -6    0.59    0.28
   5  -1  -6    0.22    0.43
   5  -1  -6    0.36    0.41
   5  -1  -6    0.99    0.47
   5  -1  -6    1.48    0.47
   5  -1  -6    0.95    0.38
  -5   1   6    0.79    0.44
  -5   1   6    0.72    0.51
  -5   1   6    0.71    0.47
  -5   1   6    0.99    0.41
  -5   1   6    0.44    0.43
   6   0  -7    0.41    0.52
   6   0  -7   -0.55    0.48
   6   0  -7    1.41    0.54
   6   0  -7    0.40    0.38
   6   0  -7   -0.50    0.48
   6   0  -7    1.48    0.56
  -6   0   7    0.04    0.58
  -6   0   7    0.63    0.49
  -6   0   7   -0.10    0.50
  -6   0   7    0.72    0.43
  -6   0   7    0.39    0.38
  -6   0   7    0.18    0.57
   7   1  -8   12.12    1.40
   7   1  -8   13.85    1.11
   7   1  -8   11.66    1.38
   7   1  -8   12.83    1.13
   7   1  -8   14.28    1.31
   7   1  -8   14.74    1.19
  -7  -1   8   14.28    1.29
  -7  -1   8   12.73    1.37
  -7  -1   8   13.50    1.24
  -7  -1   8   11.95    1.01
  -7  -1   8   11.97    1.36
  -7  -1   8   12.82    1.05
   8   2  -9   43.44    2.80
   8   2  -9   43.15    2.53
   8   2  -9   47.63    2.95
   8   2  -9   46.81    2.39
   8   2  -9   45.42    2.38
   8   2  -9   45.43    2.83
  -8  -2   9   46.36    2.86
  -8  -2   9   46.06    2.81
  -8  -2   9   48.05    2.39
  -8  -2   9   43.42    2.80
  -8  -2   9   43.71    2.28
  -8  -2   9   46.87    2.60
   9   3 -10   11.64    1.50
   9   3 -10    9.79    1.19
   9   3 -10   11.81    1.81
   9   3 -10   10.98    1.46
   9   3 -10   10.07    1.61
   9   3 -10    9.91    1.60
  -9  -3  10   10.61    1.19
  -9  -3  10   10.13    1.19
  -9  -3  10   10.49    1.32
  -9  -3  10    9.88    1.56
  -9  -3  10   10.50    1.55
  -9  -3  10   12.08    1.57
  10   4 -11   22.75    2.72
  10   4 -11   23.91    2.16
  10   4 -11   24.62    2.89
  10   4 -11   30.08    2.22
  10   4 -11   27.39    2.45
 -10  -4  11   29.66    2.70
 -10  -4  11   25.96    2.02
 -10  -4  11   31.25    2.81
 -10  -4  11   26.39    2.26
 -10  -4  11   26.05    2.15
  11   5 -12   11.50    2.27
  11   5 -12   14.69    2.22
  11   5 -12   14.55    1.81
  11   5 -12   12.01    1.84
  11   5 -12   10.10    1.77
 -11  -5  12   12.00    1.68
 -11  -5  12   14.25    2.23
 -11  -5  12   11.15    2.32
 -11  -5  12   10.66    1.63
  12   6 -13   -3.59    2.47
  12   6 -13   -0.33    1.78
  12   6 -13    2.03    2.70
  12   6 -13    1.69    1.66
 -12  -6  13    5.26    2.38
 -12  -6  13    1.33    1.48
 -12  -6  13   -1.10    2.44
 -12  -6  13    1.34    1.59
  13   7 -14    2.02    2.20
  13   7 -14   -2.27    3.40
  13   7 -14   -0.75    2.15
 -13  -7  14    2.99    2.91
 -13  -7  14    2.57    2.05
 -13  -7  14   -2.87    1.89
  14   8 -15    0.28    2.74
 -14  -8  15    5.09    2.76
  -9 -13   7    6.85    2.50
   9  13  -7    4.27    3.95
   9  13  -7   -1.66    2.91
   9  13  -7    2.46    2.48
  -8 -12   6    3.69    1.94
   8  12  -6    1.98    2.51
   8  12  -6    1.26    1.99
   8  12  -6    2.16    3.06
  -7 -11   5    1.31    2.00
  -7 -11   5    1.16    1.42
   7  11  -5    2.00    1.95
   7  11  -5    2.84    2.33
  -6 -10   4    0.07    1.53
  -6 -10   4    1.59    1.05
   6  10  -4    0.41    1.74
   6  10  -4    0.52    1.26
   6  10  -4   -0.11    1.36
   6  10  -4    2.16    1.72
  -5  -9   3    1.49    1.10
  -5  -9   3    0.39    1.23
  -5  -9   3    2.65    1.11
  -5  -9   3    1.15    0.85
   5   9  -3    0.28    1.37
   5   9  -3    1.60    1.19
   5   9  -3    1.92    1.01
   5   9  -3    1.59    1.04
   5   9  -3   -0.13    1.36
   5   9  -3    2.13    1.29
  -4  -8   2   37.45    2.52
  -4  -8   2   43.72    2.55
  -4  -8   2   38.78    2.13
   4   8  -2   40.49    2.38
   4   8  -2   32.32    2.59
   4   8  -2   40.61    2.62
   4   8  -2   33.23    2.50
   4   8  -2   36.92    2.13
   4   8  -2   42.85    2.66
  -3  -7   1   43.49    2.50
  -3  -7   1   43.24    2.46
  -3  -7   1   39.45    2.05
   3   7  -1   40.58    2.51
   3   7  -1   43.34    2.12
   3   7  -1   38.19    2.56
   3   7  -1   42.67    2.53
   3   7  -1   44.86    2.60
   3   7  -1   38.78    2.24
  -2  -6   0   78.56    3.66
  -2  -6   0   81.79    3.46
  -2  -6   0   79.47    4.04
  -2  -6   0   80.99    4.03
   2   6   0   84.85    4.30
   2   6   0   85.18    4.29
   2   6   0   81.46    3.69
   2   6   0   77.62    4.03
   2   6   0   79.41    4.05
  -1  -5  -1   12.39    0.91
  -1  -5  -1   12.77    0.77
  -1  -5  -1   11.77    1.04
   1   5   1   13.13    0.99
   1   5   1   12.52    0.78
   1   5   1   12.52    1.04
   1   5   1   11.71    1.04
   1   5   1   13.76    1.03
   1   5   1   14.61    1.11
   0  -4  -2    8.03    0.83
   0  -4  -2    9.28    0.52
   0  -4  -2    9.82    0.69
   0  -4  -2    9.41    0.81
   0  -4  -2   10.22    0.79
   0   4   2    9.93    0.81
   0   4   2    9.39    0.81
   0   4   2   10.15    0.87
   0   4   2    9.73    0.82
   0   4   2   11.08    0.71
   0   4   2    9.29    0.53
   1  -3  -3    0.31    0.33
   1  -3  -3    0.18    0.29
[truncated: 719,996 more chars]
