# Supplementary material for: catena-Poly[[bis­(1H-indole-5-carboxyl­ato-κ2 O,O′)zinc(II)]-μ-4,4′-azobi­pyridine-κ2 N 1:N 1′]
Source: IUCrdata. 2021 May 21;6(Pt 5):x210522. doi: 10.1107/S2414314621005228 (PMC9462335; doi:10.1107/S2414314621005228)
Supplement: Supplementary file 2 [file x-06-x210522-Isup2.hkl]

data_I                                                                          
_shelx_title ' shelx                  R =  New: C2/c'                           
_shelx_refln_list_code          4                                               
_shelx_F_calc_maximum      301.57                                               
_exptl_crystal_F_000      1167.71                                               
_reflns_d_resolution_high  0.7666                                               
                                                                                
loop_                                                                           
 _space_group_symop_operation_xyz                                               
 'x, y, z'                                                                      
 '-x, y, -z+1/2'                                                                
 'x+1/2, y+1/2, z'                                                              
 '-x+1/2, y+1/2, -z+1/2'                                                        
 '-x, -y, -z'                                                                   
 'x, -y, z-1/2'                                                                 
 '-x+1/2, -y+1/2, -z'                                                           
 'x+1/2, -y+1/2, z-1/2'                                                         
                                                                                
_cell_length_a    18.9820                                                       
_cell_length_b    11.6030                                                       
_cell_length_c    14.2370                                                       
_cell_angle_alpha  90.000                                                       
_cell_angle_beta  119.545                                                       
_cell_angle_gamma  90.000                                                       
                                                                                
_shelx_F_squared_multiplier     1.000                                           
                                                                                
loop_                                                                           
 _refln_index_h                                                                 
 _refln_index_k                                                                 
 _refln_index_l                                                                 
 _refln_F_squared_calc                                                          
 _refln_F_squared_meas                                                          
 _refln_F_squared_sigma                                                         
 _refln_observed_status                                                         
   4   0   0      14739.79      13652.46       253.11 o                         
   6   0   0        541.58        665.96        27.74 o                         
   8   0   0        407.71        363.70        21.79 o                         
  10   0   0       5552.46       5166.52        91.41 o                         
  12   0   0       7620.12       7523.56       136.28 o                         
  14   0   0       2758.53       2850.78        90.69 o                         
  16   0   0         37.64         17.92        65.73 o                         
  18   0   0         62.45         29.99       145.00 o                         
  20   0   0        209.14        550.09       139.02 o                         
   3   1   0       7448.18       7603.34        82.45 o                         
   5   1   0       8192.55       8489.46        87.17 o                         
   7   1   0        192.40        195.58        10.18 o                         
   9   1   0       1458.17       1398.43        25.58 o                         
  11   1   0        330.26        339.86        20.20 o                         
  13   1   0         19.58         52.74        27.98 o                         
  15   1   0        910.38        836.26        52.62 o                         
  17   1   0        218.89        172.51        60.25 o                         
  19   1   0         54.70        113.24       103.84 o                         
  21   1   0         97.55        207.97       119.37 o                         
   4   2   0      78657.13      90473.56       940.92 o                         
   6   2   0        582.43        665.77        19.63 o                         
   8   2   0        194.95        163.00        14.34 o                         
  10   2   0       1393.22       1326.38        31.81 o                         
  12   2   0         66.60         52.98        20.88 o                         
  14   2   0         31.77         68.07        34.49 o                         
  16   2   0        300.85        259.71        50.54 o                         
  18   2   0        522.50        628.20        76.71 o                         
  20   2   0          6.71         10.49       100.76 o                         
   1   3   0         61.87         40.18         6.17 o                         
   3   3   0      18626.31      19624.10       195.58 o                         
   5   3   0      23489.67      24819.95       262.00 o                         
   7   3   0      17799.74      17632.21       174.00 o                         
   9   3   0       3779.68       3340.93        48.99 o                         
  11   3   0        252.58        214.63        21.10 o                         
  13   3   0        129.80        133.50        32.41 o                         
  15   3   0        382.09        468.25        43.02 o                         
  17   3   0       1093.60       1101.23        66.93 o                         
  19   3   0        296.48        485.20        91.99 o                         
  21   3   0        355.25       -301.79       301.79 o                         
   0   4   0       1878.07       1918.50        63.43 o                         
   2   4   0         66.00          4.43         7.80 o                         
   4   4   0         99.49        388.07        18.00 o                         
   6   4   0       2799.30       2571.10        37.82 o                         
   8   4   0         51.39         78.00        13.61 o                         
  10   4   0       1346.45       1317.27        36.63 o                         
  12   4   0        454.69        434.53        29.90 o                         
  14   4   0         74.16         48.33        53.89 o                         
  16   4   0        409.52        385.19        53.89 o                         
  18   4   0        160.51        169.66        87.42 o                         
  20   4   0          0.65         23.12       124.32 o                         
   1   5   0       3148.23       3162.94        39.39 o                         
   3   5   0      16167.71      17667.71       205.14 o                         
   5   5   0       1190.13       1062.11        24.92 o                         
   7   5   0       4673.44       4547.79        56.86 o                         
   9   5   0       1385.13       1403.75        35.08 o                         
  11   5   0         43.47         38.65        20.53 o                         
  13   5   0        843.02        860.80        47.67 o                         
  15   5   0         29.70         29.49        51.37 o                         
  17   5   0        387.36        335.19        76.91 o                         
  19   5   0         98.97        202.93       144.79 o                         
   0   6   0       3513.26       3487.41        65.26 o                         
   2   6   0       8577.35       8844.41        96.75 o                         
   4   6   0       1218.27       1318.44        30.08 o                         
   6   6   0       1700.22       1495.42        30.75 o                         
   8   6   0       1880.66       1695.60        36.39 o                         
  10   6   0       1368.39       1278.70        36.17 o                         
  12   6   0       2520.98       2412.72        60.73 o                         
  14   6   0       1196.82       1214.09        60.67 o                         
  16   6   0        120.72        -68.56        68.56 o                         
  18   6   0        173.35        -19.73       129.81 o                         
   1   7   0         31.05         18.89        19.19 o                         
   3   7   0        310.51        307.76        18.76 o                         
   5   7   0         10.77         54.90        19.66 o                         
   7   7   0         40.59         46.66        20.14 o                         
   9   7   0          8.95         -1.49        23.99 o                         
  11   7   0        127.58        121.04        31.88 o                         
  13   7   0         52.90         82.61        39.99 o                         
  15   7   0        204.31        251.76        69.97 o                         
  17   7   0          9.15        -34.82        85.31 o                         
  19   7   0          2.59        268.29       165.37 o                         
   0   8   0       5069.65       5087.91       109.86 o                         
   2   8   0       2674.38       2512.11        46.50 o                         
   4   8   0       1209.98       1274.17        37.49 o                         
   6   8   0       1091.64       1047.27        37.66 o                         
   8   8   0        717.54        699.74        32.03 o                         
  10   8   0        778.31        760.28        38.34 o                         
  12   8   0       1073.14       1077.85        52.35 o                         
  14   8   0        543.81        505.71        80.21 o                         
  16   8   0        142.10        101.25        84.99 o                         
  18   8   0         89.09        -35.42       133.65 o                         
   1   9   0       1081.16       1191.09        37.58 o                         
   3   9   0       1788.50       1797.53        65.23 o                         
   5   9   0        185.35        185.33        28.78 o                         
   7   9   0        471.74        562.00        46.38 o                         
   9   9   0       1044.62       1033.20        44.07 o                         
  11   9   0       1431.91       1403.96        55.84 o                         
  13   9   0        485.01        605.09        70.63 o                         
  15   9   0        350.57        514.16        89.07 o                         
  17   9   0         18.58         -4.01       110.77 o                         
   0  10   0       2302.10       2470.00        89.91 o                         
   2  10   0        168.04        194.52        33.88 o                         
   4  10   0        230.31        303.13        39.20 o                         
   6  10   0         96.48         28.95        39.94 o                         
   8  10   0         29.10         56.03        45.63 o                         
  10  10   0          0.46          2.06        53.87 o                         
  12  10   0         55.43        119.85        67.97 o                         
  14  10   0         26.44         88.32        93.99 o                         
  16  10   0          5.01        -23.81       130.09 o                         
   1  11   0         11.57         91.83        42.20 o                         
   3  11   0       1768.49       1880.32        69.30 o                         
   5  11   0       1013.22       1139.32        60.64 o                         
   7  11   0       1315.89       1264.19        71.26 o                         
   9  11   0        679.12        718.53        79.74 o                         
  11  11   0        126.18        216.94        90.48 o                         
  13  11   0         45.87        -13.20        96.67 o                         
   0  12   0       1210.31       1305.40       128.63 o                         
   2  12   0        123.09        118.90        53.33 o                         
   4  12   0          3.71         73.90        60.83 o                         
   6  12   0       1091.71        989.44        78.52 o                         
   8  12   0        479.53        428.88        86.95 o                         
  10  12   0        100.89        116.26       102.24 o                         
  12  12   0         70.89         70.42       116.94 o                         
   1  13   0         21.49        -13.25        74.27 o                         
   3  13   0          1.39         87.80        78.29 o                         
   5  13   0        204.02        175.78        81.05 o                         
   7  13   0        434.42        459.25       106.45 o                         
   9  13   0          0.59        -89.54       102.02 o                         
   0  14   0        152.21        222.80       167.48 o                         
   2  14   0        570.87        534.25        98.84 o                         
   4  14   0        281.99        376.96       119.46 o                         
   6  14   0         44.22        125.57       137.78 o                         
   8  14   0        122.41        603.21       282.45 o                         
   1  15   0         21.83        201.89       181.96 o                         
 -21   1   1        333.25        346.68       107.13 o                         
 -19   1   1        109.81         27.10        76.68 o                         
 -17   1   1         39.58         96.63        51.54 o                         
 -15   1   1       1086.57       1076.30        46.64 o                         
 -13   1   1       1991.79       1935.31        42.38 o                         
 -11   1   1       3865.09       3956.65        50.81 o                         
  -9   1   1       1911.50       2283.30        30.95 o                         
  -7   1   1       6381.07       6559.75        66.73 o                         
  -5   1   1      25249.07      28501.39       329.64 o                         
  -3   1   1      27296.09      24149.44       256.52 o                         
   1   1   1      58143.00      57388.81      1940.87 o                         
   3   1   1      46744.05      41465.71       505.66 o                         
   5   1   1       2280.25       1722.92        47.17 o                         
   7   1   1       1057.66        786.12        27.93 o                         
   9   1   1       3592.41       3596.89        48.86 o                         
  11   1   1       3356.88       3548.80        53.44 o                         
  13   1   1       2657.16       2967.87        64.38 o                         
  15   1   1         15.89         33.97        42.50 o                         
  17   1   1        464.05        399.50        66.87 o                         
  19   1   1         33.94        126.94       103.99 o                         
 -20   2   1        224.42        224.46        95.18 o                         
 -18   2   1        256.54        267.64        65.86 o                         
 -16   2   1        519.32        489.28        41.70 o                         
 -14   2   1       2556.73       2502.86        69.76 o                         
 -12   2   1        833.06        849.06        27.32 o                         
 -10   2   1         17.60         19.14        14.91 o                         
  -8   2   1         35.06         20.18        11.74 o                         
  -6   2   1      12415.27      13809.68       162.61 o                         
  -4   2   1      90945.48     103750.29      1041.55 o                         
  -2   2   1       1353.47       1377.11        18.37 o                         
   0   2   1       4765.75       4595.54        61.40 o                         
   2   2   1      19005.38      18615.01       172.14 o                         
   4   2   1       3074.52       3751.40        42.46 o                         
   6   2   1      14115.81      13545.15       131.96 o                         
   8   2   1      14056.68      15177.89       152.22 o                         
  10   2   1        875.45        903.07        35.56 o                         
  12   2   1        551.67        639.20        29.61 o                         
  14   2   1        324.65        396.44        39.96 o                         
  16   2   1         55.96         65.25        55.74 o                         
  18   2   1        438.90        300.77        85.14 o                         
  20   2   1         37.06        202.46       120.50 o                         
 -21   3   1         20.36          1.63       158.38 o                         
 -19   3   1         11.64         25.83        97.81 o                         
 -17   3   1        373.26        361.60        55.85 o                         
 -15   3   1         26.80        -29.37        40.71 o                         
 -13   3   1          4.02        -24.64        24.64 o                         
 -11   3   1       1165.68       1182.99        34.07 o                         
  -9   3   1       7983.52       8006.47        92.90 o                         
  -7   3   1       1021.47        999.37        21.66 o                         
  -5   3   1        537.69        370.11        14.78 o                         
  -3   3   1       1431.43       1151.72        26.19 o                         
  -1   3   1       6511.62       5012.78        86.17 o                         
   3   3   1        441.63        216.04        11.92 o                         
   5   3   1       7052.03       6913.57        74.64 o                         
   7   3   1        580.14        518.19        19.75 o                         
   9   3   1        931.06       1031.25        30.42 o                         
  11   3   1        311.66        259.96        23.26 o                         
  13   3   1         35.12         22.08        30.83 o                         
  15   3   1         62.29         56.24        39.68 o                         
  17   3   1         19.07        106.74        79.62 o                         
  19   3   1          3.62        -16.07       104.23 o                         
 -20   4   1        400.12        257.54       146.88 o                         
 -18   4   1       1048.14        887.12       101.04 o                         
 -16   4   1       1791.96       1700.94        73.98 o                         
 -14   4   1         28.22        -28.43        34.66 o                         
 -12   4   1        180.80        177.30        24.58 o                         
 -10   4   1       4229.03       4303.17        55.50 o                         
  -8   4   1      11130.95      11921.74       122.74 o                         
  -6   4   1       9061.13       9223.21       106.02 o                         
  -4   4   1      14951.08      15232.26       163.67 o                         
  -2   4   1         44.98         44.17         7.49 o                         
   0   4   1       2315.53       1977.77        34.20 o                         
   2   4   1       4502.30       3746.01        41.47 o                         
   4   4   1      38007.75      41045.61       415.68 o                         
   6   4   1      19174.68      18353.00       232.87 o                         
   8   4   1       1138.25       1006.80        27.38 o                         
  10   4   1       1341.48       1333.63        36.87 o                         
  12   4   1         45.87         61.62        29.33 o                         
  14   4   1       1384.41       1460.78        62.41 o                         
  16   4   1        327.79        396.59        91.21 o                         
  18   4   1        194.06        335.46        96.42 o                         
  20   4   1        262.39        116.58       264.75 o                         
 -19   5   1        258.63        401.68       109.30 o                         
 -17   5   1        109.20        152.33        64.45 o                         
 -15   5   1        267.36        230.94        69.40 o                         
 -13   5   1        763.47        687.15        40.99 o                         
 -11   5   1       1692.90       1605.65        38.76 o                         
  -9   5   1       3795.85       3822.31        52.15 o                         
  -7   5   1       1374.06       1536.31        30.26 o                         
  -5   5   1       4541.52       4899.24        64.99 o                         
  -3   5   1        257.57        301.74        13.79 o                         
  -1   5   1       1911.29       1994.20        28.64 o                         
   1   5   1       1330.00       1378.83        24.22 o                         
   3   5   1       2738.16       3248.22        69.19 o                         
   5   5   1       1644.73       1523.89        27.67 o                         
   7   5   1       1101.38       1029.20        27.83 o                         
   9   5   1        240.72        280.03        22.42 o                         
  11   5   1       1335.29       1449.67        44.99 o                         
  13   5   1        163.07        204.17        43.45 o                         
  15   5   1        420.12        520.72        59.30 o                         
  17   5   1        393.33        443.95        80.44 o                         
  19   5   1         64.57        118.22       129.77 o                         
 -20   6   1         33.26        234.97       199.85 o                         
 -18   6   1         51.75          1.07        80.58 o                         
 -16   6   1         18.31        123.93        61.47 o                         
 -14   6   1          4.61         29.21        50.10 o                         
 -12   6   1        351.38        401.52        30.83 o                         
 -10   6   1          9.57        -22.19        22.19 o                         
  -8   6   1        198.36        199.30        19.35 o                         
  -6   6   1         55.24         62.17        16.47 o                         
  -4   6   1       1332.62       1314.21        31.16 o                         
  -2   6   1        709.53        721.46        19.75 o                         
   0   6   1       6256.10       6505.10        70.25 o                         
   2   6   1        411.84        352.68        15.54 o                         
   4   6   1       1038.36        979.92        26.29 o                         
   6   6   1       1598.56       1596.17        37.45 o                         
   8   6   1        638.08        681.17        25.64 o                         
  10   6   1       1412.81       1289.55        48.17 o                         
  12   6   1         55.22          9.38        33.73 o                         
  14   6   1         27.13         86.74        52.86 o                         
  16   6   1          7.29         16.15        73.40 o                         
  18   6   1          7.33       -113.69       133.72 o                         
 -19   7   1         44.17       -124.61       139.55 o                         
 -17   7   1        181.66         80.63        80.82 o                         
 -15   7   1        833.37        986.64        75.02 o                         
 -13   7   1       2884.24       2931.68        91.13 o                         
 -11   7   1       2042.63       2090.71        53.03 o                         
  -9   7   1        664.85        789.58        30.26 o                         
  -7   7   1       1833.98       1921.09        43.46 o                         
  -5   7   1       1004.55       1016.27        32.28 o                         
  -3   7   1       4486.09       4456.39        58.49 o                         
  -1   7   1      20384.46      20553.79       224.14 o                         
   1   7   1       2654.44       2282.32        40.57 o                         
   3   7   1        464.27        447.29        26.06 o                         
   5   7   1       1449.02       1471.73        38.50 o                         
   7   7   1       1918.61       1975.09        42.95 o                         
   9   7   1       1317.16       1327.07        40.07 o                         
  11   7   1       1931.00       1930.07        54.69 o                         
  13   7   1        891.16        865.78        65.65 o                         
  15   7   1        504.12        590.23        77.47 o                         
  17   7   1         69.35        -56.21        97.29 o                         
 -18   8   1         12.34         40.27        98.13 o                         
 -16   8   1        189.39        135.74        78.10 o                         
 -14   8   1        252.46        181.90        53.45 o                         
 -12   8   1        240.29        228.01        39.10 o                         
 -10   8   1       2696.18       2793.30        61.78 o                         
  -8   8   1        568.78        758.83        51.80 o                         
  -6   8   1        217.31        208.53        27.20 o                         
  -4   8   1         17.95         46.48        20.69 o                         
  -2   8   1       3243.05       3171.86        50.93 o                         
   0   8   1        715.14        636.36        24.79 o                         
   2   8   1         12.73         21.35        19.56 o                         
   4   8   1        264.85        295.53        24.61 o                         
   6   8   1          6.97          8.05        24.59 o                         
   8   8   1        282.19        330.48        29.75 o                         
  10   8   1        121.48         94.33        35.48 o                         
  12   8   1        454.30        494.03        51.65 o                         
  14   8   1        131.79        246.68        74.89 o                         
  16   8   1        100.28         57.84        98.42 o                         
 -17   9   1         19.19        185.61       112.78 o                         
 -15   9   1        126.66        176.64        80.96 o                         
 -13   9   1        353.07        418.04        59.69 o                         
 -11   9   1        446.72        525.77        48.33 o                         
  -9   9   1        699.48        697.05        41.12 o                         
  -7   9   1         58.11         74.41        34.00 o                         
  -5   9   1        124.71        136.49        27.56 o                         
  -3   9   1       2011.30       1976.35        53.76 o                         
  -1   9   1       1241.98       1104.05        34.90 o                         
   1   9   1        833.07        813.61        32.35 o                         
   3   9   1       2592.44       2441.78        51.16 o                         
   5   9   1        113.29        112.15        29.38 o                         
   7   9   1         41.36         56.27        32.91 o                         
   9   9   1        444.26        410.27        40.72 o                         
  11   9   1        651.33        786.74        57.91 o                         
  13   9   1         41.00        -72.05        73.07 o                         
  15   9   1         33.15        -29.98        97.52 o                         
 -16  10   1         40.40        274.24       118.85 o                         
 -14  10   1        297.46        324.03        88.01 o                         
 -12  10   1        848.51        990.78        72.10 o                         
 -10  10   1        907.92        867.25        57.98 o                         
  -8  10   1        653.34        759.67        54.85 o                         
  -6  10   1       5284.85       5083.89       102.92 o                         
  -4  10   1       1505.84       1422.95        70.54 o                         
  -2  10   1         16.12         46.90        33.37 o                         
   0  10   1        784.09        766.62        38.34 o                         
   2  10   1       3038.32       2889.99        71.02 o                         
   4  10   1        931.36        844.77        46.40 o                         
   6  10   1        340.05        420.02        49.00 o                         
   8  10   1       1249.89       1172.39        56.41 o                         
  10  10   1        157.46        152.10        60.58 o                         
  12  10   1        329.19        362.37        72.45 o                         
  14  10   1        376.17         94.27       112.31 o                         
 -15  11   1         16.89        225.45       139.91 o                         
 -13  11   1         69.44        188.48       151.45 o                         
 -11  11   1         15.42         57.03        79.08 o                         
  -9  11   1         61.44        -22.03        72.09 o                         
  -7  11   1         14.90        -38.95        56.72 o                         
  -5  11   1        249.46        276.15        49.82 o                         
  -3  11   1       1249.90       1161.79        53.42 o                         
  -1  11   1        218.99        216.55        41.80 o                         
   1  11   1        512.50        512.10        44.13 o                         
   3  11   1         78.02        145.17        42.64 o                         
   5  11   1         42.84         68.61        51.30 o                         
   7  11   1         69.80        -35.61        62.90 o                         
   9  11   1        319.47        294.97        79.54 o                         
  11  11   1        195.68        156.18        82.96 o                         
  13  11   1          6.00       -117.19       117.19 o                         
 -12  12   1          2.45        -61.24       101.28 o                         
 -10  12   1        182.69         91.34        89.34 o                         
  -8  12   1        169.81        160.62        89.33 o                         
  -6  12   1       1100.68       1075.73        69.87 o                         
  -4  12   1        821.74        882.72        68.51 o                         
  -2  12   1        660.46        631.32        64.96 o                         
   0  12   1          5.85        -22.54        53.42 o                         
   2  12   1        124.69        216.85        56.93 o                         
   4  12   1        572.15        596.94        92.99 o                         
   6  12   1        766.29        872.13        91.39 o                         
   8  12   1        378.28        554.58       125.39 o                         
  10  12   1         55.25        193.55        96.73 o                         
  12  12   1         24.87        -48.95       150.42 o                         
 -11  13   1        131.50        180.62       118.98 o                         
  -9  13   1        501.96        607.97       115.78 o                         
  -7  13   1       1365.24       1419.19       112.47 o                         
  -5  13   1        221.36        232.88        88.34 o                         
  -3  13   1         15.64        133.38        85.13 o                         
  -1  13   1        898.72       1019.21        83.82 o                         
   1  13   1        242.08        255.09        82.88 o                         
   3  13   1        724.67        977.47       101.80 o                         
   5  13   1        231.75        224.60        92.37 o                         
   7  13   1        196.77        229.53        97.35 o                         
   9  13   1        212.86        120.54       123.25 o                         
  -8  14   1          0.81        -92.72       169.53 o                         
  -6  14   1          1.15         62.55       123.43 o                         
  -4  14   1          5.04         40.49       106.88 o                         
  -2  14   1          4.96         81.24       157.22 o                         
   0  14   1         38.96        125.84       113.22 o                         
   2  14   1         20.99         84.41       104.81 o                         
   4  14   1         16.80        -10.32       122.15 o                         
   6  14   1         36.39         66.44       143.02 o                         
  -3  15   1        121.87       -192.84       437.98 o                         
  -1  15   1        354.32        589.68       259.69 o                         
   1  15   1        160.27        653.45       262.37 o                         
 -22   0   2        104.44         83.84       198.46 o                         
 -20   0   2         40.15         -7.03       109.52 o                         
 -18   0   2       1343.85       1310.50        99.62 o                         
 -16   0   2       1020.77       1031.68        98.55 o                         
 -14   0   2       3037.68       2773.12        82.09 o                         
 -12   0   2       4411.94       4205.98        91.76 o                         
 -10   0   2       1080.29        916.31        31.07 o                         
  -8   0   2        495.30        293.41        17.93 o                         
  -6   0   2        985.98        812.35        18.83 o                         
  -4   0   2      24584.21      26413.12       356.43 o                         
  -2   0   2      18767.72      22443.37      1927.34 o                         
   0   0   2        158.96        343.19        12.75 o                         
   2   0   2      32970.55      44136.19       566.29 o                         
   4   0   2       4776.07       6306.05        98.35 o                         
   6   0   2      11740.65      12748.47       174.96 o                         
   8   0   2       8578.43       9255.17       140.78 o                         
  10   0   2       8126.38       8101.60       135.32 o                         
  12   0   2        387.35        350.13        45.56 o                         
  14   0   2       1654.28       1420.09        83.46 o                         
  16   0   2         44.49         34.44        87.51 o                         
  18   0   2        107.79          9.70       128.22 o                         
 -21   1   2         12.25        -93.89        93.89 o                         
 -19   1   2          0.90         12.57        67.00 o                         
 -17   1   2        302.45        345.91        48.97 o                         
 -15   1   2       1034.31       1070.43        43.63 o                         
 -13   1   2       1155.67       1164.13        34.46 o                         
 -11   1   2        116.22        113.36        15.24 o                         
  -9   1   2         26.87         52.34         8.55 o                         
  -7   1   2       2294.20       1860.48        26.36 o                         
  -5   1   2       4317.53       5008.64        60.69 o                         
  -3   1   2      31153.51      31403.68       294.01 o                         
  -1   1   2      62798.98      62670.39       791.77 o                         
   1   1   2      18420.34      17841.17       175.02 o                         
   3   1   2         45.56         19.93         5.78 o                         
   5   1   2       3225.76       3182.79        36.28 o                         
   7   1   2       1072.13       1181.77        23.09 o                         
   9   1   2       2339.57       2509.35        43.57 o                         
  11   1   2        913.35        861.47        29.37 o                         
  13   1   2        267.09        266.04        36.94 o                         
  15   1   2          1.12         53.90        48.81 o                         
  17   1   2          2.07        -15.58        79.49 o                         
  19   1   2        103.55         15.81       117.25 o                         
 -22   2   2        199.10         50.06       121.34 o                         
 -20   2   2        317.37        354.30        87.03 o                         
 -18   2   2         44.47         94.03        57.45 o                         
 -16   2   2          3.02          1.63        36.82 o                         
 -14   2   2       1030.81       1024.04        37.04 o                         
 -12   2   2        767.82        711.66        25.80 o                         
 -10   2   2       8632.75       8303.73        95.86 o                         
  -8   2   2       3395.95       3057.25        38.08 o                         
  -6   2   2      20399.35      20919.07       213.50 o                         
  -4   2   2        680.29       1063.62        65.27 o                         
  -2   2   2       4055.26       5310.96        88.98 o                         
   0   2   2       8856.32      11287.56       135.55 o                         
   2   2   2      61974.25      69739.65       653.13 o                         
   4   2   2       2640.40       3832.68        43.69 o                         
   6   2   2       2773.23       3447.76        39.20 o                         
   8   2   2        201.06        242.19        15.36 o                         
  10   2   2       4466.60       4531.77        60.92 o                         
  12   2   2        762.66        759.57        34.26 o                         
  14   2   2        390.26        379.39        37.13 o                         
  16   2   2        450.54        584.06        65.89 o                         
  18   2   2          7.77        -10.04        93.56 o                         
 -21   3   2        142.51          7.93       111.11 o                         
 -19   3   2       1346.07       1393.06       105.60 o                         
 -17   3   2        705.97        686.48        51.06 o                         
 -15   3   2        554.61        676.65        42.94 o                         
 -13   3   2       2590.56       2756.59        52.36 o                         
 -11   3   2       2525.09       2421.15        42.15 o                         
  -9   3   2        704.38        864.50        22.36 o                         
  -7   3   2      23210.75      22770.89       228.94 o                         
  -5   3   2      17329.54      16584.41       167.17 o                         
  -3   3   2       1440.66        916.88        16.76 o                         
  -1   3   2       1263.57        977.63        26.12 o                         
   1   3   2       6843.34       6499.17        68.30 o                         
   3   3   2      20893.11      22192.18       213.51 o                         
   5   3   2      10482.93      12073.34       151.06 o                         
   7   3   2      10616.83      11759.87       118.91 o                         
   9   3   2       1711.49       1839.08        37.77 o                         
  11   3   2        370.60        381.93        26.50 o                         
  13   3   2       1143.39       1241.76        52.81 o                         
  15   3   2        696.50        698.16        50.66 o                         
  17   3   2        346.38        453.34        94.71 o                         
  19   3   2        117.29         42.27       118.61 o                         
 -20   4   2         27.35        -18.04        98.66 o                         
 -18   4   2        243.51        192.41        63.42 o                         
 -16   4   2         24.60        -40.15        43.49 o                         
 -14   4   2        401.83        312.50        36.38 o                         
 -12   4   2        619.42        725.84        30.71 o                         
 -10   4   2       4158.44       4035.88        54.07 o                         
  -8   4   2       2992.36       3127.37        60.35 o                         
  -6   4   2        479.48        552.56        19.71 o                         
  -4   4   2        876.32        652.36        23.28 o                         
  -2   4   2          2.34        132.44         9.13 o                         
   0   4   2        600.70       1035.33        18.23 o                         
   2   4   2       2815.50       2428.72        30.44 o                         
   4   4   2      10867.41      11766.11       154.55 o                         
   6   4   2       8052.21       8270.00        96.92 o                         
   8   4   2         29.86         20.67        15.86 o                         
  10   4   2        233.45        223.09        26.16 o                         
  12   4   2        125.80        129.61        34.83 o                         
  14   4   2         57.46         30.74        44.60 o                         
  16   4   2          7.57         48.57       108.19 o                         
  18   4   2         69.58        481.60       119.64 o                         
 -21   5   2        104.83       -152.25       152.25 o                         
 -19   5   2        565.26        505.12        84.62 o                         
 -17   5   2       1445.95       1509.84        74.60 o                         
 -15   5   2       1137.49       1202.02        57.14 o                         
 -13   5   2       1157.99       1093.22        41.60 o                         
 -11   5   2        526.81        544.71        24.31 o                         
  -9   5   2       1364.88       1286.32        30.55 o                         
  -7   5   2       9813.28       9521.69       108.44 o                         
  -5   5   2       5073.78       4143.19        51.99 o                         
  -3   5   2        348.12        234.08        12.68 o                         
  -1   5   2         15.95         34.82         9.51 o                         
   1   5   2       3665.03       3841.31        55.08 o                         
   3   5   2       3156.59       3371.62        41.16 o                         
   5   5   2       7084.58       7743.57        88.74 o                         
   7   5   2       8300.91       8256.41        96.71 o                         
   9   5   2        666.24        715.64        28.59 o                         
  11   5   2       1334.28       1516.70        59.69 o                         
  13   5   2        291.19        299.20        51.63 o                         
  15   5   2         12.30         29.08        66.35 o                         
  17   5   2        120.43        120.79       106.53 o                         
 -20   6   2        214.06        213.90       142.27 o                         
 -18   6   2          5.08        -49.71        87.33 o                         
 -16   6   2        517.38        665.48        80.20 o                         
 -14   6   2       4340.38       4330.96        93.10 o                         
 -12   6   2        365.30        432.23        35.19 o                         
 -10   6   2       1809.24       1657.29        39.75 o                         
  -8   6   2       6984.29       7085.85        82.96 o                         
  -6   6   2       1044.40        884.00        26.75 o                         
  -4   6   2       4060.26       3397.84        46.25 o                         
  -2   6   2       9465.34       8801.36        95.60 o                         
   0   6   2      13860.75      13696.67       147.22 o                         
   2   6   2        142.93        114.60        14.57 o                         
   4   6   2        620.03        653.42        36.09 o                         
   6   6   2       2627.99       2718.09        42.95 o                         
   8   6   2       3271.06       3036.12        50.19 o                         
  10   6   2        362.20        538.56        31.82 o                         
  12   6   2        191.31        249.28        47.48 o                         
  14   6   2       1102.87       1163.86        81.48 o                         
  16   6   2        462.82        299.76        91.71 o                         
  18   6   2         22.66       -129.53       129.53 o                         
 -19   7   2          2.60        -91.93        91.93 o                         
 -17   7   2         38.93         63.13        79.85 o                         
 -15   7   2         66.45        -24.64        57.72 o                         
 -13   7   2         14.22         70.77        34.99 o                         
 -11   7   2          2.84          1.81        26.12 o                         
  -9   7   2       2551.02       2650.28        63.18 o                         
  -7   7   2          4.53         28.79        20.72 o                         
  -5   7   2        372.49        409.68        21.52 o                         
  -3   7   2         84.10        105.82        16.41 o                         
  -1   7   2        101.54        149.36        17.81 o                         
   1   7   2        580.42        570.50        21.08 o                         
   3   7   2          2.78         39.34        17.28 o                         
   5   7   2        215.24        199.96        19.96 o                         
   7   7   2         65.51         93.85        23.51 o                         
   9   7   2        165.03        164.86        28.52 o                         
  11   7   2          2.34         93.64        36.01 o                         
  13   7   2         67.50        -33.59        61.38 o                         
  15   7   2          4.20        -85.13        85.13 o                         
  17   7   2         39.62          3.59       126.20 o                         
 -18   8   2         22.03        111.29        93.16 o                         
 -16   8   2        284.49        349.78        81.10 o                         
 -14   8   2        453.77        502.36        56.23 o                         
 -12   8   2       3122.49       3014.22        90.43 o                         
 -10   8   2       5139.82       5082.99        81.90 o                         
  -8   8   2        212.64        265.12        29.58 o                         
  -6   8   2         15.01         11.39        22.96 o                         
  -4   8   2       4324.12       4188.98        73.85 o                         
  -2   8   2       3651.17       3310.47        53.50 o                         
   0   8   2       6083.07       5855.62        73.15 o                         
   2   8   2       2979.68       2984.01        49.20 o                         
   4   8   2       1585.93       1559.98        40.45 o                         
   6   8   2         41.91         76.81        26.79 o                         
   8   8   2        254.57        335.59        33.12 o                         
  10   8   2       2821.58       2624.93        69.48 o                         
  12   8   2        506.54        495.52        61.67 o                         
  14   8   2        111.31         79.00        86.03 o                         
  16   8   2         82.31         14.11       106.49 o                         
 -17   9   2        270.76        323.20        98.29 o                         
 -15   9   2        125.49        362.59        77.49 o                         
 -13   9   2        768.59        829.70        61.29 o                         
 -11   9   2        447.26        507.37        48.52 o                         
  -9   9   2        996.09       1062.97        48.61 o                         
  -7   9   2       3187.76       2955.96        67.24 o                         
  -5   9   2       4476.77       4218.54        88.12 o                         
  -3   9   2        240.34        240.58        26.93 o                         
  -1   9   2       1508.95       1511.88        41.85 o                         
   1   9   2       2046.04       1987.30        48.00 o                         
   3   9   2        510.52        582.87        38.34 o                         
   5   9   2        883.97        947.50        39.10 o                         
   7   9   2        598.02        726.64        42.98 o                         
   9   9   2        219.87        289.88        41.98 o                         
  11   9   2        213.55        192.09        72.04 o                         
  13   9   2        220.75        304.10       108.20 o                         
  15   9   2         76.10         78.16       110.87 o                         
 -16  10   2          1.07         22.32       100.00 o                         
 -14  10   2          2.50         42.10        79.95 o                         
 -12  10   2          5.83         -2.82        63.15 o                         
 -10  10   2         80.40         83.49        47.99 o                         
  -8  10   2         74.12         16.56        47.51 o                         
  -6  10   2        323.95        354.32        45.52 o                         
  -4  10   2        171.98        225.56        39.13 o                         
  -2  10   2        420.75        486.81        45.36 o                         
   0  10   2        185.05        188.81        31.93 o                         
   2  10   2        182.17        213.76        42.16 o                         
   4  10   2        184.31        179.53        37.88 o                         
   6  10   2        243.03        170.76        46.13 o                         
   8  10   2         17.65         13.64        45.15 o                         
  10  10   2         45.18        -37.42        62.09 o                         
  12  10   2          0.15        -16.94        93.32 o                         
  14  10   2         86.97        -40.61       116.14 o                         
 -15  11   2         97.48        206.48       114.98 o                         
 -13  11   2        231.82        268.05        84.42 o                         
 -11  11   2        240.06        349.95        72.17 o                         
  -9  11   2        951.83        930.93        77.85 o                         
  -7  11   2       1536.33       1668.02        90.38 o                         
  -5  11   2       1670.30       1807.94        71.61 o                         
  -3  11   2       1252.99       1203.52        77.50 o                         
  -1  11   2       1246.58       1294.63        52.14 o                         
   1  11   2         52.88        147.45        43.36 o                         
   3  11   2        453.92        635.20        48.46 o                         
   5  11   2       1841.46       1770.12        81.80 o                         
   7  11   2        462.32        475.86        67.52 o                         
   9  11   2         80.57         47.14        74.13 o                         
  11  11   2        176.58        173.01       104.09 o                         
  13  11   2        115.13        129.16       119.09 o                         
 -14  12   2          1.89         14.86       139.94 o                         
 -12  12   2        189.96        350.36       122.04 o                         
 -10  12   2        282.12        283.69        89.42 o                         
  -8  12   2        192.74         96.73        77.65 o                         
  -6  12   2        635.04        523.68        73.49 o                         
  -4  12   2       1239.07       1167.49        68.09 o                         
  -2  12   2         99.62        195.78        57.32 o                         
   0  12   2        429.56        390.20        57.84 o                         
   2  12   2        212.56        334.17        74.31 o                         
   4  12   2        157.51        174.93        67.06 o                         
   6  12   2        178.76        127.99        76.86 o                         
   8  12   2        229.89        128.40        88.45 o                         
  10  12   2        120.85        -40.75       122.23 o                         
 -11  13   2          8.91        -13.73       109.04 o                         
  -9  13   2          9.46       -104.97       104.97 o                         
  -7  13   2         21.14        -13.14        97.78 o                         
  -5  13   2        305.09        164.24        86.91 o                         
  -3  13   2        155.11        227.91        91.65 o                         
  -1  13   2          0.85        114.27        82.32 o                         
   1  13   2        125.53        349.09        92.07 o                         
   3  13   2         19.35        131.46       131.39 o                         
   5  13   2         36.85        216.64       129.53 o                         
   7  13   2        103.88        140.83       126.86 o                         
   9  13   2         32.81        473.24       397.87 o                         
  -8  14   2        817.41        794.67       160.55 o                         
  -6  14   2        118.55        173.71       138.96 o                         
  -4  14   2        461.65        575.28       113.93 o                         
  -2  14   2        164.05        289.17       117.21 o                         
   0  14   2        516.84        606.86       118.35 o                         
   2  14   2        318.78        602.96       110.82 o                         
   4  14   2        258.91        292.51       177.52 o                         
   6  14   2        145.43        260.94       167.04 o                         
  -3  15   2         13.72       -148.17       431.45 o                         
  -1  15   2         79.71        111.98       293.62 o                         
 -23   1   3        153.89        110.54       225.34 o                         
 -21   1   3        190.47        142.87        86.41 o                         
 -19   1   3        283.91        227.23        61.56 o                         
 -17   1   3        812.42        814.48        51.21 o                         
 -15   1   3       3197.12       3147.67        65.59 o                         
 -13   1   3       2061.95       1911.52        41.91 o                         
 -11   1   3       8987.38       8852.62        97.13 o                         
  -9   1   3        651.20        607.40        15.87 o                         
  -7   1   3         23.96         34.01         8.14 o                         
  -5   1   3      13842.48      14162.72       136.38 o                         
  -3   1   3       3481.13       3788.60        37.58 o                         
  -1   1   3      37075.73      34016.33       298.49 o                         
   1   1   3       1885.28       1241.53        27.69 o                         
   3   1   3       4840.93       3597.67        51.59 o                         
   5   1   3       2912.08       2276.21        32.08 o                         
   7   1   3       6856.79       5769.33        68.41 o                         
   9   1   3       3505.59       3156.45        45.11 o                         
  11   1   3       2381.85       2280.98        58.36 o                         
  13   1   3        776.13        740.96        39.27 o                         
  15   1   3        592.40        683.17        62.46 o                         
  17   1   3         90.91        222.92        88.92 o                         
  19   1   3         78.32       -238.60       290.90 o                         
 -22   2   3        179.63        -59.04       111.16 o                         
 -20   2   3         77.71         47.18        78.72 o                         
 -18   2   3        746.09        696.49        51.62 o                         
 -16   2   3       1816.65       1690.08        60.57 o                         
 -14   2   3        778.71        741.42        33.96 o                         
 -12   2   3        526.77        518.79        21.89 o                         
 -10   2   3       7716.68       7727.02        85.44 o                         
  -8   2   3       3293.94       2746.17        35.46 o                         
  -6   2   3        211.19        248.96        11.47 o                         
  -4   2   3       7057.16       8473.22        90.56 o                         
  -2   2   3       9472.69      10391.35       116.02 o                         
   0   2   3       3858.40       3971.23        71.21 o                         
   2   2   3        332.77        366.40        11.84 o                         
   4   2   3       9562.73       9476.96        96.43 o                         
   6   2   3      13074.26      12909.91       130.71 o                         
   8   2   3        524.79        454.64        20.00 o                         
  10   2   3       1915.84       1916.24        44.99 o                         
  12   2   3        557.04        495.93        38.02 o                         
  14   2   3        177.10        149.97        47.93 o                         
  16   2   3        401.96        296.24        81.27 o                         
  18   2   3         67.66         77.94       115.83 o                         
 -21   3   3         39.73        -39.84       100.05 o                         
 -19   3   3         65.30         -1.44        61.27 o                         
 -17   3   3         24.09         40.90        42.93 o                         
 -15   3   3         31.61        -17.52        32.85 o                         
 -13   3   3        122.52        134.67        22.90 o                         
 -11   3   3       4604.92       4628.08        57.50 o                         
  -9   3   3       1773.37       1841.07        30.08 o                         
  -7   3   3       5075.91       5296.96        59.97 o                         
  -5   3   3       1379.01       1828.68        28.21 o                         
  -3   3   3       4471.78       5255.23        61.72 o                         
  -1   3   3         46.85         44.93         8.18 o                         
   1   3   3        283.37        154.11         8.76 o                         
   3   3   3      15665.74      13801.55       143.67 o                         
   5   3   3        765.54       1005.49        32.22 o                         
   7   3   3        151.22        136.11        16.08 o                         
   9   3   3        140.28        128.93        19.26 o                         
  11   3   3          6.93          6.05        30.11 o                         
  13   3   3        363.82        367.75        41.93 o                         
  15   3   3        109.93         48.75        56.19 o                         
  17   3   3          5.94        -23.44       101.33 o                         
 -22   4   3        130.25        -72.78       119.46 o                         
 -20   4   3        684.19        519.89        96.36 o                         
 -18   4   3       1622.79       1624.40        85.29 o                         
 -16   4   3         96.46         81.94        45.57 o                         
 -14   4   3       4090.23       3748.84        69.61 o                         
 -12   4   3       1528.70       1383.83        33.81 o                         
 -10   4   3         42.48         68.89        15.34 o                         
  -8   4   3      12074.35      12049.88       127.09 o                         
  -6   4   3      17908.27      19024.17       224.81 o                         
  -4   4   3        297.12        353.45        22.49 o                         
  -2   4   3       1006.32       1118.80        25.33 o                         
   0   4   3       1574.07       1873.79        27.97 o                         
   2   4   3       8581.95       8259.46        86.39 o                         
   4   4   3       9203.47       8094.87       116.49 o                         
   6   4   3       2957.99       2939.36        43.10 o                         
   8   4   3       2563.47       2411.25        47.79 o                         
  10   4   3       3455.05       3308.30        62.74 o                         
  12   4   3        699.10        700.74        48.86 o                         
  14   4   3        323.09        354.51        60.48 o                         
  16   4   3        520.53        479.93        96.61 o                         
  18   4   3         13.80        188.71       120.43 o                         
 -21   5   3        103.63        -78.40       113.54 o                         
 -19   5   3         21.83         86.62        74.03 o                         
 -17   5   3        780.65        739.91        61.58 o                         
 -15   5   3         89.14         85.06        45.40 o                         
 -13   5   3        262.96        356.47        35.54 o                         
 -11   5   3       5350.10       5043.97        66.72 o                         
  -9   5   3       1650.42       1484.37        33.23 o                         
  -7   5   3       3679.30       3587.82        51.92 o                         
  -5   5   3       2395.70       2747.00        50.84 o                         
  -3   5   3       6380.19       6899.19        70.59 o                         
  -1   5   3        988.45       1105.24        37.80 o                         
   1   5   3       7502.90       8037.02       114.60 o                         
   3   5   3       5690.73       6166.61        65.82 o                         
   5   5   3        307.91        367.63        23.60 o                         
   7   5   3         71.83        108.61        20.15 o                         
   9   5   3        429.45        410.43        27.30 o                         
  11   5   3        120.66        127.24        42.32 o                         
  13   5   3        655.60        721.96        70.18 o                         
  15   5   3        146.40        186.13        81.10 o                         
  17   5   3         45.12         32.68       117.99 o                         
 -20   6   3          9.26        -72.67       127.25 o                         
 -18   6   3        719.02        591.56        84.29 o                         
 -16   6   3        994.31       1126.79        62.33 o                         
 -14   6   3       1095.43       1207.37        52.64 o                         
 -12   6   3       1549.17       1659.81        45.87 o                         
 -10   6   3          2.86         20.73        19.97 o                         
  -8   6   3        888.33        983.36        28.68 o                         
  -6   6   3        867.84        875.62        26.49 o                         
  -4   6   3       2882.44       3170.69        57.98 o                         
  -2   6   3        170.44        199.66        15.71 o                         
   0   6   3       2756.54       3177.91       132.37 o                         
   2   6   3         16.41         18.45        14.18 o                         
   4   6   3        637.08        676.68        23.50 o                         
   6   6   3       3049.97       2855.69        46.51 o                         
   8   6   3        695.65        657.02        34.30 o                         
  10   6   3        232.61        236.36        39.76 o                         
  12   6   3        644.98        564.41        57.77 o                         
  14   6   3          0.72          0.26        95.58 o                         
  16   6   3          0.47        -30.69       158.27 o                         
 -19   7   3         15.44        -89.27        89.27 o                         
 -17   7   3        113.49        140.08        74.17 o                         
 -15   7   3        487.05        576.97        57.94 o                         
 -13   7   3       2827.83       2994.62       120.83 o                         
 -11   7   3       4924.70       4510.19        67.87 o                         
  -9   7   3       1695.42       1650.31        43.74 o                         
  -7   7   3        589.37        650.69        27.96 o                         
  -5   7   3       1250.29       1232.27        30.77 o                         
  -3   7   3       8479.93       8095.98       111.76 o                         
  -1   7   3       6300.84       6476.50        74.28 o                         
   1   7   3       7374.70       7396.73        85.70 o                         
   3   7   3       2248.71       2102.55        42.09 o                         
   5   7   3         60.59         60.92        21.34 o                         
   7   7   3       3148.23       3103.17        58.05 o                         
   9   7   3       1298.50       1375.77        70.74 o                         
  11   7   3        239.96        376.54        54.70 o                         
  13   7   3        554.18        510.18        87.35 o                         
  15   7   3         71.14         91.43       108.56 o                         
 -18   8   3         61.63         69.82        89.49 o                         
 -16   8   3        224.85        347.35        82.50 o                         
 -14   8   3        252.25        293.87        50.84 o                         
 -12   8   3         31.64         45.59        35.14 o                         
 -10   8   3        283.87        375.99        35.90 o                         
  -8   8   3       3986.24       3772.10        63.66 o                         
  -6   8   3       3303.98       2943.44        53.12 o                         
  -4   8   3       1132.36       1039.29        33.30 o                         
  -2   8   3        941.33        910.89        33.80 o                         
   0   8   3        594.66        587.54        25.35 o                         
   2   8   3        105.25        129.46        20.78 o                         
   4   8   3       2655.81       2552.30        53.37 o                         
   6   8   3        172.39        260.38        29.13 o                         
   8   8   3         36.40         -4.10        33.98 o                         
  10   8   3        222.27        195.39        48.20 o                         
  12   8   3         28.08         12.29        88.87 o                         
  14   8   3         71.32        -15.32        94.17 o                         
 -17   9   3          3.41         35.40       112.47 o                         
 -15   9   3        165.98         33.08        65.05 o                         
 -13   9   3        478.31        409.68        53.03 o                         
 -11   9   3        397.51        361.48        43.85 o                         
  -9   9   3        720.26        812.84        44.19 o                         
  -7   9   3        554.14        547.24        36.49 o                         
  -5   9   3         83.96        135.00        27.82 o                         
  -3   9   3        283.28        287.22        28.95 o                         
  -1   9   3        700.80        677.52        31.48 o                         
   1   9   3       1495.45       1537.43        47.55 o                         
   3   9   3        792.19        850.88        32.27 o                         
   5   9   3        130.06        140.96        33.09 o                         
   7   9   3        414.52        489.25        43.53 o                         
   9   9   3         13.51         -9.96        43.39 o                         
  11   9   3        200.36        140.70        84.31 o                         
  13   9   3        160.51         83.74        90.78 o                         
 -16  10   3        330.06        336.89       100.55 o                         
 -14  10   3        363.61        402.70        75.55 o                         
 -12  10   3        205.01        293.27        57.45 o                         
 -10  10   3       1086.68       1011.26        63.50 o                         
  -8  10   3       1574.45       1538.43        65.68 o                         
  -6  10   3        649.88        661.32        45.66 o                         
  -4  10   3       6569.09       6234.87       107.76 o                         
  -2  10   3       1132.63       1115.30        44.60 o                         
   0  10   3       1551.21       1450.82        57.67 o                         
   2  10   3        959.29        965.31        46.20 o                         
   4  10   3        517.64        542.73        39.77 o                         
   6  10   3       1268.46       1125.20        51.62 o                         
   8  10   3        495.17        568.94        56.02 o                         
  10  10   3        329.40        387.68        68.82 o                         
  12  10   3         88.69         59.08       107.56 o                         
 -15  11   3         92.96        196.96       121.52 o                         
 -13  11   3         20.62        -49.76        87.97 o                         
 -11  11   3         17.33         28.87        67.92 o                         
  -9  11   3         85.85         72.13        73.49 o                         
  -7  11   3         17.42         61.87        55.73 o                         
  -5  11   3        446.67        407.37        51.42 o                         
  -3  11   3        252.65        251.97        44.56 o                         
  -1  11   3        118.47        158.06        41.13 o                         
   1  11   3        451.36        482.89        46.89 o                         
   3  11   3         26.05         95.08        66.30 o                         
   5  11   3         40.34         99.73        54.75 o                         
   7  11   3         50.77         50.36        72.77 o                         
   9  11   3         73.60        145.22        86.64 o                         
  11  11   3         36.63        -71.67       108.61 o                         
 -14  12   3         29.66        203.56       148.45 o                         
 -12  12   3         60.30        -62.36       118.74 o                         
 -10  12   3        282.20        218.76        87.61 o                         
  -8  12   3       1283.61       1286.42        98.73 o                         
  -6  12   3        184.45        233.53        64.90 o                         
  -4  12   3        429.38        491.23        75.84 o                         
  -2  12   3        232.37        299.03        66.49 o                         
   0  12   3        485.63        333.07        78.93 o                         
   2  12   3        287.65        277.06        66.05 o                         
   4  12   3        576.42        758.78       103.87 o                         
   6  12   3        284.14        260.08        84.08 o                         
   8  12   3         12.13        -82.66       147.42 o                         
  10  12   3         33.63         25.68       158.59 o                         
 -11  13   3        226.65        123.74       120.48 o                         
  -9  13   3        418.60        391.41       129.03 o                         
  -7  13   3        475.28        514.50       106.87 o                         
  -5  13   3        455.38        304.65       102.18 o                         
  -3  13   3        656.61        743.70       105.36 o                         
  -1  13   3        462.22        597.31       102.25 o                         
   1  13   3        700.35        700.30       109.02 o                         
   3  13   3        262.40        154.36        93.87 o                         
   5  13   3        208.89        498.64       116.18 o                         
   7  13   3        172.23        235.22       151.01 o                         
  -8  14   3         55.38        111.50       141.31 o                         
  -6  14   3         85.45         40.36       127.09 o                         
  -4  14   3         41.44        143.40       122.74 o                         
  -2  14   3         14.08         15.77       108.42 o                         
   0  14   3          6.53        249.11       123.82 o                         
   2  14   3        117.46        298.92       142.01 o                         
   4  14   3         38.66        359.47       136.59 o                         
 -22   0   4        406.56        411.05       136.10 o                         
 -20   0   4         43.76          8.02        90.76 o                         
 -18   0   4        849.51        688.61        86.24 o                         
 -16   0   4       2396.96       2466.53        71.12 o                         
 -14   0   4       5811.00       5567.47       108.64 o                         
 -12   0   4       5148.67       4581.61        94.45 o                         
 -10   0   4       4063.14       4131.40        64.03 o                         
  -8   0   4      16272.09      17455.66       223.33 o                         
  -6   0   4        322.94        367.03        16.22 o                         
  -4   0   4        858.72       1146.12        32.36 o                         
  -2   0   4       1484.93       1870.37        35.60 o                         
   0   0   4      17641.59      18691.69       245.61 o                         
   2   0   4       4852.51       5177.92        82.36 o                         
   4   0   4        549.12        761.28        28.89 o                         
   6   0   4       5998.93       6513.18       156.09 o                         
   8   0   4       5833.29       5843.58       124.56 o                         
  10   0   4         55.28        121.81        33.77 o                         
  12   0   4       3084.93       3089.87       135.78 o                         
  14   0   4        837.62        918.41       116.46 o                         
  16   0   4        302.76        169.65       152.38 o                         
  18   0   4         49.33       -219.39       219.56 o                         
 -23   1   4          4.58         62.87       169.12 o                         
 -21   1   4         34.72         62.69        81.31 o                         
 -19   1   4        326.64        365.99        60.17 o                         
 -17   1   4        567.02        550.23        44.11 o                         
 -15   1   4        661.88        677.47        31.43 o                         
 -13   1   4          3.53         21.11        16.27 o                         
 -11   1   4         34.70         39.12        13.71 o                         
  -9   1   4       6216.81       6822.69        71.68 o                         
  -7   1   4       5590.13       5499.82        59.38 o                         
  -5   1   4        852.73        777.66        14.06 o                         
  -3   1   4       3147.64       3117.54        36.03 o                         
  -1   1   4        114.22        114.73        12.15 o                         
   1   1   4       2639.16       3504.18        39.87 o                         
   3   1   4       1468.31       1267.51        37.30 o                         
   5   1   4       4793.00       4872.80        56.74 o                         
   7   1   4       3047.54       2955.06        45.01 o                         
   9   1   4        137.35        114.81        19.96 o                         
  11   1   4         84.63         63.11        28.20 o                         
  13   1   4          5.12        -41.57        41.57 o                         
  15   1   4          5.14         55.37        75.40 o                         
  17   1   4        391.45        381.71       125.86 o                         
 -22   2   4        202.57        -24.80        96.14 o                         
 -20   2   4         84.84          6.01        75.31 o                         
 -18   2   4        183.58        154.44        46.87 o                         
 -16   2   4        126.93        116.20        37.92 o                         
 -14   2   4       2237.96       2019.23        41.89 o                         
 -12   2   4       9805.62       9975.52       107.04 o                         
 -10   2   4       1532.72       1453.70        29.26 o                         
  -8   2   4         58.36         32.82        10.48 o                         
  -6   2   4        274.49        344.53        11.21 o                         
  -4   2   4       2491.35       2775.05        30.67 o                         
  -2   2   4        741.90        964.26        16.09 o                         
   0   2   4       4190.59       4937.11        55.66 o                         
   2   2   4         93.80         70.73        11.30 o                         
   4   2   4       1797.32       2176.39        45.05 o                         
   6   2   4        458.42        602.13        20.94 o                         
   8   2   4       1284.94       1350.53        34.96 o                         
  10   2   4        920.97        946.52        34.55 o                         
  12   2   4       1082.20        947.17        53.44 o                         
  14   2   4          1.66         81.62        54.31 o                         
  16   2   4        359.24        430.52       101.93 o                         
  18   2   4        148.88         33.96       226.92 o                         
 -23   3   4          2.71          5.67       205.46 o                         
 -21   3   4        651.29        503.40        97.21 o                         
 -19   3   4        834.58        992.36       101.71 o                         
 -17   3   4        881.38        863.93        60.07 o                         
 -15   3   4       1837.57       1759.67        60.03 o                         
 -13   3   4       1294.71       1389.26        34.84 o                         
 -11   3   4       4893.33       5217.67        62.91 o                         
  -9   3   4       8261.82       8959.18        97.58 o                         
  -7   3   4       4800.94       4520.76        53.28 o                         
  -5   3   4      18649.80      18316.80       177.93 o                         
  -3   3   4        152.03         80.69         9.14 o                         
  -1   3   4       1583.57       1210.16        20.56 o                         
   1   3   4       8678.40       7296.03        78.24 o                         
   3   3   4       7955.34       7668.63        81.62 o                         
   5   3   4        102.43         87.97        14.97 o                         
   7   3   4       2547.31       2655.76        46.00 o                         
   9   3   4       4409.79       4633.32        70.18 o                         
  11   3   4        976.51       1095.64        50.77 o                         
  13   3   4        686.80        744.07        52.51 o                         
  15   3   4        374.84        415.86        90.09 o                         
  17   3   4         93.52         99.23       117.77 o                         
 -22   4   4          0.82        -72.37       112.82 o                         
 -20   4   4         20.11        -11.44        74.08 o                         
 -18   4   4        116.93        174.08        58.96 o                         
 -16   4   4        758.39        816.83        51.53 o                         
 -14   4   4       1388.77       1370.23        40.85 o                         
 -12   4   4        291.34        270.15        21.69 o                         
 -10   4   4        155.64        136.24        18.28 o                         
  -8   4   4        594.26        647.19        22.37 o                         
  -6   4   4       1162.43       1283.56        23.94 o                         
  -4   4   4      10299.25      11140.04       118.56 o                         
  -2   4   4       4523.65       4225.62        52.52 o                         
   0   4   4       1967.38       1566.50        29.94 o                         
   2   4   4        758.75        602.72        22.17 o                         
   4   4   4        633.90        673.77        21.52 o                         
   6   4   4       1610.68       1647.33        37.04 o                         
   8   4   4         27.94         72.38        22.11 o                         
  10   4   4        175.44        165.29        28.97 o                         
  12   4   4         22.20        123.12        47.45 o                         
  14   4   4         26.59        115.74        80.28 o                         
  16   4   4          1.31       -105.25       105.25 o                         
 -21   5   4         73.33        220.43       104.95 o                         
 -19   5   4          5.92         -4.81        72.30 o                         
 -17   5   4       2266.23       2225.30       105.75 o                         
 -15   5   4       3194.17       3145.34       100.53 o                         
 -13   5   4         83.90        101.75        25.95 o                         
 -11   5   4        602.08        605.59        25.11 o                         
  -9   5   4       5822.06       5709.60        71.17 o                         
  -7   5   4        391.21        328.55        16.77 o                         
  -5   5   4       4858.82       4949.86        57.17 o                         
  -3   5   4       4928.07       4000.14        50.75 o                         
  -1   5   4       1140.21        817.12        24.52 o                         
   1   5   4       2407.29       2840.00        50.16 o                         
   3   5   4       5170.87       4899.25        92.34 o                         
   5   5   4       4864.99       4651.17        58.92 o                         
   7   5   4        299.29        449.25        25.72 o                         
   9   5   4        419.12        569.37        34.39 o                         
  11   5   4        473.49        555.66        44.06 o                         
  13   5   4       1282.10       1355.13        74.17 o                         
  15   5   4        237.85         88.88       116.23 o                         
  17   5   4          1.19        221.64       200.73 o                         
 -20   6   4        727.51        848.65        94.63 o                         
 -18   6   4        564.85        559.76        74.87 o                         
 -16   6   4        127.41         98.24        41.03 o                         
 -14   6   4         34.67         60.15        32.67 o                         
 -12   6   4       5585.43       5429.32        75.16 o                         
 -10   6   4       5993.70       5987.15        75.88 o                         
  -8   6   4       1431.13       1477.08        36.07 o                         
  -6   6   4       3348.37       3295.00        48.15 o                         
  -4   6   4       1522.25       1290.81        31.84 o                         
  -2   6   4       1399.56       1009.97        30.16 o                         
   0   6   4      15104.89      14659.53       166.10 o                         
   2   6   4       4784.00       4497.22        56.98 o                         
   4   6   4       1643.21       1412.01        34.25 o                         
   6   6   4       3545.84       3350.79        57.39 o                         
   8   6   4         14.39         33.73        27.96 o                         
  10   6   4       1635.57       1695.75        51.93 o                         
  12   6   4        417.37        456.57        73.20 o                         
  14   6   4         39.73        130.09       105.89 o                         
  16   6   4        191.57        155.23       127.26 o                         
 -21   7   4         62.47        120.98       134.01 o                         
 -19   7   4        224.38        144.34        96.63 o                         
 -17   7   4         52.10        111.68        68.77 o                         
 -15   7   4        152.61        129.54        44.54 o                         
 -13   7   4       1678.14       1668.11        55.46 o                         
 -11   7   4        634.10        686.15        33.91 o                         
  -9   7   4       1297.33       1326.00        39.59 o                         
  -7   7   4        251.59        220.81        22.42 o                         
  -5   7   4        485.15        449.31        26.85 o                         
  -3   7   4       1381.63       1505.15        36.55 o                         
  -1   7   4         57.56         72.04        18.95 o                         
   1   7   4        446.03        491.88        20.46 o                         
   3   7   4        341.20        270.12        21.76 o                         
   5   7   4       1084.33       1039.30        36.77 o                         
   7   7   4         93.80         84.17        30.26 o                         
   9   7   4        764.13        704.38        48.47 o                         
  11   7   4          7.76         62.87        53.58 o                         
  13   7   4         13.00         80.95       131.93 o                         
  15   7   4          5.15        197.50       106.40 o                         
 -20   8   4         17.35        -46.29       128.01 o                         
 -18   8   4        159.38        236.85        90.45 o                         
 -16   8   4        189.13        254.36        63.53 o                         
 -14   8   4       1484.67       1490.07        68.19 o                         
 -12   8   4        864.60        918.64        42.44 o                         
 -10   8   4        212.88        193.44        33.04 o                         
  -8   8   4       3162.53       2915.48        60.83 o                         
  -6   8   4        726.75        729.59        29.41 o                         
  -4   8   4       2412.19       2172.12        43.86 o                         
  -2   8   4       4534.31       4155.41        60.99 o                         
   0   8   4       1587.49       1497.21        42.43 o                         
   2   8   4        663.55        684.54        27.41 o                         
   4   8   4        562.90        588.28        31.45 o                         
   6   8   4       1926.28       1970.98        52.46 o                         
   8   8   4       1145.10       1019.76        60.93 o                         
  10   8   4        394.00        476.41        61.64 o                         
  12   8   4         25.67        149.46        91.34 o                         
  14   8   4        112.21         48.48       104.70 o                         
 -19   9   4        158.75        111.23       120.02 o                         
 -17   9   4        192.44        178.91        88.18 o                         
 -15   9   4        606.66        548.47        72.77 o                         
 -13   9   4        513.44        441.72        50.75 o                         
 -11   9   4        208.84        184.11        45.07 o                         
  -9   9   4        123.02         97.51        42.62 o                         
  -7   9   4       3056.50       3029.02        65.64 o                         
  -5   9   4       3242.31       3280.34        59.02 o                         
  -3   9   4       4327.97       4081.84        75.74 o                         
  -1   9   4        706.83        715.52        34.42 o                         
   1   9   4       1148.63       1230.75        44.12 o                         
   3   9   4       2164.34       2079.20        58.35 o                         
   5   9   4        190.73        171.03        36.24 o                         
   7   9   4        697.24        715.94        48.79 o                         
   9   9   4        732.13        726.76        65.40 o                         
  11   9   4         37.38         22.73        82.78 o                         
  13   9   4         63.47         85.23       111.78 o                         
 -18  10   4         19.42         36.41       139.95 o                         
 -16  10   4         22.97         80.83       104.73 o                         
 -14  10   4         76.06        198.31        68.74 o                         
 -12  10   4         89.46         -8.56        56.35 o                         
 -10  10   4        289.09        249.10        48.98 o                         
  -8  10   4        142.11        123.23        44.37 o                         
  -6  10   4        160.15        125.16        41.15 o                         
  -4  10   4         14.76         84.32        36.78 o                         
  -2  10   4         99.14        131.42        52.34 o                         
   0  10   4        196.28        321.23        44.50 o                         
   2  10   4        379.28        420.85        41.82 o                         
   4  10   4         47.40         27.90        39.67 o                         
   6  10   4         16.53        -21.29        44.09 o                         
   8  10   4         43.03         45.84        80.94 o                         
  10  10   4          0.62         52.08        76.58 o                         
  12  10   4         16.13        242.00       119.13 o                         
 -15  11   4         80.02        102.92       108.40 o                         
 -13  11   4         37.42         50.01        80.24 o                         
 -11  11   4        653.83        623.81        73.01 o                         
  -9  11   4        840.45        900.43        66.70 o                         
  -7  11   4       2497.02       2336.36        97.45 o                         
  -5  11   4         71.85         31.43        43.40 o                         
  -3  11   4       1030.39       1014.60        68.59 o                         
  -1  11   4       1477.91       1647.42        84.62 o                         
   1  11   4        523.40        479.51        68.53 o                         
   3  11   4       1790.81       1999.60        81.67 o                         
   5  11   4        536.43        591.45        62.30 o                         
   7  11   4        232.11        194.26        78.64 o                         
   9  11   4        219.96        249.53       109.09 o                         
  11  11   4         54.78       -145.73       145.73 o                         
 -14  12   4         61.58        138.83       195.72 o                         
 -12  12   4        188.37        267.42       105.68 o                         
 -10  12   4         69.07        178.64        93.34 o                         
  -8  12   4        643.70        589.46        88.70 o                         
  -6  12   4        259.82        326.53        71.78 o                         
  -4  12   4         39.69        126.50        66.04 o                         
  -2  12   4       1028.99       1045.75        88.92 o                         
   0  12   4        317.10        307.89        80.40 o                         
   2  12   4        716.36        811.14       100.28 o                         
   4  12   4        154.24        322.64        88.84 o                         
   6  12   4         63.17        204.15        90.07 o                         
   8  12   4        208.33        267.34       128.22 o                         
 -11  13   4         95.64         63.61       140.25 o                         
  -9  13   4          2.76         40.18       112.70 o                         
  -7  13   4         61.45        210.96       110.66 o                         
  -5  13   4        319.16        372.88       116.04 o                         
  -3  13   4        120.35        139.10        93.77 o                         
  -1  13   4         35.07         23.43       102.94 o                         
   1  13   4         49.01        210.22       152.27 o                         
   3  13   4         10.63        125.34       100.72 o                         
   5  13   4          8.04       -126.03       126.03 o                         
   7  13   4         68.24        303.67       167.41 o                         
  -8  14   4         49.27        178.39       144.53 o                         
  -6  14   4        402.28        557.37       133.68 o                         
  -4  14   4        431.42        414.79       126.97 o                         
  -2  14   4        642.93        827.49       124.62 o                         
   0  14   4        416.41        404.04       130.05 o                         
   2  14   4        279.84        444.82       121.89 o                         
   4  14   4        163.08       -388.95       437.98 o                         
 -23   1   5        156.96         85.85       103.03 o                         
 -21   1   5        244.70        236.75        77.40 o                         
 -19   1   5        289.16        238.10        42.11 o                         
 -17   1   5        285.08        272.00        31.27 o                         
 -15   1   5       1700.95       1685.09        40.69 o                         
 -13   1   5       9245.89       9241.27       101.15 o                         
 -11   1   5       6094.67       5843.93        65.74 o                         
  -9   1   5       6840.97       6905.43        73.62 o                         
  -7   1   5       7187.23       7228.71        71.18 o                         
  -5   1   5       2525.18       2084.81        36.77 o                         
  -3   1   5       9337.18       8723.68        83.20 o                         
  -1   1   5       1136.67        979.82        24.81 o                         
   1   1   5       1415.01       1113.70        26.58 o                         
   3   1   5        864.98        696.37        20.36 o                         
   5   1   5       5991.47       5683.67        65.84 o                         
   7   1   5        216.87        180.20        18.45 o                         
   9   1   5       1655.54       1390.43        46.94 o                         
  11   1   5        343.14        394.72        35.92 o                         
  13   1   5        516.65        591.00        59.90 o                         
  15   1   5        230.76         31.65        94.15 o                         
  17   1   5        347.75        535.54       168.14 o                         
 -22   2   5        108.03          9.43       105.90 o                         
 -20   2   5        564.15        587.71        64.07 o                         
 -18   2   5       1067.34        964.59        50.16 o                         
 -16   2   5       1876.82       1788.46        48.14 o                         
 -14   2   5        529.68        573.95        24.66 o                         
 -12   2   5        396.11        358.40        19.17 o                         
 -10   2   5       1130.41       1067.88        25.17 o                         
  -8   2   5      14239.31      15662.33       149.88 o                         
  -6   2   5       9525.97       9317.41        89.22 o                         
  -4   2   5      12945.59      13268.53       129.55 o                         
  -2   2   5         39.42         94.99         7.86 o                         
   0   2   5       1541.73       1597.08        25.42 o                         
   2   2   5       5645.77       5988.38        68.83 o                         
   4   2   5        428.12        413.72        18.75 o                         
   6   2   5        584.59        636.29        26.84 o                         
   8   2   5       3388.98       3294.81        55.70 o                         
  10   2   5        933.20        978.44        43.02 o                         
  12   2   5        177.07        242.31        43.83 o                         
  14   2   5        226.78        391.43        98.66 o                         
  16   2   5         34.43        200.46       124.90 o                         
 -23   3   5          1.12       -116.43       116.43 o                         
 -21   3   5        171.17          0.74        99.21 o                         
 -19   3   5          0.28        -52.91        52.91 o                         
 -17   3   5         10.11        -42.68        42.68 o                         
 -15   3   5        331.59        236.32        27.21 o                         
 -13   3   5        425.36        449.93        23.89 o                         
 -11   3   5        254.10        318.48        19.96 o                         
  -9   3   5       7295.25       7626.80        85.62 o                         
  -7   3   5        136.14        137.87        12.10 o                         
  -5   3   5       3106.80       3465.76        39.49 o                         
  -3   3   5       1544.90       1555.03        50.99 o                         
  -1   3   5          0.85         51.56        11.40 o                         
   1   3   5       1602.31       1595.28        39.23 o                         
   3   3   5       2777.62       3006.28        51.29 o                         
   5   3   5        179.25        280.24        18.90 o                         
   7   3   5         31.09         11.95        21.25 o                         
   9   3   5        710.37        678.05        32.71 o                         
  11   3   5         26.87         24.48        34.96 o                         
  13   3   5         17.64         -7.89        62.98 o                         
  15   3   5          7.71        117.67       102.16 o                         
  17   3   5          0.07        -63.19       269.11 o                         
 -22   4   5          7.93       -105.00       105.00 o                         
 -20   4   5         72.46         75.05        70.93 o                         
 -18   4   5       1294.51       1408.36        68.28 o                         
 -16   4   5       1236.03       1227.60        55.84 o                         
 -14   4   5       1124.03       1069.95        37.82 o                         
 -12   4   5       6113.83       6112.07        76.46 o                         
 -10   4   5       3596.98       3450.85        48.88 o                         
  -8   4   5       7395.73       6874.59        78.37 o                         
  -6   4   5       2124.04       2185.88        38.49 o                         
  -4   4   5      13934.43      14905.01       157.10 o                         
  -2   4   5        556.54        595.72        17.87 o                         
   0   4   5       3754.39       3955.30        77.29 o                         
   2   4   5       5100.79       5251.09        66.86 o                         
   4   4   5        963.74        893.41        25.59 o                         
   6   4   5       2341.53       2295.86        43.81 o                         
   8   4   5        312.52        307.53        27.44 o                         
  10   4   5        212.22        195.34        33.13 o                         
  12   4   5       1876.52       1859.19       103.04 o                         
  14   4   5        531.44        652.66        89.81 o                         
  16   4   5         69.96         98.53       117.39 o                         
 -21   5   5        202.90         -9.07        98.38 o                         
 -19   5   5         82.77         36.40        68.76 o                         
 -17   5   5        172.59        236.58        52.50 o                         
 -15   5   5       1571.85       1517.85        57.38 o                         
 -13   5   5       1741.14       1675.67        45.68 o                         
 -11   5   5        466.55        473.56        24.56 o                         
  -9   5   5       1962.30       1965.67        36.68 o                         
  -7   5   5        388.54        307.56        16.64 o                         
  -5   5   5        155.67        325.10        21.73 o                         
  -3   5   5       4114.55       4118.98        52.09 o                         
  -1   5   5      12432.54      12672.45       138.78 o                         
   1   5   5       1379.16       1332.88        32.46 o                         
   3   5   5       3526.64       3563.13        48.71 o                         
   5   5   5         11.39         53.64        19.52 o                         
   7   5   5       1244.03       1395.45        46.02 o                         
   9   5   5        767.60        783.21        37.38 o                         
  11   5   5        130.43        133.53        44.72 o                         
  13   5   5        231.45        265.94        95.58 o                         
  15   5   5         59.67         32.68       109.89 o                         
 -22   6   5         13.89         69.77       204.64 o                         
 -20   6   5          2.20        -83.78        87.82 o                         
 -18   6   5         26.28        -23.20        90.62 o                         
 -16   6   5        944.93        902.49        57.17 o                         
 -14   6   5         50.74         39.85        32.98 o                         
 -12   6   5       1073.27       1051.81        36.28 o                         
 -10   6   5        212.03        189.37        21.59 o                         
  -8   6   5       1049.39       1042.21        33.10 o                         
  -6   6   5       1010.63       1119.70        27.76 o                         
  -4   6   5       1496.53       1627.99        39.28 o                         
  -2   6   5          4.40         39.18        17.19 o                         
   0   6   5        566.84        628.34        24.57 o                         
   2   6   5        338.83        335.85        22.08 o                         
   4   6   5        303.02        389.26        23.35 o                         
   6   6   5        274.81        230.73        26.71 o                         
   8   6   5         10.06         19.29        31.67 o                         
  10   6   5        147.28        181.57        47.64 o                         
  12   6   5         48.88         80.51        73.17 o                         
  14   6   5         66.93        120.76        97.88 o                         
 -21   7   5        298.31        220.99       117.43 o                         
 -19   7   5        578.39        539.92        88.99 o                         
 -17   7   5        487.07        427.00        66.06 o                         
 -15   7   5        856.65        902.82        65.37 o                         
 -13   7   5         26.40        -20.57        34.42 o                         
 -11   7   5       1915.08       1956.02        62.59 o                         
  -9   7   5       2547.81       2337.56        50.64 o                         
  -7   7   5       3767.51       3517.19        53.40 o                         
  -5   7   5       2820.51       2725.51        69.82 o                         
  -3   7   5       2711.30       2429.61        45.44 o                         
  -1   7   5       6742.58       6118.49        81.70 o                         
   1   7   5        238.22        316.21        23.18 o                         
   3   7   5       2918.48       3089.84        57.53 o                         
   5   7   5       1798.50       1751.98        47.18 o                         
   7   7   5       1003.39       1000.69        43.23 o                         
   9   7   5       1485.03       1545.89        58.58 o                         
  11   7   5        259.25        313.08        86.35 o                         
  13   7   5         70.33         30.62        93.62 o                         
 -20   8   5          0.65        -40.94       100.91 o                         
 -18   8   5        138.65         82.08        80.20 o                         
 -16   8   5          6.26         53.63        57.21 o                         
 -14   8   5         81.26         61.61        40.26 o                         
 -12   8   5         61.11         35.19        35.73 o                         
 -10   8   5       1047.19       1067.00        44.28 o                         
  -8   8   5         22.94          4.81        30.19 o                         
  -6   8   5         63.62         83.88        27.11 o                         
  -4   8   5        568.88        531.45        28.55 o                         
  -2   8   5       2096.03       1919.96        46.60 o                         
   0   8   5        362.48        362.63        28.79 o                         
   2   8   5       1407.84       1487.23        53.63 o                         
   4   8   5        546.14        629.36        36.39 o                         
   6   8   5       1254.88       1207.40        47.41 o                         
   8   8   5         27.22         -0.38        43.29 o                         
  10   8   5          1.20          7.32        62.68 o                         
  12   8   5        138.52        229.66        95.19 o                         
  14   8   5          9.92        417.28       265.84 o                         
 -19   9   5          4.81        176.42       129.68 o                         
 -17   9   5         18.02        -30.09        90.64 o                         
 -15   9   5         80.40        118.54        61.69 o                         
 -13   9   5        332.49        325.94        51.46 o                         
 -11   9   5       2180.74       1849.24        61.96 o                         
  -9   9   5         45.57        -29.38        34.87 o                         
  -7   9   5        554.12        632.20        35.94 o                         
  -5   9   5       1241.78       1257.39        51.02 o                         
  -3   9   5          4.18        -16.27        32.93 o                         
  -1   9   5       1883.53       2013.23        59.57 o                         
   1   9   5         80.32         78.02        36.64 o                         
   3   9   5        269.88        354.37        44.15 o                         
   5   9   5        825.93        713.51        45.18 o                         
   7   9   5         23.30        139.79        47.52 o                         
   9   9   5        150.88        234.65        67.11 o                         
  11   9   5         82.10        220.05       150.07 o                         
 -18  10   5        204.91        114.33       125.82 o                         
 -16  10   5        392.68        353.60        96.96 o                         
 -14  10   5        301.33        223.04        75.21 o                         
 -12  10   5        271.92        289.82        63.96 o                         
 -10  10   5        255.47        142.13        48.52 o                         
  -8  10   5        339.69        342.72        43.61 o                         
  -6  10   5       4445.68       4464.03       101.11 o                         
  -4  10   5        952.72        893.08        49.44 o                         
  -2  10   5        200.37        159.26        42.25 o                         
   0  10   5       1489.68       1431.47        71.45 o                         
   2  10   5       2434.44       2269.66        86.20 o                         
   4  10   5        744.97        820.28        50.86 o                         
   6  10   5        908.24       1053.51        73.53 o                         
   8  10   5        375.23        400.96        83.31 o                         
  10  10   5        220.95        157.91       131.97 o                         
 -15  11   5         13.70         28.69       119.16 o                         
 -13  11   5         13.47         80.13        81.02 o                         
 -11  11   5          0.73        -13.91        68.35 o                         
  -9  11   5         13.21         -8.10        59.32 o                         
  -7  11   5        125.15        146.50        67.98 o                         
  -5  11   5        390.75        546.94        67.06 o                         
  -3  11   5         45.78         71.75        74.24 o                         
  -1  11   5        354.59        233.28        63.25 o                         
   1  11   5         24.99        112.15        55.34 o                         
   3  11   5          5.69         60.12        66.49 o                         
   5  11   5        190.40        174.42        73.74 o                         
   7  11   5         49.68        278.28        98.22 o                         
   9  11   5         41.35         48.11       132.09 o                         
 -14  12   5         34.32        204.89       165.19 o                         
 -12  12   5         43.06         -7.35        99.03 o                         
 -10  12   5        366.33        340.47       100.35 o                         
  -8  12   5        267.35        259.89        94.16 o                         
  -6  12   5         18.56        -81.59        81.59 o                         
  -4  12   5        362.14        411.77        83.45 o                         
  -2  12   5        869.93        810.94        97.28 o                         
   0  12   5        406.92        307.65       103.30 o                         
   2  12   5        385.63        539.30        90.26 o                         
   4  12   5         33.35         44.92        84.64 o                         
   6  12   5        205.62        333.68       114.59 o                         
   8  12   5         19.16        -40.59       159.18 o                         
 -11  13   5        345.44        295.77       153.48 o                         
  -9  13   5        110.43         28.08       121.45 o                         
  -7  13   5         58.67         70.00       151.21 o                         
  -5  13   5        395.38         88.72       109.08 o                         
  -3  13   5        304.75        306.22        98.65 o                         
  -1  13   5        746.23        563.93       103.67 o                         
   1  13   5        466.13        559.22       117.83 o                         
   3  13   5        406.28        348.18       122.12 o                         
   5  13   5        250.89        454.67       143.73 o                         
  -8  14   5          1.24        127.47       149.21 o                         
  -6  14   5         18.28        254.80       166.38 o                         
  -4  14   5         24.32       -113.76       113.76 o                         
  -2  14   5         16.92       -118.05       118.05 o                         
   0  14   5         97.87        377.77       135.93 o                         
   2  14   5          4.87       -377.62       423.27 o                         
 -24   0   6        243.51        149.87       326.31 o                         
 -22   0   6        176.64         85.85       122.87 o                         
 -20   0   6        890.98        894.82        93.87 o                         
 -18   0   6        121.33        120.41        47.45 o                         
 -16   0   6        412.97        490.84        41.82 o                         
 -14   0   6       2497.68       2418.33        66.00 o                         
 -12   0   6      10471.97      10514.18       159.93 o                         
 -10   0   6      11146.82      11097.76       157.42 o                         
  -8   0   6       3084.37       3383.68        57.49 o                         
  -6   0   6       6181.91       6262.30        87.80 o                         
  -4   0   6      48848.96      54634.65       679.22 o                         
  -2   0   6      11458.50      13439.07       266.53 o                         
   0   0   6       4368.27       4621.50        71.33 o                         
   2   0   6       3814.70       3702.96        87.45 o                         
   4   0   6       3958.15       4468.57        83.19 o                         
   6   0   6       1896.99       1759.57        56.65 o                         
   8   0   6       1392.04       1351.79        72.03 o                         
  10   0   6       1244.71       1155.63        80.65 o                         
  12   0   6        242.87        186.90        98.13 o                         
  14   0   6        218.56        532.12       157.69 o                         
  16   0   6        690.23        902.90       237.85 o                         
 -23   1   6          7.79        290.04        98.71 o                         
 -21   1   6         27.58         -2.94        72.06 o                         
 -19   1   6        459.19        402.71        40.77 o                         
 -17   1   6       1447.84       1368.18        54.78 o                         
 -15   1   6        147.52        183.92        24.79 o                         
 -13   1   6        317.32        411.58        21.10 o                         
 -11   1   6       1497.82       1573.29        29.13 o                         
  -9   1   6       4674.02       5072.07        55.22 o                         
  -7   1   6       1789.96       2085.32        28.43 o                         
  -5   1   6         64.95         70.26         9.39 o                         
  -3   1   6       1266.00       1044.91        22.86 o                         
  -1   1   6       4287.23       4797.86        55.37 o                         
   1   1   6       1004.86       1091.98        29.37 o                         
   3   1   6        233.87        188.32        15.37 o                         
   5   1   6       1623.52       1576.06        33.38 o                         
   7   1   6         41.49         64.24        21.18 o                         
   9   1   6         96.09         68.39        28.51 o                         
  11   1   6        958.49       1119.04       101.33 o                         
  13   1   6        629.05        752.43        75.30 o                         
  15   1   6         23.33         61.11       126.26 o                         
 -24   2   6         51.53       -118.65       198.99 o                         
 -22   2   6        298.07        218.03        95.78 o                         
 -20   2   6        101.90        158.17        57.55 o                         
 -18   2   6          3.44          5.57        35.31 o                         
 -16   2   6       1042.13       1014.27        40.38 o                         
 -14   2   6        560.38        545.22        25.40 o                         
 -12   2   6       1308.12       1227.48        30.05 o                         
 -10   2   6       4366.68       4229.11        54.68 o                         
  -8   2   6      11056.21      11471.41       110.83 o                         
  -6   2   6       5100.88       5299.17        55.41 o                         
  -4   2   6         18.48         29.46         9.17 o                         
  -2   2   6       4445.20       4516.19        50.50 o                         
   0   2   6       4235.02       4623.46        73.67 o                         
   2   2   6        455.25        486.40        18.88 o                         
   4   2   6         61.33         60.25        17.81 o                         
   6   2   6        745.31        760.84        28.87 o                         
   8   2   6        176.62        172.68        27.95 o                         
  10   2   6        273.79        408.99        44.72 o                         
  12   2   6        136.09        183.48        58.97 o                         
  14   2   6        270.81        215.06       100.44 o                         
  16   2   6          4.84        322.48       203.78 o                         
 -23   3   6         44.38         64.98       109.58 o                         
 -21   3   6         49.60        108.74        74.96 o                         
 -19   3   6        983.85       1033.45        70.13 o                         
 -17   3   6        965.32       1016.82        48.32 o                         
 -15   3   6       1351.74       1320.36        41.33 o                         
 -13   3   6       3729.17       3901.35        57.10 o                         
 -11   3   6       3972.39       3802.75        51.54 o                         
  -9   3   6        120.34         69.06        14.77 o                         
  -7   3   6      19859.73      21299.78       205.97 o                         
  -5   3   6      11239.87      11213.96       113.17 o                         
  -3   3   6        808.87        712.74        23.33 o                         
  -1   3   6       6738.57       6372.40        70.01 o                         
   1   3   6       5151.89       4810.00        76.65 o                         
   3   3   6       1979.24       1706.28        34.70 o                         
   5   3   6       1666.37       1510.64        38.24 o                         
   7   3   6        415.19        528.57        29.18 o                         
   9   3   6       1462.96       1415.94        51.82 o                         
  11   3   6        313.17        221.68        44.49 o                         
  13   3   6        296.16        400.10        94.31 o                         
  15   3   6        301.59        298.94       134.30 o                         
 -22   4   6        349.00        117.81        99.41 o                         
 -20   4   6        127.24         78.92        71.05 o                         
 -18   4   6         20.85        -29.87        39.58 o                         
 -16   4   6         29.11         44.06        35.16 o                         
 -14   4   6        207.53        198.58        27.51 o                         
 -12   4   6          1.09         15.86        20.58 o                         
 -10   4   6         38.70         62.75        17.67 o                         
  -8   4   6       2321.74       2598.30        40.30 o                         
  -6   4   6         67.38         63.02        13.34 o                         
  -4   4   6        153.11        231.34        16.03 o                         
  -2   4   6        327.12        372.22        17.81 o                         
   0   4   6         25.67         39.06        13.69 o                         
   2   4   6        466.30        489.82        20.80 o                         
   4   4   6       1734.93       1564.57        36.30 o                         
   6   4   6        351.51        293.74        26.22 o                         
   8   4   6        325.30        277.77        33.52 o                         
  10   4   6          6.49         37.24        42.25 o                         
  12   4   6          4.84        -17.25        70.27 o                         
  14   4   6         22.13        109.33       105.29 o                         
 -21   5   6        180.12        101.62        88.31 o                         
 -19   5   6        128.97         56.04        62.08 o                         
 -17   5   6         20.89         -5.14        42.96 o                         
 -15   5   6       1421.13       1437.24        52.58 o                         
 -13   5   6        947.59       1024.93        36.00 o                         
 -11   5   6       2791.67       3045.81        51.30 o                         
  -9   5   6       2736.49       2658.01        41.64 o                         
  -7   5   6       5860.03       5279.56        61.94 o                         
  -5   5   6        746.08        678.21        23.99 o                         
  -3   5   6       2956.34       3036.48        73.49 o                         
  -1   5   6       3685.50       3258.12        53.22 o                         
   1   5   6       1211.25       1133.17        29.65 o                         
   3   5   6        741.61        708.20        27.03 o                         
   5   5   6       1064.17       1020.45        33.13 o                         
   7   5   6         10.07         -3.63        31.35 o                         
   9   5   6        291.77        308.45        40.31 o                         
  11   5   6        276.19        293.69        63.45 o                         
  13   5   6        164.68        282.68        87.92 o                         
  15   5   6        109.08        374.71       166.03 o                         
 -22   6   6        251.00        155.90       115.65 o                         
 -20   6   6         61.43        -33.56        81.64 o                         
 -18   6   6        853.88        916.57        75.81 o                         
 -16   6   6       1164.30       1311.95        67.57 o                         
 -14   6   6        821.67        745.38        41.63 o                         
 -12   6   6       3079.54       2910.53        57.21 o                         
 -10   6   6        832.38        871.40        29.72 o                         
  -8   6   6        445.31        418.94        22.84 o                         
  -6   6   6        363.28        388.16        22.51 o                         
  -4   6   6       4856.71       4876.02        63.90 o                         
  -2   6   6       6856.41       6338.17        78.33 o                         
   0   6   6       3289.11       2965.61        53.81 o                         
   2   6   6       1948.01       1926.56        43.21 o                         
   4   6   6        368.65        363.18        27.12 o                         
   6   6   6        555.80        624.99        38.47 o                         
   8   6   6       1505.57       1399.54        54.93 o                         
  10   6   6        585.88        600.65        60.94 o                         
  12   6   6        388.10        391.88        84.51 o                         
  14   6   6         56.94         38.40       149.54 o                         
 -21   7   6         49.94         33.62       100.71 o                         
 -19   7   6         21.78        100.09        83.06 o                         
 -17   7   6          0.16         34.76        64.39 o                         
 -15   7   6         41.04        -30.28        41.80 o                         
 -13   7   6        517.51        427.92        40.79 o                         
 -11   7   6         44.48         76.26        27.96 o                         
  -9   7   6         64.76         32.67        23.98 o                         
  -7   7   6        308.16        324.04        27.59 o                         
  -5   7   6        432.73        412.24        25.62 o                         
  -3   7   6        130.13        139.91        21.70 o                         
  -1   7   6       2226.08       2432.53        48.75 o                         
   1   7   6        102.73         70.76        26.64 o                         
   3   7   6        363.18        513.93        29.79 o                         
   5   7   6          7.09        -31.95        31.95 o                         
   7   7   6         32.96         81.53        41.63 o                         
   9   7   6        270.44        189.37        54.01 o                         
  11   7   6         27.50        112.03        83.45 o                         
  13   7   6          7.17        -99.49        99.49 o                         
 -20   8   6        483.21        555.56       104.45 o                         
 -18   8   6        192.85         95.80        78.42 o                         
 -16   8   6        179.81        180.69        58.56 o                         
 -14   8   6        639.35        676.43        47.30 o                         
 -12   8   6         14.14          6.83        41.95 o                         
 -10   8   6       1263.04       1224.17        47.12 o                         
  -8   8   6       3963.33       4031.36        74.75 o                         
  -6   8   6        616.37        635.67        33.88 o                         
  -4   8   6       3603.70       3504.04        67.11 o                         
  -2   8   6        251.34        218.54        33.51 o                         
   0   8   6        327.25        335.21        32.02 o                         
   2   8   6       2828.59       2756.43        67.55 o                         
   4   8   6        332.91        361.63        38.76 o                         
   6   8   6       1079.28       1031.02        69.15 o                         
   8   8   6        382.89        359.09        57.48 o                         
  10   8   6        105.35        203.55        81.41 o                         
  12   8   6        187.47        149.50       107.11 o                         
 -19   9   6        456.59        269.80        99.72 o                         
 -17   9   6        163.69        259.71        80.69 o                         
 -15   9   6         96.82        133.31        61.80 o                         
 -13   9   6        190.92        135.50        51.78 o                         
 -11   9   6         91.95         79.05        43.97 o                         
  -9   9   6       1386.56       1403.71        71.57 o                         
  -7   9   6        838.18        836.17        55.27 o                         
  -5   9   6       3348.19       3235.92        76.21 o                         
  -3   9   6         72.05         50.32        37.32 o                         
  -1   9   6        300.28        478.22        45.03 o                         
   1   9   6        778.63        783.87        49.00 o                         
   3   9   6       1219.21       1315.10        69.34 o                         
   5   9   6       1713.98       1599.29        71.01 o                         
   7   9   6       1154.53       1279.75        69.30 o                         
   9   9   6         74.58        192.61        95.71 o                         
  11   9   6          1.68        187.47       132.37 o                         
 -18  10   6         18.91       -100.54       122.04 o                         
 -16  10   6         85.13         84.16        84.60 o                         
 -14  10   6         22.74         89.37        71.73 o                         
 -12  10   6        448.02        479.55        65.42 o                         
 -10  10   6         63.82         12.44        57.33 o                         
  -8  10   6         34.68         19.90        52.65 o                         
  -6  10   6        127.40         85.18        45.53 o                         
  -4  10   6        424.61        374.44        50.00 o                         
  -2  10   6        169.58        184.70        43.04 o                         
   0  10   6         39.23         41.30        48.86 o                         
   2  10   6         24.58         42.94        52.07 o                         
   4  10   6         15.36         44.67        76.10 o                         
   6  10   6         57.31         72.46        82.97 o                         
   8  10   6         22.07        157.09        92.18 o                         
  10  10   6          2.82       -136.60       143.36 o                         
 -15  11   6        454.46        441.69       112.89 o                         
 -13  11   6        198.03        196.34       103.22 o                         
 -11  11   6        335.49        329.28        80.39 o                         
  -9  11   6        784.47        829.04        78.53 o                         
  -7  11   6         13.76         34.63        67.42 o                         
  -5  11   6        729.23        635.41        72.27 o                         
  -3  11   6        373.83        386.42        58.66 o                         
  -1  11   6       1926.70       1990.11        93.60 o                         
   1  11   6        764.96        786.77        90.92 o                         
   3  11   6        302.46        294.85        76.72 o                         
   5  11   6        326.78        412.15       117.14 o                         
   7  11   6        133.00         91.86       102.88 o                         
   9  11   6         70.95        281.57       175.76 o                         
 -14  12   6        393.05        392.12       141.32 o                         
 -12  12   6        125.14        169.52       111.10 o                         
 -10  12   6        364.21        246.15       108.97 o                         
  -8  12   6         11.79        175.44        92.90 o                         
  -6  12   6          5.77         11.10        84.66 o                         
  -4  12   6       1171.98       1223.35        98.23 o                         
  -2  12   6        343.78        263.21        85.73 o                         
   0  12   6        163.05         92.11        90.00 o                         
   2  12   6        430.78        480.49        89.39 o                         
   4  12   6        102.53        301.98       112.47 o                         
   6  12   6         18.94         17.84       125.66 o                         
 -11  13   6          9.95        -52.16       138.78 o                         
  -9  13   6          1.77        335.59       151.83 o                         
  -7  13   6        119.20        -71.15       100.24 o                         
  -5  13   6        136.85        215.46       101.37 o                         
  -3  13   6         25.91         19.40       110.42 o                         
  -1  13   6        141.29        207.08       107.40 o                         
   1  13   6          1.89        334.12       166.77 o                         
   3  13   6        187.56        198.36       199.24 o                         
  -8  14   6        173.60        186.31       469.58 o                         
  -6  14   6        187.53        446.75       175.91 o                         
  -4  14   6        155.76         96.89       150.59 o                         
  -2  14   6        285.55        260.94       149.76 o                         
   0  14   6        207.29        -63.19       412.92 o                         
 -23   1   7        522.74        443.46        97.45 o                         
 -21   1   7        293.96        354.92        72.13 o                         
 -19   1   7        300.50        254.08        40.86 o                         
 -17   1   7        611.28        638.93        39.66 o                         
 -15   1   7        696.24        771.67        30.65 o                         
 -13   1   7        275.66        318.43        21.29 o                         
 -11   1   7       8634.64       8849.78        94.90 o                         
  -9   1   7       1754.06       1676.41        29.49 o                         
  -7   1   7       8055.58       8165.76        81.59 o                         
  -5   1   7      18894.26      19788.79       192.16 o                         
  -3   1   7       6331.43       5861.09        86.33 o                         
  -1   1   7       8605.40       8317.63        90.09 o                         
   1   1   7        947.10        828.27        31.45 o                         
   3   1   7        375.07        299.66        19.28 o                         
   5   1   7        646.78        674.62        30.84 o                         
   7   1   7       3637.64       3419.40        64.53 o                         
   9   1   7        245.40        215.57        36.81 o                         
  11   1   7         60.15         -5.01        77.56 o                         
  13   1   7         32.38        186.17       110.20 o                         
  15   1   7         77.88         25.30       183.20 o                         
 -24   2   7         37.72         10.91       150.29 o                         
 -22   2   7         33.33         54.38        84.51 o                         
 -20   2   7        142.65        202.38        58.36 o                         
 -18   2   7        923.69        855.21        43.62 o                         
 -16   2   7        758.52        780.82        36.39 o                         
 -14   2   7        757.11        843.84        31.54 o                         
 -12   2   7        824.67        846.90        26.20 o                         
 -10   2   7       3850.91       3758.13        51.25 o                         
  -8   2   7      11499.68      12265.42       118.87 o                         
  -6   2   7       2847.25       3240.26        42.27 o                         
  -4   2   7         14.32         58.44        10.92 o                         
  -2   2   7       5772.57       5646.13        60.34 o                         
   0   2   7       1269.19       1359.55        28.56 o                         
   2   2   7       5048.48       4954.32        65.20 o                         
   4   2   7       4967.68       4964.74        78.48 o                         
   6   2   7        163.14        202.19        26.76 o                         
   8   2   7        179.98        144.92        38.08 o                         
  10   2   7        480.35        517.46        74.63 o                         
  12   2   7        452.27        616.05        98.11 o                         
  14   2   7        134.19       -128.79       128.79 o                         
 -23   3   7         24.60        -36.42       121.60 o                         
 -21   3   7         28.94        133.81        76.03 o                         
 -19   3   7         22.36         45.26        49.92 o                         
 -17   3   7        145.69        148.11        38.15 o                         
 -15   3   7        387.35        451.87        29.41 o                         
 -13   3   7        294.86        269.87        23.16 o                         
 -11   3   7        160.56        212.66        19.52 o                         
  -9   3   7          4.34         30.61        14.57 o                         
  -7   3   7        997.40        842.98        22.24 o                         
  -5   3   7       1040.22        931.17        21.66 o                         
  -3   3   7       1893.11       2138.96        33.29 o                         
  -1   3   7        369.62        351.70        19.50 o                         
   1   3   7         19.06         15.25        16.72 o                         
   3   3   7       1287.54       1292.80        36.50 o                         
   5   3   7        175.06        256.62        30.05 o                         
   7   3   7        107.52        183.51        32.99 o                         
   9   3   7         10.31        -22.57        38.75 o                         
  11   3   7        232.74        193.18        60.93 o                         
  13   3   7          2.96         -9.01       115.69 o                         
 -22   4   7        304.83        405.13        99.93 o                         
 -20   4   7        268.03        342.73        74.23 o                         
 -18   4   7        127.51        165.82        43.65 o                         
 -16   4   7        728.68        726.35        42.13 o                         
 -14   4   7       2914.68       2902.94        58.86 o                         
 -12   4   7       1883.98       1827.00        42.67 o                         
 -10   4   7       3236.32       3189.13        46.72 o                         
  -8   4   7       2370.10       2045.43        35.77 o                         
  -6   4   7       5206.50       4958.46        61.63 o                         
  -4   4   7       4308.52       4697.69        66.35 o                         
  -2   4   7       6065.29       6084.51        71.73 o                         
   0   4   7       5352.44       5262.98        66.93 o                         
   2   4   7       4193.28       4272.04        66.75 o                         
   4   4   7         10.01         13.91        22.92 o                         
   6   4   7       1018.14        976.89        37.99 o                         
   8   4   7        591.21        563.98        40.63 o                         
  10   4   7        469.28        478.86        59.67 o                         
  12   4   7        271.89        153.14        83.56 o                         
  14   4   7         87.60        297.49       147.32 o                         
 -23   5   7         14.76        298.15       144.55 o                         
 -21   5   7        175.83        274.47        85.47 o                         
 -19   5   7        142.72        172.80        62.62 o                         
 -17   5   7        399.40        350.82        49.93 o                         
 -15   5   7       1547.19       1647.16        57.10 o                         
 -13   5   7        724.02        739.31        35.11 o                         
 -11   5   7        790.95        813.53        27.76 o                         
  -9   5   7        172.86        153.45        18.92 o                         
  -7   5   7        169.71        190.86        19.05 o                         
  -5   5   7       6181.98       6436.27        83.18 o                         
  -3   5   7        847.54        827.99        27.00 o                         
  -1   5   7       1069.17       1103.22        33.59 o                         
   1   5   7       1717.56       1646.14        40.03 o                         
   3   5   7         14.19          7.28        23.25 o                         
   5   5   7       1778.89       1855.24        50.86 o                         
   7   5   7        221.77        236.72        37.93 o                         
   9   5   7        547.46        681.00        60.32 o                         
  11   5   7        281.61        102.70        87.92 o                         
  13   5   7         23.53       -110.08       110.08 o                         
 -22   6   7          7.04         87.64       113.42 o                         
 -20   6   7         16.67        220.22        89.14 o                         
 -18   6   7        277.41        376.50        69.04 o                         
 -16   6   7         12.71          6.75        42.40 o                         
 -14   6   7        129.41        126.15        35.62 o                         
 -12   6   7          1.54         12.47        26.85 o                         
 -10   6   7        492.05        475.58        29.67 o                         
  -8   6   7       2208.01       1994.58        44.32 o                         
  -6   6   7       1199.56       1236.13        37.41 o                         
  -4   6   7        777.46        860.16        28.60 o                         
  -2   6   7       1836.64       1995.41        44.43 o                         
   0   6   7        402.33        358.82        27.67 o                         
   2   6   7        981.35       1040.66        33.93 o                         
   4   6   7        313.66        358.34        31.96 o                         
   6   6   7         90.32         80.33        38.68 o                         
   8   6   7          4.25         78.35        51.49 o                         
  10   6   7          1.82        -30.72        73.99 o                         
  12   6   7          7.99         80.24        94.06 o                         
 -21   7   7        125.99        279.92        98.32 o                         
 -19   7   7        503.53        537.06        88.84 o                         
 -17   7   7        332.64        313.04        63.74 o                         
 -15   7   7        550.76        530.03        48.19 o                         
 -13   7   7       1220.81       1229.87        47.13 o                         
 -11   7   7       1904.91       1903.54        52.73 o                         
  -9   7   7       1688.80       1555.27        50.14 o                         
  -7   7   7        580.34        534.38        31.35 o                         
  -5   7   7       4150.61       4005.63        65.89 o                         
  -3   7   7       1212.28       1227.72        40.28 o                         
  -1   7   7        694.81        724.80        33.05 o                         
   1   7   7       2477.54       2328.22        66.20 o                         
   3   7   7       1692.77       1662.87        51.69 o                         
   5   7   7       1009.82       1012.87        47.62 o                         
   7   7   7        130.04        105.58        51.31 o                         
   9   7   7        593.97        594.15        70.61 o                         
  11   7   7        148.43        -14.15        93.69 o                         
 -20   8   7        266.86        346.11        99.66 o                         
 -18   8   7         50.77         45.75        94.20 o                         
 -16   8   7        368.69        288.10        58.61 o                         
 -14   8   7         35.13         -2.12        43.43 o                         
 -12   8   7        367.03        344.49        41.81 o                         
 -10   8   7         37.43        102.70        44.51 o                         
  -8   8   7        430.29        447.77        37.74 o                         
  -6   8   7        308.56        223.49        33.81 o                         
  -4   8   7        691.10        665.40        38.60 o                         
  -2   8   7         33.88         79.89        35.35 o                         
   0   8   7         84.07         79.11        36.55 o                         
   2   8   7         31.41          8.94        54.75 o                         
   4   8   7        449.81        548.45        43.98 o                         
   6   8   7        719.09        675.80        55.07 o                         
   8   8   7        317.23        339.64        68.71 o                         
  10   8   7         14.89        -55.11        95.12 o                         
 -19   9   7         81.85        -55.61        97.28 o                         
 -17   9   7         67.66        114.13        77.27 o                         
 -15   9   7        134.48        180.95        61.63 o                         
 -13   9   7        101.38         70.68        52.23 o                         
 -11   9   7          9.94         55.46        44.73 o                         
  -9   9   7        502.95        611.00        51.69 o                         
  -7   9   7        902.34        976.63        54.86 o                         
  -5   9   7        302.08        247.44        43.60 o                         
  -3   9   7        179.17         66.81        47.12 o                         
  -1   9   7       1054.35       1057.29        52.96 o                         
   1   9   7         87.09        143.57        47.07 o                         
   3   9   7          2.47        -59.52        59.52 o                         
   5   9   7        352.57        479.78        60.73 o                         
   7   9   7        487.85        359.31        76.64 o                         
   9   9   7         56.75        111.49       111.01 o                         
 -18  10   7        404.12        216.87       147.55 o                         
 -16  10   7        149.86        195.09        94.81 o                         
 -14  10   7        250.52        318.20        72.63 o                         
 -12  10   7        900.86        821.00        75.46 o                         
 -10  10   7        154.43        212.15        67.08 o                         
  -8  10   7       3025.39       2774.79       101.40 o                         
  -6  10   7         10.41         20.44        49.35 o                         
  -4  10   7        156.99         79.58        57.96 o                         
  -2  10   7       1791.36       1678.71        79.70 o                         
   0  10   7        175.77        198.97        54.34 o                         
   2  10   7        761.60        779.47        80.08 o                         
   4  10   7       1040.98       1075.88        95.76 o                         
   6  10   7         39.91        167.12        98.78 o                         
   8  10   7        350.40        285.33       122.90 o                         
 -15  11   7         61.46        -53.92       114.81 o                         
 -13  11   7         92.70        120.35        93.39 o                         
 -11  11   7          9.26         74.57        87.33 o                         
  -9  11   7        134.26        107.96        69.64 o                         
  -7  11   7        466.40        521.16        71.88 o                         
  -5  11   7         98.45         58.53        65.26 o                         
  -3  11   7          1.00        -69.28        69.28 o                         
  -1  11   7         45.86         53.88        79.80 o                         
   1  11   7        268.78        129.81        75.57 o                         
   3  11   7        175.47        290.90       101.34 o                         
   5  11   7          1.96        104.09       116.61 o                         
   7  11   7         59.35        295.37       117.01 o                         
 -14  12   7        185.14        459.32       118.40 o                         
 -12  12   7        169.15        338.44       133.69 o                         
 -10  12   7         10.32        -44.39        96.71 o                         
  -8  12   7        242.47        265.83       112.85 o                         
  -6  12   7         45.57         18.89       128.27 o                         
  -4  12   7        173.15        218.01        84.72 o                         
  -2  12   7        115.21        208.68       127.62 o                         
   0  12   7        222.18        265.81        89.53 o                         
   2  12   7        323.11        252.55       179.22 o                         
   4  12   7        112.26        181.19       159.36 o                         
 -11  13   7        365.55        496.44       151.88 o                         
  -9  13   7         44.19        200.52       127.73 o                         
  -7  13   7          5.55        -46.05       113.97 o                         
  -5  13   7        338.97        499.46       129.13 o                         
  -3  13   7        848.91        872.42       126.85 o                         
  -1  13   7        242.24        116.81       186.37 o                         
   1  13   7         78.69         72.43       153.24 o                         
  -4  14   7          4.95       -187.40       484.83 o                         
 -24   0   8         50.44        -19.92       144.73 o                         
 -22   0   8        166.17        135.49       115.67 o                         
 -20   0   8       1102.76       1016.28        82.16 o                         
 -18   0   8       2501.00       2574.67        91.81 o                         
 -16   0   8         91.69         57.02        40.44 o                         
 -14   0   8        495.72        553.99        35.56 o                         
 -12   0   8        982.58       1209.62        45.70 o                         
 -10   0   8       2790.80       2777.36        59.93 o                         
  -8   0   8       5335.47       4900.26        76.89 o                         
  -6   0   8       5804.76       5834.19        86.80 o                         
  -4   0   8      11438.53      11890.12       180.09 o                         
  -2   0   8       7019.53       7232.36       112.39 o                         
   0   0   8       5495.59       5754.11       114.00 o                         
   2   0   8       1157.60       1163.68        47.74 o                         
   4   0   8       1711.62       1630.90        67.37 o                         
   6   0   8       1245.99       1211.07        68.32 o                         
   8   0   8        404.04        397.78        69.58 o                         
  10   0   8        583.80        624.15       102.42 o                         
  12   0   8        401.11         -8.42       156.30 o                         
  14   0   8         50.11       -168.87       258.21 o                         
 -23   1   8         30.64        162.85        94.19 o                         
 -21   1   8        502.79        584.85        69.40 o                         
 -19   1   8          7.19          5.84        39.31 o                         
 -17   1   8          4.71         -0.59        35.92 o                         
 -15   1   8        897.40        983.94        35.43 o                         
 -13   1   8         19.91         45.42        20.10 o                         
 -11   1   8        311.19        410.36        20.10 o                         
  -9   1   8       2181.01       1986.07        33.33 o                         
  -7   1   8       1430.10       1425.92        26.53 o                         
  -5   1   8       5666.58       6396.33        69.16 o                         
  -3   1   8        521.42        742.01        20.67 o                         
  -1   1   8        296.69        458.16        20.57 o                         
   1   1   8       3096.19       3102.30        46.47 o                         
   3   1   8       1226.87       1160.29        36.26 o                         
   5   1   8        276.17        276.40        31.15 o                         
   7   1   8        353.99        304.77        42.79 o                         
   9   1   8          4.28         -1.27        48.97 o                         
  11   1   8         24.17        -71.27        71.27 o                         
  13   1   8         65.81        200.22       127.54 o                         
 -24   2   8         90.81        158.74       160.65 o                         
 -22   2   8        327.36        240.61        85.24 o                         
 -20   2   8          4.54        -21.70        50.94 o                         
 -18   2   8         39.92         56.09        37.52 o                         
 -16   2   8         44.96         52.00        29.33 o                         
 -14   2   8       3505.11       3454.64        56.65 o                         
 -12   2   8        315.94        325.65        20.79 o                         
 -10   2   8        129.27        164.91        16.92 o                         
  -8   2   8       1486.42       1538.96        44.19 o                         
  -6   2   8       2242.35       2230.53        33.43 o                         
  -4   2   8       6238.68       6372.39        67.39 o                         
  -2   2   8       5584.11       5856.53        68.08 o                         
   0   2   8       2643.11       2582.03        42.52 o                         
   2   2   8         65.92         82.06        20.11 o                         
   4   2   8         59.17         79.00        24.41 o                         
   6   2   8       1171.99       1345.46        64.66 o                         
   8   2   8        852.03        740.27        45.34 o                         
  10   2   8          8.20         49.48        60.43 o                         
  12   2   8         49.47         80.93       120.02 o                         
 -23   3   8        231.25        457.53       124.85 o                         
 -21   3   8        215.20        213.91        75.79 o                         
 -19   3   8        305.76        328.18        51.09 o                         
 -17   3   8        548.30        512.58        39.01 o                         
 -15   3   8       1398.45       1478.82        44.90 o                         
 -13   3   8        536.07        676.19        29.42 o                         
 -11   3   8       2737.88       2799.61        45.70 o                         
  -9   3   8      12399.05      12774.92       134.82 o                         
  -7   3   8        545.37        551.04        24.53 o                         
  -5   3   8       3235.32       2931.07        40.87 o                         
  -3   3   8       1991.42       1938.67        33.23 o                         
  -1   3   8       3056.06       2771.16        45.20 o                         
   1   3   8       6695.82       6436.52        85.53 o                         
   3   3   8       4745.33       4667.95        68.73 o                         
   5   3   8        247.03        253.25        30.78 o                         
   7   3   8        116.45        115.47        36.96 o                         
   9   3   8        219.42        211.94        54.61 o                         
  11   3   8        220.27        150.10        82.21 o                         
  13   3   8        296.76        396.28       134.32 o                         
 -22   4   8         22.78        -62.85        90.39 o                         
 -20   4   8        111.30         -5.65        70.24 o                         
 -18   4   8        193.54        251.19        45.75 o                         
 -16   4   8        709.97        745.43        42.47 o                         
 -14   4   8       1386.17       1539.25        47.07 o                         
 -12   4   8        545.25        602.67        28.59 o                         
 -10   4   8         30.40         63.35        20.00 o                         
  -8   4   8         54.92         47.76        15.64 o                         
  -6   4   8         90.18        129.44        18.83 o                         
  -4   4   8        214.82        233.28        20.04 o                         
  -2   4   8       2086.78       1807.39        41.96 o                         
   0   4   8        802.87        891.46        46.42 o                         
   2   4   8        186.62        197.00        25.06 o                         
   4   4   8        506.73        455.62        37.16 o                         
   6   4   8        496.44        519.13        42.51 o                         
   8   4   8        165.15        100.88        48.64 o                         
  10   4   8         36.81          3.42        67.94 o                         
  12   4   8         62.37       -121.22       121.22 o                         
 -23   5   8         27.24         53.12       137.50 o                         
 -21   5   8         33.83         81.15        83.89 o                         
 -19   5   8        439.07        549.70        65.65 o                         
 -17   5   8        381.40        398.90        48.71 o                         
 -15   5   8        200.56        224.65        38.87 o                         
 -13   5   8        865.13        854.99        36.56 o                         
 -11   5   8        684.99        751.77        27.74 o                         
  -9   5   8       1604.31       1621.52        38.77 o                         
  -7   5   8        209.53        235.42        20.86 o                         
  -5   5   8       2553.58       2403.22        46.67 o                         
  -3   5   8       3840.15       3591.49        59.22 o                         
  -1   5   8       5836.10       5510.42        75.79 o                         
   1   5   8         30.36         79.21        23.06 o                         
   3   5   8        851.48        793.90        36.54 o                         
   5   5   8        600.08        547.02        39.60 o                         
   7   5   8        122.29         31.07        47.52 o                         
   9   5   8        216.31        276.34        70.73 o                         
  11   5   8        146.79         57.68       111.38 o                         
 -22   6   8         22.19        299.84       100.46 o                         
 -20   6   8        321.41        455.35        85.22 o                         
 -18   6   8       1370.01       1558.25        80.29 o                         
 -16   6   8        880.41        947.86        51.73 o                         
 -14   6   8        206.01        217.00        37.22 o                         
 -12   6   8       2977.75       2868.41        62.77 o                         
 -10   6   8        257.52        224.36        23.58 o                         
  -8   6   8        677.99        694.01        32.69 o                         
  -6   6   8       4308.84       3994.24        66.75 o                         
  -4   6   8       3777.74       3714.44        62.74 o                         
  -2   6   8        804.29       1002.69        48.88 o                         
   0   6   8        126.17        118.99        31.02 o                         
   2   6   8       2620.81       2543.87        56.88 o                         
   4   6   8        985.88        979.09        45.18 o                         
   6   6   8        402.90        458.43        52.37 o                         
   8   6   8        661.59        730.16        74.68 o                         
  10   6   8        140.87        123.79        89.31 o                         
  12   6   8         57.98        160.65       126.74 o                         
 -21   7   8         21.23        256.70        98.19 o                         
 -19   7   8        191.75        308.13        83.17 o                         
 -17   7   8         23.82        173.18        64.81 o                         
 -15   7   8        143.19         39.53        43.21 o                         
 -13   7   8         97.47        101.56        36.49 o                         
 -11   7   8        119.55         60.29        38.16 o                         
  -9   7   8         12.53         25.63        31.80 o                         
  -7   7   8          5.29        -18.39        30.84 o                         
  -5   7   8        276.97        274.76        32.51 o                         
  -3   7   8       2285.43       2188.15        60.49 o                         
  -1   7   8        590.61        557.35        44.82 o                         
   1   7   8        785.81        761.30        50.14 o                         
   3   7   8        134.25        105.19        37.14 o                         
   5   7   8        227.29        251.53        47.95 o                         
   7   7   8        136.02        174.92        66.08 o                         
   9   7   8          5.58        -75.54        85.78 o                         
  11   7   8         12.35        -21.86       145.89 o                         
 -20   8   8        175.29        211.61        96.95 o                         
 -18   8   8         26.77        145.20        77.01 o                         
 -16   8   8        519.00        458.58        64.90 o                         
 -14   8   8        334.48        318.22        47.58 o                         
 -12   8   8       1083.32       1138.81        52.39 o                         
 -10   8   8        180.02        194.04        44.21 o                         
  -8   8   8       2201.66       2070.50        76.19 o                         
  -6   8   8       1881.36       1777.60        70.49 o                         
  -4   8   8        116.38        117.11        38.04 o                         
  -2   8   8       2353.06       2309.57       112.74 o                         
   0   8   8       1094.26       1142.35        65.17 o                         
   2   8   8         20.16         15.78        53.24 o                         
   4   8   8        887.79        938.42        56.08 o                         
   6   8   8        946.37        955.58        71.45 o                         
   8   8   8         33.80          2.21        87.91 o                         
  10   8   8         23.23       -150.85       150.85 o                         
 -19   9   8        225.47        222.61       108.78 o                         
 -17   9   8        155.39        122.89        75.63 o                         
 -15   9   8        222.45        288.73        65.90 o                         
 -13   9   8        344.23        421.67        71.78 o                         
 -11   9   8       1940.96       1997.67        89.82 o                         
  -9   9   8       1045.30        994.16        60.22 o                         
  -7   9   8        348.83        355.05        47.49 o                         
  -5   9   8         24.74         93.27        41.73 o                         
  -3   9   8        302.05        301.90        46.39 o                         
  -1   9   8        357.55        451.29        51.35 o                         
   1   9   8       1407.47       1623.37        85.89 o                         
   3   9   8        195.28        342.90        92.16 o                         
   5   9   8         67.40        -69.67        97.62 o                         
   7   9   8         12.03         75.98        93.04 o                         
   9   9   8        435.80        331.52       185.21 o                         
 -18  10   8         81.03       -146.53       146.53 o                         
 -16  10   8         18.63         42.99        97.36 o                         
 -14  10   8         21.41         77.84        86.62 o                         
 -12  10   8         16.28        124.24        83.33 o                         
 -10  10   8         73.72        -33.45        63.09 o                         
  -8  10   8         51.51         83.12        73.91 o                         
  -6  10   8         51.62        143.09        57.74 o                         
  -4  10   8        414.19        354.65        61.87 o                         
  -2  10   8        336.66        410.90        74.40 o                         
   0  10   8         73.68        102.45        68.31 o                         
   2  10   8         12.83         24.02        83.09 o                         
   4  10   8         16.44         69.14        90.74 o                         
   6  10   8          3.17        -73.64        92.17 o                         
 -15  11   8        580.42        715.78       121.43 o                         
 -13  11   8        167.61         92.10        91.08 o                         
 -11  11   8        353.20        378.23       112.02 o                         
  -9  11   8        223.26        220.09        79.96 o                         
  -7  11   8        624.80        630.33        82.58 o                         
  -5  11   8        746.97        723.99        82.58 o                         
  -3  11   8        147.09        211.44        75.89 o                         
  -1  11   8         67.39        107.74        85.45 o                         
   1  11   8        595.90        685.05       100.83 o                         
   3  11   8         77.34        -72.00        93.90 o                         
   5  11   8        313.43        260.96       124.00 o                         
 -14  12   8         90.24        182.22       125.47 o                         
 -12  12   8        327.57        256.74       109.91 o                         
 -10  12   8         80.87        236.10       102.55 o                         
  -8  12   8         50.06        243.17        93.39 o                         
  -6  12   8        385.50        370.12       100.59 o                         
  -4  12   8        124.41        109.94       135.27 o                         
  -2  12   8        222.34        308.90       121.53 o                         
   0  12   8        164.62         71.15        97.02 o                         
   2  12   8          2.39        224.77       113.38 o                         
 -11  13   8         42.94       -266.02       266.02 o                         
  -9  13   8        116.13        164.61       131.37 o                         
  -7  13   8          1.28        -93.39       131.72 o                         
  -5  13   8         26.14        138.98       111.36 o                         
  -3  13   8         26.78        193.79       157.68 o                         
  -1  13   8          3.35         47.67       145.03 o                         
 -23   1   9         74.39        -30.68        94.05 o                         
 -21   1   9        505.43        496.19        66.81 o                         
 -19   1   9        840.92        923.25        53.14 o                         
 -17   1   9        327.06        357.08        40.30 o                         
 -15   1   9        860.87        889.73        34.95 o                         
 -13   1   9       1813.70       1868.96        41.03 o                         
 -11   1   9        183.64        200.00        19.39 o                         
  -9   1   9       2127.55       2005.97        34.11 o                         
  -7   1   9        300.21        233.08        16.77 o                         
  -5   1   9       4360.27       4016.45        50.09 o                         
  -3   1   9       6314.13       6383.53        70.90 o                         
  -1   1   9       3055.58       2732.02        43.72 o                         
   1   1   9       1446.95       1366.42        37.85 o                         
   3   1   9       1974.82       1827.83        52.13 o                         
   5   1   9        810.90        760.44        45.81 o                         
   7   1   9         93.83         83.76        47.51 o                         
   9   1   9       1225.26       1218.60        83.87 o                         
  11   1   9         38.00         -1.66       125.62 o                         
 -24   2   9        367.00        150.30       124.51 o                         
 -22   2   9        261.74        162.48        77.89 o                         
 -20   2   9        381.64        275.47        54.39 o                         
 -18   2   9        542.21        519.94        41.63 o                         
 -16   2   9         25.30         19.37        37.33 o                         
 -14   2   9        778.83        812.48        31.84 o                         
 -12   2   9       2757.08       2671.60        44.82 o                         
 -10   2   9        212.19        231.37        19.62 o                         
  -8   2   9       4951.13       4910.40        60.16 o                         
  -6   2   9       2626.89       2446.27        37.16 o                         
  -4   2   9        354.98        453.20        21.02 o                         
  -2   2   9       1040.25       1045.14        31.33 o                         
   0   2   9       1627.64       1664.22        39.49 o                         
   2   2   9       2471.19       2568.74        49.76 o                         
   4   2   9       1072.31       1126.68        42.30 o                         
   6   2   9        431.67        383.53        41.94 o                         
   8   2   9        223.85        235.73        62.45 o                         
  10   2   9          1.99          7.51        92.71 o                         
  12   2   9        202.02        190.66       135.38 o                         
 -23   3   9          8.76        -76.21       102.90 o                         
 -21   3   9         74.43         95.14        72.32 o                         
 -19   3   9         92.12        145.45        47.82 o                         
 -17   3   9        379.76        325.28        41.54 o                         
 -15   3   9        359.87        312.85        32.86 o                         
 -13   3   9        363.03        370.66        26.83 o                         
 -11   3   9        914.77       1032.87        31.55 o                         
  -9   3   9         52.26        107.25        19.13 o                         
  -7   3   9        836.02        959.13        25.67 o                         
  -5   3   9       1998.76       1854.14        36.25 o                         
  -3   3   9         15.24         39.22        18.67 o                         
  -1   3   9       1775.21       1775.53        40.27 o                         
   1   3   9        247.22        279.84        25.85 o                         
   3   3   9        528.13        564.35        34.07 o                         
   5   3   9       1839.97       1793.70        72.64 o                         
   7   3   9        176.05        104.43        49.15 o                         
   9   3   9         10.17        -21.88        73.92 o                         
  11   3   9         18.52        -66.47       106.52 o                         
 -22   4   9        265.71        235.04        92.19 o                         
 -20   4   9         64.75         77.09        66.45 o                         
 -18   4   9        811.78        752.30        56.98 o                         
 -16   4   9       2032.67       1922.20        61.12 o                         
 -14   4   9         13.25        -20.88        30.05 o                         
 -12   4   9       2750.61       2647.98        50.08 o                         
 -10   4   9       2378.39       2182.60        40.61 o                         
  -8   4   9       1232.83       1293.36        32.42 o                         
  -6   4   9       1209.15       1250.50        36.69 o                         
  -4   4   9       2614.97       2570.92        50.35 o                         
  -2   4   9       2038.04       2087.57        49.36 o                         
   0   4   9       2628.44       2831.45        95.37 o                         
   2   4   9       2223.70       2154.41        55.78 o                         
   4   4   9       1315.16       1341.19        50.39 o                         
   6   4   9        165.67        120.08        45.75 o                         
   8   4   9        405.12        426.16        71.06 o                         
  10   4   9         97.58        227.56       100.97 o                         
  12   4   9         96.36        569.81       282.18 o                         
 -23   5   9        109.14        158.02       140.38 o                         
 -21   5   9         18.54        113.32        92.05 o                         
 -19   5   9        188.44        329.20        77.54 o                         
 -17   5   9        412.78        563.12        52.03 o                         
 -15   5   9       1497.92       1413.05        53.72 o                         
 -13   5   9       1434.12       1467.81        45.87 o                         
 -11   5   9         24.10         36.88        24.81 o                         
  -9   5   9        823.04        895.00        32.74 o                         
  -7   5   9       2735.34       2528.58        49.21 o                         
  -5   5   9         86.04         65.98        22.95 o                         
  -3   5   9       1595.66       1630.96        46.15 o                         
  -1   5   9       1876.16       2025.41        58.62 o                         
   1   5   9         40.18        100.57        31.66 o                         
   3   5   9          7.02         64.49        34.56 o                         
   5   5   9        457.44        653.23        47.60 o                         
   7   5   9        375.29        439.57        73.10 o                         
   9   5   9         94.27        195.43        87.43 o                         
  11   5   9         80.75        -44.84       118.70 o                         
 -22   6   9        124.51         74.58       133.99 o                         
 -20   6   9        134.97        142.29        83.71 o                         
 -18   6   9          3.49         13.60        64.70 o                         
 -16   6   9         22.03         47.26        45.09 o                         
 -14   6   9          5.27          0.35        36.55 o                         
 -12   6   9       1002.09        928.16        39.67 o                         
 -10   6   9        405.67        383.45        32.49 o                         
  -8   6   9        441.30        493.89        31.24 o                         
  -6   6   9        200.68        228.68        28.69 o                         
  -4   6   9         66.53        144.48        33.36 o                         
  -2   6   9         15.29          3.77        32.47 o                         
   0   6   9       4113.85       4230.72        90.32 o                         
   2   6   9       1221.57       1291.96        62.04 o                         
   4   6   9          4.83         21.95        44.00 o                         
   6   6   9          3.24        -45.14        63.08 o                         
   8   6   9          0.56        -28.99        73.80 o                         
  10   6   9          1.42         86.04       103.31 o                         
 -21   7   9        132.65         44.77        93.37 o                         
 -19   7   9        519.93        562.13        88.47 o                         
 -17   7   9        613.27        543.94        68.83 o                         
 -15   7   9       1243.43       1263.66        56.98 o                         
 -13   7   9        675.36        614.54        41.15 o                         
 -11   7   9        235.91        227.73        40.40 o                         
  -9   7   9       1367.70       1384.18        65.59 o                         
  -7   7   9       1656.47       1538.46        53.04 o                         
  -5   7   9       3366.49       3361.89        72.15 o                         
  -3   7   9       1450.94       1481.51        60.30 o                         
  -1   7   9        163.58        162.97        46.40 o                         
   1   7   9        148.87        144.33        49.19 o                         
   3   7   9        438.41        393.11        63.25 o                         
   5   7   9       1350.47       1504.49        76.88 o                         
   7   7   9        373.95        322.55        75.70 o                         
   9   7   9         72.69        -67.12       113.98 o                         
 -20   8   9        110.31        -88.68       103.69 o                         
 -18   8   9         95.95         51.17        81.34 o                         
 -16   8   9         78.05         77.67        64.52 o                         
 -14   8   9         30.15        -36.57        51.34 o                         
 -12   8   9        649.36        506.79        67.71 o                         
 -10   8   9       2338.68       2189.52        84.73 o                         
  -8   8   9         13.40         59.64        44.18 o                         
  -6   8   9        277.42        286.76        44.15 o                         
  -4   8   9         33.94         39.66        42.84 o                         
  -2   8   9        196.20        126.52        60.38 o                         
   0   8   9        539.57        400.73        73.94 o                         
   2   8   9        435.99        582.67        70.53 o                         
   4   8   9         50.97         67.08        72.20 o                         
   6   8   9          4.72         38.89        92.55 o                         
   8   8   9         72.45         95.26       120.87 o                         
 -19   9   9        123.21         10.98       122.00 o                         
 -17   9   9          9.32         73.07        95.42 o                         
 -15   9   9        300.81        261.00        84.33 o                         
 -13   9   9        128.84        139.51        73.22 o                         
 -11   9   9         95.38         76.69        59.18 o                         
  -9   9   9        452.95        497.52        59.15 o                         
  -7   9   9         57.95         40.14        51.08 o                         
  -5   9   9        706.82        735.15        56.68 o                         
  -3   9   9        851.43        791.54        73.54 o                         
  -1   9   9         17.21         81.04        76.38 o                         
   1   9   9        328.82        424.13        82.42 o                         
   3   9   9         13.42         33.92        85.00 o                         
   5   9   9          1.20          5.73        92.24 o                         
   7   9   9        167.57         98.42       146.10 o                         
 -18  10   9        114.45         14.02       178.17 o                         
 -16  10   9        307.87        190.53       112.70 o                         
 -14  10   9        576.92        689.49       112.14 o                         
 -12  10   9        507.03        507.49        88.12 o                         
 -10  10   9       1233.09       1052.36        83.72 o                         
  -8  10   9        396.29        430.72        72.35 o                         
  -6  10   9        894.75        954.65        92.99 o                         
  -4  10   9         96.67        136.05        72.56 o                         
  -2  10   9        405.55        505.67        89.53 o                         
   0  10   9        540.18        731.98       102.65 o                         
   2  10   9        383.08        455.68        99.22 o                         
   4  10   9         35.64          1.21       103.37 o                         
   6  10   9        269.35         45.71       140.93 o                         
 -15  11   9         71.27        -29.09       180.69 o                         
 -13  11   9         75.84         35.34       148.45 o                         
 -11  11   9        112.31         47.91        90.32 o                         
  -9  11   9        120.01        216.22        92.80 o                         
  -7  11   9         26.97        264.98       102.52 o                         
  -5  11   9         26.03         39.14        96.16 o                         
  -3  11   9         57.18         84.76        92.38 o                         
  -1  11   9          5.54        -94.53        95.58 o                         
   1  11   9         28.33         -3.77       112.57 o                         
   3  11   9         24.86        -33.58       113.14 o                         
 -12  12   9        210.34        263.39       137.28 o                         
 -10  12   9        146.56        148.54       114.56 o                         
  -8  12   9         40.88        -20.74       102.38 o                         
  -6  12   9        625.47        715.15       124.36 o                         
  -4  12   9         55.61        117.48       124.89 o                         
  -2  12   9         73.23         22.96       121.72 o                         
   0  12   9          2.56         20.71       132.31 o                         
  -9  13   9        148.18          1.29       275.34 o                         
  -7  13   9        145.57        424.26       167.86 o                         
  -5  13   9        404.00        570.87       172.11 o                         
  -3  13   9        198.27        247.03       216.04 o                         
 -24   0  10        262.58        230.94       148.48 o                         
 -22   0  10        805.18       1004.07       126.83 o                         
 -20   0  10        378.22        348.16        77.81 o                         
 -18   0  10        769.19        800.20        71.19 o                         
 -16   0  10       1225.29       1337.64        77.78 o                         
 -14   0  10         34.49         24.64        37.14 o                         
 -12   0  10       9253.98       9129.05       150.82 o                         
 -10   0  10        530.00        593.12        32.61 o                         
  -8   0  10        191.71        212.59        26.76 o                         
  -6   0  10       2365.95       2412.01        61.10 o                         
  -4   0  10       1197.59       1300.08        43.55 o                         
  -2   0  10       3283.45       3389.19        67.73 o                         
   0   0  10       1624.99       1406.09        61.37 o                         
   2   0  10       2313.91       2334.26        87.61 o                         
   4   0  10        845.09        888.13        94.15 o                         
   6   0  10        287.84        325.83        80.84 o                         
   8   0  10        514.22        484.84       113.88 o                         
  10   0  10        410.27        515.68       176.85 o                         
 -23   1  10        120.37        -36.21        94.48 o                         
 -21   1  10        243.42        322.27        67.50 o                         
 -19   1  10        103.72         32.31        49.82 o                         
 -17   1  10         28.34         52.87        38.07 o                         
 -15   1  10         21.52         23.27        30.35 o                         
 -13   1  10        843.00        791.01        31.13 o                         
 -11   1  10       2216.50       2173.24        40.43 o                         
  -9   1  10        240.31        325.61        20.26 o                         
  -7   1  10        148.45        159.98        18.03 o                         
  -5   1  10          2.64          1.05        18.35 o                         
  -3   1  10        120.51        126.69        19.77 o                         
  -1   1  10       1052.46       1018.84        31.67 o                         
   1   1  10        562.55        551.62        30.46 o                         
   3   1  10        479.65        510.80        42.10 o                         
   5   1  10        226.44        200.66        51.84 o                         
   7   1  10         60.80         84.26        76.35 o                         
   9   1  10         41.92        -22.66        82.06 o                         
  11   1  10         59.80        -45.45       150.96 o                         
 -24   2  10          1.73        -90.71       110.45 o                         
 -22   2  10         45.53         40.57        79.65 o                         
 -20   2  10        327.46        265.74        59.01 o                         
 -18   2  10        373.60        340.43        43.09 o                         
 -16   2  10       3358.17       3319.75        87.54 o                         
 -14   2  10        135.73        117.78        29.14 o                         
 -12   2  10        153.51        193.72        23.83 o                         
 -10   2  10        356.54        406.87        22.76 o                         
  -8   2  10       1520.40       1537.10        33.38 o                         
  -6   2  10       1045.53       1152.28        29.92 o                         
  -4   2  10       2291.16       2208.66        39.23 o                         
  -2   2  10       1384.05       1416.58        37.65 o                         
   0   2  10          3.84        -25.18        25.18 o                         
   2   2  10        342.62        356.38        35.85 o                         
   4   2  10        154.47        166.05        45.29 o                         
   6   2  10        918.25       1132.26        72.68 o                         
   8   2  10        304.50        427.56        82.41 o                         
  10   2  10         12.76       -125.52       125.52 o                         
 -23   3  10        387.44        416.35       102.79 o                         
 -21   3  10         84.51         89.39        68.94 o                         
 -19   3  10        488.08        485.11        59.84 o                         
 -17   3  10       1130.91       1135.91        52.61 o                         
 -15   3  10       1299.94       1255.18        50.82 o                         
 -13   3  10       1279.45       1378.57        40.64 o                         
 -11   3  10       1530.16       1518.12        40.59 o                         
  -9   3  10       1070.02       1175.44        31.98 o                         
  -7   3  10       1034.74       1178.79        30.85 o                         
  -5   3  10       1332.72       1364.79        33.78 o                         
  -3   3  10       2541.89       2428.02        53.63 o                         
  -1   3  10       2297.59       2199.80        48.86 o                         
   1   3  10        874.77        870.67        37.55 o                         
   3   3  10        174.25        196.69        39.12 o                         
   5   3  10       1950.01       1822.50        66.39 o                         
   7   3  10        160.37        132.69        73.85 o                         
   9   3  10        226.18        247.02       185.64 o                         
  11   3  10        148.73       -245.68       245.68 o                         
 -22   4  10          8.87          3.38        92.10 o                         
 -20   4  10          2.61        -68.91        68.91 o                         
 -18   4  10        192.06        130.31        50.27 o                         
 -16   4  10        121.10        184.65        40.38 o                         
 -14   4  10         27.28         13.19        33.37 o                         
 -12   4  10          2.43          3.32        26.13 o                         
 -10   4  10       1139.97       1258.20        37.56 o                         
  -8   4  10        840.04        878.02        31.56 o                         
  -6   4  10       1367.67       1303.07        38.18 o                         
  -4   4  10        423.94        419.06        30.66 o                         
  -2   4  10          1.42         60.92        25.42 o                         
   0   4  10        756.02        795.29        37.84 o                         
   2   4  10         64.41        124.85        35.99 o                         
   4   4  10        158.78        127.72        44.32 o                         
   6   4  10         17.68         39.51        61.86 o                         
   8   4  10         10.22         75.48        77.46 o                         
  10   4  10          0.91        174.22       126.89 o                         
 -23   5  10         49.87         -7.89       135.70 o                         
 -21   5  10        491.57        332.23        88.34 o                         
 -19   5  10       1188.90       1126.14        78.53 o                         
 -17   5  10        184.74        204.33        53.87 o                         
 -15   5  10         75.25         47.85        38.45 o                         
 -13   5  10       1077.82       1141.93        45.67 o                         
 -11   5  10        567.10        559.58        31.03 o                         
  -9   5  10       2527.82       2392.79        57.46 o                         
  -7   5  10       2728.60       2679.93        60.82 o                         
  -5   5  10         85.98         65.03        28.34 o                         
  -3   5  10        846.73        851.67        41.67 o                         
  -1   5  10        421.29        420.67        50.71 o                         
   1   5  10       6990.27       6558.18       112.16 o                         
   3   5  10        519.22        531.10        48.19 o                         
   5   5  10        274.21        273.68        70.90 o                         
   7   5  10         26.46         73.00        76.89 o                         
   9   5  10          4.12         47.42       107.08 o                         
 -22   6  10        127.69        112.72       111.84 o                         
 -20   6  10        179.18         95.00        80.67 o                         
 -18   6  10        123.38         81.84        66.57 o                         
 -16   6  10       1490.24       1368.84        73.15 o                         
 -14   6  10       1451.92       1338.21        49.48 o                         
 -12   6  10        183.19        239.80        34.37 o                         
 -10   6  10       2111.38       2041.31        71.96 o                         
  -8   6  10        121.56        152.05        32.73 o                         
  -6   6  10       1381.36       1456.78        52.31 o                         
  -4   6  10       5728.86       5412.02        89.98 o                         
  -2   6  10        800.34        785.60        53.43 o                         
   0   6  10         19.25         74.11        47.47 o                         
   2   6  10        363.94        343.33        54.61 o                         
   4   6  10        536.11        533.82        65.87 o                         
   6   6  10        116.98        132.05        72.13 o                         
   8   6  10        388.94        635.14       129.12 o                         
 -21   7  10         29.72        -89.66       101.41 o                         
 -19   7  10         48.35        -12.79        77.93 o                         
 -17   7  10         10.24         42.04        67.90 o                         
 -15   7  10         23.77        -32.85        49.48 o                         
 -13   7  10        237.15        180.90        46.02 o                         
 -11   7  10         17.66         33.94        43.35 o                         
  -9   7  10          8.02          1.54        41.83 o                         
  -7   7  10       1135.82       1212.89        60.63 o                         
  -5   7  10        541.97        546.93        54.12 o                         
  -3   7  10       1225.47       1237.94        68.84 o                         
  -1   7  10        100.10         14.80        55.66 o                         
   1   7  10        108.28        186.99        60.07 o                         
   3   7  10        104.41        145.35        63.73 o                         
   5   7  10         67.09         -4.30        82.11 o                         
   7   7  10         97.34         96.19       101.69 o                         
 -20   8  10        116.53         39.61       116.82 o                         
 -18   8  10        220.90        166.75        90.13 o                         
 -16   8  10        678.92        726.09        71.30 o                         
 -14   8  10        884.01        860.20        75.44 o                         
 -12   8  10        401.24        331.01        58.38 o                         
 -10   8  10         53.65         87.58        52.52 o                         
  -8   8  10        232.22        271.52        49.94 o                         
  -6   8  10       1312.06       1273.73        67.58 o                         
  -4   8  10        915.24       1083.65        67.24 o                         
  -2   8  10        991.12        993.24        71.62 o                         
   0   8  10        384.76        295.39        73.18 o                         
   2   8  10         54.25         93.73        81.65 o                         
   4   8  10         10.83        -68.15        87.64 o                         
   6   8  10        155.76        260.84       106.69 o                         
 -19   9  10         71.73        100.33       153.95 o                         
 -17   9  10        234.85        360.02       132.04 o                         
 -15   9  10         70.82        164.86        87.46 o                         
 -13   9  10        497.24        451.92        76.60 o                         
 -11   9  10        794.93        811.82        75.07 o                         
  -9   9  10       1719.21       1532.89       105.57 o                         
  -7   9  10        247.32        303.72        74.03 o                         
  -5   9  10         74.26         50.02        67.19 o                         
  -3   9  10        373.14        335.93        71.09 o                         
  -1   9  10        709.13        715.48        89.94 o                         
   1   9  10        157.50        295.50        92.86 o                         
   3   9  10        344.59        336.23       102.85 o                         
   5   9  10         11.66        -24.50       112.62 o                         
 -16  10  10          7.56        -81.32       132.61 o                         
 -14  10  10         88.20        162.40       103.36 o                         
 -12  10  10          7.81         69.07        90.70 o                         
 -10  10  10         26.70         72.01        87.28 o                         
  -8  10  10          0.74         25.73        75.99 o                         
  -6  10  10         54.96        113.94        78.52 o                         
  -4  10  10          3.27        -97.81        97.81 o                         
  -2  10  10          3.95         18.82        94.80 o                         
   0  10  10          1.72         55.51       117.10 o                         
   2  10  10          0.18        126.33       108.94 o                         
   4  10  10         58.76        103.22       140.79 o                         
 -15  11  10         97.43         31.82       137.46 o                         
 -13  11  10        555.11        432.85       148.04 o                         
 -11  11  10        246.21        324.66       111.07 o                         
  -9  11  10        709.78        673.96        99.04 o                         
  -7  11  10        269.02        268.31       110.75 o                         
  -5  11  10        309.51        233.16       103.11 o                         
  -3  11  10        277.78         60.91       129.93 o                         
  -1  11  10        155.81        324.81       109.77 o                         
   1  11  10         66.08         52.83       120.34 o                         
 -12  12  10        159.33        358.26       231.94 o                         
 -10  12  10        170.51        255.03       131.92 o                         
  -8  12  10        150.38        155.15       145.98 o                         
  -6  12  10        184.06        321.33       193.67 o                         
  -4  12  10        202.17         84.26       121.50 o                         
  -2  12  10         79.71       -143.33       143.33 o                         
 -23   1  11        171.06        101.48        99.04 o                         
 -21   1  11        120.90         57.21        69.81 o                         
 -19   1  11       1032.57       1100.83        66.69 o                         
 -17   1  11       1188.94       1295.26        56.64 o                         
 -15   1  11       3186.11       3237.85        83.61 o                         
 -13   1  11         84.15        118.08        29.30 o                         
 -11   1  11        165.01        204.54        24.21 o                         
  -9   1  11       1101.28       1128.19        31.67 o                         
  -7   1  11        630.91        584.37        25.56 o                         
  -5   1  11       2294.60       2120.51        47.85 o                         
  -3   1  11       1286.94       1253.82        41.31 o                         
  -1   1  11        248.85        293.53        31.24 o                         
   1   1  11       1126.16       1047.32        54.37 o                         
   3   1  11         16.09         49.89        50.77 o                         
   5   1  11        732.17        735.84        85.98 o                         
   7   1  11        568.37        492.38        88.62 o                         
   9   1  11         72.15        -12.72       133.66 o                         
 -24   2  11        177.53        330.23       150.34 o                         
 -22   2  11        246.05        254.04       101.77 o                         
 -20   2  11        431.13        535.27        67.02 o                         
 -18   2  11         23.48          0.37        51.55 o                         
 -16   2  11        503.31        572.27        46.10 o                         
 -14   2  11       1605.09       1612.21        51.77 o                         
 -12   2  11       2453.98       2311.18        50.04 o                         
 -10   2  11       2846.42       2772.31        65.80 o                         
  -8   2  11          9.32         -2.98        21.22 o                         
  -6   2  11        161.64        137.56        22.92 o                         
  -4   2  11        411.38        451.15        25.83 o                         
  -2   2  11       1151.97       1183.61        40.63 o                         
   0   2  11       1895.65       1805.03        60.37 o                         
   2   2  11        688.10        665.19        44.16 o                         
   4   2  11         11.58         55.67        62.42 o                         
   6   2  11        224.63        288.32       110.86 o                         
   8   2  11        105.56        106.13        94.39 o                         
 -23   3  11         53.71        252.52       105.83 o                         
 -21   3  11         52.14        -22.02        72.61 o                         
 -19   3  11        603.29        406.31        67.81 o                         
 -17   3  11         44.52        -19.54        43.40 o                         
 -15   3  11          8.51        -23.14        39.07 o                         
 -13   3  11        997.49       1123.93        44.07 o                         
 -11   3  11         33.53         48.52        27.12 o                         
  -9   3  11       1901.05       1976.03        45.79 o                         
  -7   3  11         13.78         17.52        23.54 o                         
  -5   3  11        538.50        614.37        27.85 o                         
  -3   3  11         85.69         61.69        28.02 o                         
  -1   3  11         44.89         60.86        34.61 o                         
   1   3  11         10.90         48.62        42.75 o                         
   3   3  11         29.12         -0.40        49.40 o                         
   5   3  11         21.92          9.65        65.54 o                         
   7   3  11         61.61         -8.92        86.79 o                         
   9   3  11         25.41        208.70       199.68 o                         
 -22   4  11        435.69        382.88        95.84 o                         
 -20   4  11        813.27        866.09        73.88 o                         
 -18   4  11        484.06        397.35        58.95 o                         
 -16   4  11        605.33        640.11        48.72 o                         
 -14   4  11        292.26        343.87        39.10 o                         
 -12   4  11        406.66        439.98        33.90 o                         
 -10   4  11       3173.47       2972.11        60.75 o                         
  -8   4  11       4174.35       3993.24        70.59 o                         
  -6   4  11        392.34        445.22        31.99 o                         
  -4   4  11         78.49         59.62        28.86 o                         
  -2   4  11       1517.86       1456.12        55.14 o                         
   0   4  11         49.11         97.54        41.03 o                         
   2   4  11       1668.37       1591.15        79.62 o                         
   4   4  11       1430.17       1312.83        71.59 o                         
   6   4  11         60.54        171.14        76.45 o                         
   8   4  11         61.52         53.60       131.07 o                         
 -21   5  11         36.34        -10.31        88.99 o                         
 -19   5  11        272.12        279.97        67.42 o                         
 -17   5  11        985.09       1029.23        59.71 o                         
 -15   5  11         10.34         20.59        43.71 o                         
 -13   5  11        378.47        480.59        36.97 o                         
 -11   5  11        300.03        364.90        35.67 o                         
  -9   5  11        168.28        173.90        35.73 o                         
  -7   5  11       1598.07       1641.41        56.21 o                         
  -5   5  11       3602.78       3520.32        74.12 o                         
  -3   5  11        228.59        265.52        53.50 o                         
  -1   5  11         51.72         48.72        39.06 o                         
   1   5  11        299.31        306.17        46.40 o                         
   3   5  11        242.03        239.17        59.78 o                         
   5   5  11        188.30        291.08        73.89 o                         
   7   5  11        199.63        149.05       108.70 o                         
 -22   6  11         59.21        141.71       126.51 o                         
 -20   6  11         83.59        -48.27        91.32 o                         
 -18   6  11         29.11         18.19        74.42 o                         
 -16   6  11         37.05         34.72        53.39 o                         
 -14   6  11         73.33        -19.21        40.82 o                         
 -12   6  11        373.81        340.66        48.91 o                         
 -10   6  11        150.10        184.85        40.44 o                         
  -8   6  11         29.85         60.99        42.55 o                         
  -6   6  11        329.88        386.99        41.77 o                         
  -4   6  11        231.13        130.69        47.59 o                         
  -2   6  11         95.37        167.05        56.25 o                         
   0   6  11          1.05         29.59        58.17 o                         
   2   6  11        402.98        445.50        88.82 o                         
   4   6  11        144.59        113.96        94.86 o                         
   6   6  11          8.00         33.54       115.33 o                         
 -21   7  11         58.47        -77.69       133.82 o                         
 -19   7  11         93.32        -42.44        81.39 o                         
 -17   7  11        401.41        443.57        80.33 o                         
 -15   7  11        317.50        258.54        53.16 o                         
 -13   7  11       2757.62       2561.23       109.20 o                         
 -11   7  11        970.64        893.09        56.33 o                         
  -9   7  11         15.73         53.96        41.63 o                         
  -7   7  11        347.84        375.36        44.84 o                         
  -5   7  11       1225.78       1354.37        69.59 o                         
  -3   7  11       1545.05       1338.97        65.35 o                         
  -1   7  11       1192.97       1087.32        75.00 o                         
   1   7  11        382.73        489.07        78.36 o                         
   3   7  11         17.01         32.96        85.14 o                         
   5   7  11         60.40         -0.35       101.87 o                         
 -20   8  11         64.18        109.82       141.40 o                         
 -18   8  11         22.49         -8.66        91.23 o                         
 -16   8  11         11.49         31.36        79.88 o                         
 -14   8  11        320.36        328.53        63.18 o                         
 -12   8  11         47.54         13.98        66.49 o                         
 -10   8  11         13.89         32.01        63.47 o                         
  -8   8  11       1065.54       1036.70        65.37 o                         
  -6   8  11        224.19        211.45        68.70 o                         
  -4   8  11        373.84        318.45        71.65 o                         
  -2   8  11        100.56          5.61        78.40 o                         
   0   8  11        100.97        177.40        78.48 o                         
   2   8  11         24.74         45.96        88.49 o                         
   4   8  11        114.73        100.38       100.10 o                         
 -17   9  11        398.33        306.67       110.74 o                         
 -15   9  11        437.12        334.42        95.88 o                         
 -13   9  11          7.88         20.03        99.28 o                         
 -11   9  11         39.90         17.44        74.78 o                         
  -9   9  11        272.67        402.40       137.40 o                         
  -7   9  11        426.21        378.40        77.41 o                         
  -5   9  11        101.28         80.16        82.00 o                         
  -3   9  11        336.49        255.36        88.78 o                         
  -1   9  11        118.92         -3.63        93.39 o                         
   1   9  11          7.91         41.06       103.82 o                         
   3   9  11          2.90         38.77       113.09 o                         
 -16  10  11        106.86        314.50       123.50 o                         
 -14  10  11         55.69        -42.12       118.33 o                         
 -12  10  11        496.36        537.51        97.72 o                         
 -10  10  11        942.75       1055.20       122.54 o                         
  -8  10  11        637.81        796.99       100.53 o                         
  -6  10  11        151.36        241.05        93.66 o                         
  -4  10  11        345.42        252.34       112.78 o                         
  -2  10  11        270.81        231.66       102.24 o                         
   0  10  11        359.64        651.29       127.59 o                         
   2  10  11        120.10        114.07       135.39 o                         
 -13  11  11         18.69          8.35       118.80 o                         
 -11  11  11         30.49        191.52       163.92 o                         
  -9  11  11         89.83        137.16       112.00 o                         
  -7  11  11          0.65         24.71       118.16 o                         
  -5  11  11          8.36       -154.10       154.10 o                         
  -3  11  11         74.91        -52.00       121.68 o                         
  -1  11  11        123.13        210.83       147.15 o                         
 -10  12  11         65.99        436.89       494.64 o                         
  -8  12  11        215.16        366.06       445.82 o                         
  -6  12  11         72.43       -161.94       222.16 o                         
 -24   0  12        190.49        203.74       281.09 o                         
 -22   0  12         27.33         16.27       129.69 o                         
 -20   0  12         27.20         53.08       107.26 o                         
 -18   0  12       2439.98       2790.20       157.05 o                         
 -16   0  12       3446.62       3728.90       122.90 o                         
 -14   0  12       4055.12       3793.57       168.52 o                         
 -12   0  12         70.62         94.68        45.84 o                         
 -10   0  12         13.30         17.12        36.37 o                         
  -8   0  12        295.03        349.83        40.88 o                         
  -6   0  12       4407.30       3897.70        86.89 o                         
  -4   0  12       1405.58       1515.84        62.17 o                         
  -2   0  12       1490.34       1557.84        70.09 o                         
   0   0  12          7.03         40.54        69.15 o                         
   2   0  12        215.55        354.87       102.28 o                         
   4   0  12        380.60        431.44       113.63 o                         
   6   0  12         47.91        127.87       126.61 o                         
   8   0  12        387.36        368.29       202.88 o                         
 -23   1  12        122.62        103.15        96.28 o                         
 -21   1  12        213.45        253.32        81.02 o                         
 -19   1  12          2.65         66.52        64.42 o                         
 -17   1  12        738.71        802.80        56.62 o                         
 -15   1  12        845.91        973.49        47.16 o                         
 -13   1  12       5038.59       4832.38        91.31 o                         
 -11   1  12          7.29         -5.13        28.56 o                         
  -9   1  12         21.97         93.73        26.65 o                         
  -7   1  12        151.91        196.72        28.36 o                         
  -5   1  12         32.50         65.08        26.22 o                         
  -3   1  12        335.02        312.94        34.43 o                         
  -1   1  12        814.39        742.30        50.90 o                         
   1   1  12        521.05        471.47        62.50 o                         
   3   1  12         15.95         14.44        82.02 o                         
   5   1  12        117.46        151.91        91.85 o                         
   7   1  12        289.90        422.85        95.65 o                         
 -24   2  12          0.77       -286.54       335.57 o                         
 -22   2  12        115.75         94.46        80.69 o                         
 -20   2  12        584.79        648.96        72.47 o                         
 -18   2  12        308.21        221.13        56.60 o                         
 -16   2  12        269.43        223.68        45.80 o                         
 -14   2  12        731.19        851.18        45.28 o                         
 -12   2  12        333.65        304.92        38.42 o                         
 -10   2  12        519.56        540.75        33.42 o                         
  -8   2  12         22.33          7.38        25.56 o                         
  -6   2  12       1391.85       1311.79        39.95 o                         
  -4   2  12          3.08        -29.95        29.95 o                         
  -2   2  12        574.67        581.09        42.86 o                         
   0   2  12        103.93        107.71        42.42 o                         
   2   2  12          9.65         13.31        53.31 o                         
   4   2  12        243.62        304.36       126.52 o                         
   6   2  12        108.50        257.02       103.95 o                         
   8   2  12        156.01        267.96       174.93 o                         
 -23   3  12        556.02        518.45       102.85 o                         
 -21   3  12        410.81        352.27        77.49 o                         
 -19   3  12        610.86        605.70        77.35 o                         
 -17   3  12        671.76        707.23        60.82 o                         
 -15   3  12         24.76          3.16        45.79 o                         
 -13   3  12        148.37        194.68        38.16 o                         
 -11   3  12       3085.06       2945.05        78.27 o                         
  -9   3  12       7654.51       7524.15       100.46 o                         
  -7   3  12        216.81        222.98        29.82 o                         
  -5   3  12         26.87         56.30        30.79 o                         
  -3   3  12        523.07        485.42        38.09 o                         
  -1   3  12         55.62         42.45        43.24 o                         
   1   3  12        738.80        686.18        75.18 o                         
   3   3  12       1587.92       1718.27       108.68 o                         
   5   3  12        224.10         54.60       138.78 o                         
   7   3  12         23.59        207.45       116.78 o                         
 -22   4  12         25.76        -95.74        95.74 o                         
 -20   4  12         25.69        -48.99        79.29 o                         
 -18   4  12        157.06         40.97        64.52 o                         
 -16   4  12          6.30        -38.18        46.96 o                         
 -14   4  12          9.92         -8.47        40.74 o                         
 -12   4  12         31.23         23.60        36.81 o                         
 -10   4  12        142.10        187.81        34.63 o                         
  -8   4  12        655.74        741.46        38.47 o                         
  -6   4  12        365.38        396.84        32.47 o                         
  -4   4  12        579.45        452.48        47.71 o                         
  -2   4  12          0.81        -11.07        52.60 o                         
   0   4  12          0.44         27.32        45.37 o                         
   2   4  12        118.51         46.58        68.44 o                         
   4   4  12          0.21        197.38        75.61 o                         
   6   4  12         52.88         99.89       119.30 o                         
 -21   5  12         86.72        218.60        85.46 o                         
 -19   5  12        130.91        144.69        70.64 o                         
 -17   5  12        609.85        575.77        61.90 o                         
 -15   5  12        213.36        172.52        48.88 o                         
 -13   5  12        727.81        770.17        44.36 o                         
 -11   5  12       1294.25       1339.83        55.39 o                         
  -9   5  12        149.51        114.12        41.72 o                         
  -7   5  12         61.05         43.36        37.95 o                         
  -5   5  12       1616.30       1637.94        64.76 o                         
  -3   5  12          9.76         87.77        57.13 o                         
  -1   5  12         74.87         90.60        52.03 o                         
   1   5  12        556.09        512.65        67.15 o                         
   3   5  12         52.27         85.20        71.32 o                         
   5   5  12         48.89        -90.65       130.31 o                         
 -20   6  12        365.55        355.34        89.60 o                         
 -18   6  12         97.27         64.21        70.31 o                         
 -16   6  12        464.44        390.99        63.26 o                         
 -14   6  12        640.78        699.27        66.66 o                         
 -12   6  12        414.32        467.69        55.08 o                         
 -10   6  12        301.98        282.46        44.76 o                         
  -8   6  12       1128.68       1042.61        52.06 o                         
  -6   6  12        673.63        672.61        48.10 o                         
  -4   6  12        405.07        602.79        65.05 o                         
  -2   6  12        990.58        937.04        82.79 o                         
   0   6  12        389.46        362.00        77.06 o                         
   2   6  12         41.78         14.98       100.23 o                         
   4   6  12        314.81        340.68       104.22 o                         
   6   6  12        149.12        214.79       211.26 o                         
 -19   7  12          0.26        -29.43       101.77 o                         
 -17   7  12          2.97        -27.03        78.27 o                         
 -15   7  12          0.03         32.45        63.99 o                         
 -13   7  12          8.14        -53.94        55.89 o                         
 -11   7  12         80.85        -40.47        55.47 o                         
  -9   7  12        223.12        187.86        49.62 o                         
  -7   7  12          1.64         46.56        54.35 o                         
  -5   7  12        251.59        239.50        69.42 o                         
  -3   7  12        178.61        210.21        68.93 o                         
  -1   7  12          1.52        -77.52        77.52 o                         
   1   7  12         44.80         71.74        94.54 o                         
   3   7  12          1.83         88.70        98.57 o                         
   5   7  12          7.87         -2.19       168.26 o                         
 -18   8  12        185.54        185.96       102.89 o                         
 -16   8  12        293.55        328.59        84.90 o                         
 -14   8  12        364.98        349.13        74.49 o                         
 -12   8  12        579.68        646.11        82.95 o                         
 -10   8  12        167.06        219.83        77.40 o                         
  -8   8  12         96.97        117.25        73.00 o                         
  -6   8  12        486.73        538.92        85.72 o                         
  -4   8  12        485.17        271.92        80.76 o                         
  -2   8  12        517.39        517.89        88.28 o                         
   0   8  12        229.47        353.52        93.62 o                         
   2   8  12         13.44       -104.13       104.13 o                         
 -17   9  12        280.87        266.09       128.54 o                         
 -15   9  12        237.81        213.00       101.23 o                         
 -13   9  12          7.97        171.79       109.15 o                         
 -11   9  12        216.41        275.63       102.55 o                         
  -9   9  12        401.06        376.43        85.76 o                         
  -7   9  12        305.37        291.07        91.65 o                         
  -5   9  12        217.64        115.42       103.19 o                         
  -3   9  12        582.23        463.84       105.94 o                         
  -1   9  12        152.57        195.16       134.13 o                         
   1   9  12        169.01        248.58       120.07 o                         
 -14  10  12         24.69        -26.67       156.47 o                         
 -12  10  12         56.70         49.19       138.67 o                         
 -10  10  12         26.82         30.51        98.09 o                         
  -8  10  12          3.14         12.72       112.82 o                         
  -6  10  12        127.84         90.14       108.11 o                         
  -4  10  12         47.16         53.97       131.96 o                         
  -2  10  12          2.94         80.10       126.87 o                         
   0  10  12         16.94        155.55       163.46 o                         
 -11  11  12        288.92        569.56       249.81 o                         
  -9  11  12        192.26        281.93       123.24 o                         
  -7  11  12        319.24        283.51       137.04 o                         
  -5  11  12         96.17        -53.92       142.76 o                         
 -23   1  13          6.60         17.88        96.72 o                         
 -21   1  13         48.47        135.74        77.97 o                         
 -19   1  13        106.87        194.85        68.22 o                         
 -17   1  13       1652.92       1858.98        79.92 o                         
 -15   1  13       1367.99       1452.86        60.23 o                         
 -13   1  13       3148.65       3227.98        77.28 o                         
 -11   1  13          7.69          2.38        35.10 o                         
  -9   1  13        168.15        195.10        32.69 o                         
  -7   1  13       1048.45       1035.22        42.70 o                         
  -5   1  13       1185.70       1058.62        40.65 o                         
  -3   1  13       1219.58       1081.31        54.39 o                         
  -1   1  13        189.50        111.58        55.00 o                         
   1   1  13          7.06        -54.07        71.12 o                         
   3   1  13        133.23        205.53        90.71 o                         
   5   1  13        121.52         20.77       100.90 o                         
 -22   2  13        517.57        518.68        89.41 o                         
 -20   2  13        169.10        363.85        74.55 o                         
 -18   2  13        386.76        327.59        65.32 o                         
 -16   2  13        150.62        211.22        51.90 o                         
 -14   2  13         27.18         63.23        48.76 o                         
 -12   2  13       2116.74       1984.03        64.82 o                         
 -10   2  13       2184.52       2127.43        59.49 o                         
  -8   2  13        235.91        231.41        38.39 o                         
  -6   2  13        743.52        824.83        39.21 o                         
  -4   2  13         59.75         49.12        39.44 o                         
  -2   2  13        164.78        185.79        47.43 o                         
   0   2  13        561.76        634.83        60.87 o                         
   2   2  13         72.31        188.50        77.37 o                         
   4   2  13        205.55        255.82        99.29 o                         
   6   2  13         33.99        -46.10       113.48 o                         
 -23   3  13         31.85       -128.55       128.55 o                         
 -21   3  13         54.99         19.79        81.25 o                         
 -19   3  13         37.43        -73.87        73.87 o                         
 -17   3  13        182.21        232.06        64.02 o                         
 -15   3  13         17.07         -3.56        46.30 o                         
 -13   3  13         16.02         61.72        39.44 o                         
 -11   3  13        118.83         80.51        40.72 o                         
  -9   3  13       2148.49       1927.96        57.18 o                         
  -7   3  13        139.18        151.51        36.89 o                         
  -5   3  13         61.86         53.10        38.22 o                         
  -3   3  13         46.50         47.01        42.20 o                         
  -1   3  13         28.51         48.29        52.42 o                         
   1   3  13         96.60        125.01        67.01 o                         
   3   3  13          0.36        106.82        90.62 o                         
   5   3  13          9.35        116.49       117.46 o                         
 -22   4  13        136.64        -77.78       102.52 o                         
 -20   4  13        481.04        441.80        84.23 o                         
 -18   4  13        214.69        145.23        64.55 o                         
 -16   4  13         37.07        112.86        58.60 o                         
 -14   4  13        781.60        759.76        56.45 o                         
 -12   4  13       1304.43       1341.52        55.20 o                         
 -10   4  13       1410.06       1490.97        54.53 o                         
  -8   4  13       1115.71       1233.16        50.65 o                         
  -6   4  13        630.86        564.08        47.10 o                         
  -4   4  13         69.69         52.71        49.47 o                         
  -2   4  13        102.53        177.94        64.19 o                         
   0   4  13        667.31        761.99        78.98 o                         
   2   4  13        200.38        263.53        76.36 o                         
   4   4  13        305.36        384.62       115.41 o                         
 -21   5  13         59.50        123.33        88.36 o                         
 -19   5  13        179.25        208.50        75.70 o                         
 -17   5  13        107.38        153.50        66.40 o                         
 -15   5  13        124.82        106.89        59.97 o                         
 -13   5  13          3.76        -37.02        47.90 o                         
 -11   5  13        357.82        352.97        54.54 o                         
  -9   5  13        659.43        678.59        55.44 o                         
  -7   5  13        303.67        283.02        51.87 o                         
  -5   5  13         47.54        117.15        67.19 o                         
  -3   5  13        381.50        359.62        68.39 o                         
  -1   5  13        218.64        163.25        75.64 o                         
   1   5  13        114.56        -80.51        83.09 o                         
   3   5  13        164.80        299.45       117.91 o                         
   5   5  13         63.52         69.49       172.37 o                         
 -20   6  13         18.72       -103.16       103.16 o                         
 -18   6  13          0.87         11.67        85.57 o                         
 -16   6  13        145.23        240.30        80.96 o                         
 -14   6  13        360.92        323.80        69.05 o                         
 -12   6  13         93.12         86.48        62.61 o                         
 -10   6  13        142.28        236.24        59.28 o                         
  -8   6  13         96.74          3.55        54.84 o                         
  -6   6  13         73.55         68.04        71.42 o                         
  -4   6  13         23.45         43.12        71.33 o                         
  -2   6  13          1.79        -84.68        84.68 o                         
   0   6  13        153.46        268.24        95.03 o                         
   2   6  13          0.39         42.06       103.77 o                         
   4   6  13          5.88          2.21       146.92 o                         
 -19   7  13        150.62        161.42       103.16 o                         
 -17   7  13        372.07        260.68        89.70 o                         
 -15   7  13        961.24        819.48        83.31 o                         
 -13   7  13         65.89         61.66        74.24 o                         
 -11   7  13         47.46         25.11        71.48 o                         
  -9   7  13        722.55        719.39        69.17 o                         
  -7   7  13        458.21        424.71        78.21 o                         
  -5   7  13        552.17        638.26        85.17 o                         
  -3   7  13        841.80        854.72        93.40 o                         
  -1   7  13        130.61        181.88        93.63 o                         
   1   7  13         64.93        220.61       106.27 o                         
   3   7  13         42.30       -145.12       165.00 o                         
 -18   8  13         14.98        -39.84       140.06 o                         
 -16   8  13         63.86         30.97       107.22 o                         
 -14   8  13        281.28         84.03        86.67 o                         
 -12   8  13         33.60         48.97       118.13 o                         
 -10   8  13         20.78        -68.48        81.82 o                         
  -8   8  13         43.27         64.01        84.16 o                         
  -6   8  13        205.99        184.33        93.83 o                         
  -4   8  13         14.70         60.18        89.10 o                         
  -2   8  13        190.93         71.11        99.35 o                         
   0   8  13        176.51        220.70       131.24 o                         
 -15   9  13         91.39        187.08       111.51 o                         
 -13   9  13        218.95        363.08       110.77 o                         
 -11   9  13         59.14         52.13       113.09 o                         
  -9   9  13          1.49        -44.51       111.75 o                         
  -7   9  13         50.32         86.49       111.11 o                         
  -5   9  13        320.75         22.37       132.99 o                         
  -3   9  13         66.98       -139.42       139.42 o                         
  -1   9  13          9.93        268.50       141.48 o                         
 -14  10  13         24.80        152.01       238.72 o                         
 -12  10  13        245.83        112.98       130.65 o                         
 -10  10  13        447.81        394.30       120.01 o                         
  -8  10  13          3.09         -3.34       128.85 o                         
  -6  10  13        181.03        108.35       129.04 o                         
  -4  10  13        320.02        -16.44       161.04 o                         
 -22   0  14        166.86         82.98       131.18 o                         
 -20   0  14         27.57          9.52       111.10 o                         
 -18   0  14         11.62         11.64        92.34 o                         
 -16   0  14       3942.69       4010.44       192.60 o                         
 -14   0  14       1335.10       1606.84        97.44 o                         
 -12   0  14         19.85         57.70        78.58 o                         
 -10   0  14       1425.24       1311.06        71.89 o                         
  -8   0  14        356.93        371.93        55.04 o                         
  -6   0  14        334.92        358.22        73.60 o                         
  -4   0  14       2425.53       2145.92       154.38 o                         
  -2   0  14        296.16        117.10        89.03 o                         
   0   0  14        256.93        258.04       123.81 o                         
   2   0  14          6.97        112.87       132.25 o                         
   4   0  14         79.73         90.01       156.59 o                         
 -23   1  14        166.04        158.49       125.06 o                         
 -21   1  14         37.63        137.78        85.04 o                         
 -19   1  14       1056.04       1173.32        82.70 o                         
 -17   1  14        256.31        231.20        64.86 o                         
 -15   1  14         16.88        -54.51        61.21 o                         
 -13   1  14          1.11        -41.77        46.49 o                         
 -11   1  14         45.36         67.01        43.89 o                         
  -9   1  14        163.73        203.82        42.39 o                         
  -7   1  14        756.07        762.27        46.07 o                         
  -5   1  14        456.64        398.49        41.78 o                         
  -3   1  14          3.20        -12.36        50.43 o                         
  -1   1  14          0.70        -14.05        70.07 o                         
   1   1  14         90.71        136.06        87.99 o                         
   3   1  14          3.29        -99.45        99.45 o                         
 -22   2  14         47.28         -1.58        99.65 o                         
 -20   2  14        107.56        127.02        79.78 o                         
 -18   2  14        355.59        376.10        76.91 o                         
 -16   2  14        169.89        355.72        65.98 o                         
 -14   2  14         92.11         95.79        53.98 o                         
 -12   2  14       1092.13       1130.78        57.22 o                         
 -10   2  14        209.91        280.01        43.19 o                         
  -8   2  14         96.19        108.33        41.43 o                         
  -6   2  14        596.15        479.50        41.31 o                         
  -4   2  14        420.28        371.76        52.30 o                         
  -2   2  14         13.70         -0.80        62.93 o                         
   0   2  14        198.24        413.31        82.65 o                         
   2   2  14        101.24        118.92       104.17 o                         
   4   2  14         36.75        -76.49       117.42 o                         
 -21   3  14        410.90        448.34        90.97 o                         
 -19   3  14         60.51         19.38        88.73 o                         
 -17   3  14         96.50        199.81        67.96 o                         
 -15   3  14        134.16        150.10        59.73 o                         
 -13   3  14       1029.87       1084.23        63.12 o                         
 -11   3  14       1725.86       1721.94        64.62 o                         
  -9   3  14       1132.45       1100.52        49.87 o                         
  -7   3  14        281.79        284.35        45.42 o                         
  -5   3  14          9.19        -28.21        53.12 o                         
  -3   3  14        692.09        757.84        69.04 o                         
  -1   3  14        600.84        584.07        75.10 o                         
   1   3  14        201.85        227.03       104.49 o                         
   3   3  14         28.85        139.15       120.16 o                         
 -22   4  14         23.69       -158.27       158.27 o                         
 -20   4  14          0.24         39.56        82.25 o                         
 -18   4  14          1.24         74.53        72.46 o                         
 -16   4  14         19.49         99.63        68.30 o                         
 -14   4  14          4.35        -16.18        54.85 o                         
 -12   4  14         49.31        111.59        53.63 o                         
 -10   4  14        247.10        138.64        52.10 o                         
  -8   4  14        155.81        194.80        65.20 o                         
  -6   4  14         45.17         51.70        59.04 o                         
  -4   4  14         67.43         12.79        60.46 o                         
  -2   4  14          1.79          8.03        68.34 o                         
   0   4  14          7.72        -26.55        90.25 o                         
   2   4  14        160.40        233.56       124.32 o                         
 -21   5  14        295.28        289.15       159.41 o                         
 -19   5  14          9.19         65.86        91.18 o                         
 -17   5  14         19.24         60.73        70.95 o                         
 -15   5  14        111.46         91.07        64.40 o                         
 -13   5  14        766.85        747.33        61.33 o                         
 -11   5  14        137.28        127.05        68.71 o                         
  -9   5  14        501.53        602.93        70.97 o                         
  -7   5  14       1410.71       1476.52        83.31 o                         
  -5   5  14         23.56         69.45        76.74 o                         
  -3   5  14         21.29         30.88        82.57 o                         
  -1   5  14          8.05        174.90        96.31 o                         
   1   5  14        266.78        526.24       117.23 o                         
   3   5  14        122.77        240.57       198.72 o                         
 -20   6  14        124.73        -90.71       147.21 o                         
 -18   6  14        340.52        231.53       106.29 o                         
 -16   6  14        328.73        283.27        85.07 o                         
 -14   6  14        142.67        197.16        76.11 o                         
 -12   6  14         85.87        101.03        76.60 o                         
 -10   6  14        157.51        202.01        72.95 o                         
  -8   6  14        341.86        385.85        72.28 o                         
  -6   6  14        690.21        835.48        96.91 o                         
  -4   6  14        130.04        167.38        88.04 o                         
  -2   6  14        353.25        378.21        96.98 o                         
   0   6  14        141.57        215.03       108.21 o                         
   2   6  14         36.12        152.72       203.77 o                         
 -19   7  14          3.76        -51.67       173.40 o                         
 -17   7  14          1.15         51.40        96.32 o                         
 -15   7  14         27.03        -29.19        91.77 o                         
 -13   7  14          6.91         11.92        79.97 o                         
 -11   7  14         49.02         44.31        82.90 o                         
  -9   7  14         30.43        116.87        84.39 o                         
  -7   7  14         65.16        -92.47        92.47 o                         
  -5   7  14         34.67        106.05       109.04 o                         
  -3   7  14        223.66        237.33        98.90 o                         
  -1   7  14         32.32        188.47       118.63 o                         
 -16   8  14        373.00        219.77       115.50 o                         
 -14   8  14        161.02        281.98       114.81 o                         
 -12   8  14         33.07         51.92       110.30 o                         
 -10   8  14         83.82        -84.20        99.11 o                         
  -8   8  14         63.00         39.00       111.48 o                         
  -6   8  14        369.68        174.56       134.47 o                         
  -4   8  14        453.55        397.33       129.68 o                         
  -2   8  14         76.37       -133.32       133.32 o                         
 -15   9  14        161.92        171.05       364.99 o                         
 -13   9  14        390.55        414.03       132.04 o                         
 -11   9  14        106.63        -18.78       117.20 o                         
  -9   9  14         39.76        104.26       139.72 o                         
  -7   9  14          2.30        -56.29       177.77 o                         
  -5   9  14         71.28       -129.14       129.14 o                         
 -21   1  15          2.61        -55.18        96.78 o                         
 -19   1  15        174.43        211.18        81.05 o                         
 -17   1  15        414.53        504.34        75.19 o                         
 -15   1  15        321.66        392.03        68.48 o                         
 -13   1  15        268.96        278.28        63.38 o                         
 -11   1  15        504.78        540.15        62.17 o                         
  -9   1  15        149.57        187.46        49.31 o                         
  -7   1  15       1168.36       1034.08        56.46 o                         
  -5   1  15        250.53        147.69        62.74 o                         
  -3   1  15        492.83        340.13        71.21 o                         
  -1   1  15         88.84        115.26        92.69 o                         
   1   1  15         85.56         66.31       105.23 o                         
 -22   2  15         40.96         10.38       115.71 o                         
 -20   2  15        213.00        236.34        93.70 o                         
 -18   2  15         87.26         76.85        87.29 o                         
 -16   2  15        344.83        341.35        77.27 o                         
 -14   2  15        538.14        518.87        64.94 o                         
 -12   2  15          4.50         96.56        58.41 o                         
 -10   2  15        428.57        379.13        69.46 o                         
  -8   2  15        853.26        651.86        61.09 o                         
  -6   2  15         64.94         63.39        57.04 o                         
  -4   2  15        208.96        146.80        69.34 o                         
  -2   2  15        234.41        174.64        95.05 o                         
   0   2  15         79.60        185.90       127.92 o                         
   2   2  15        154.66        277.30       123.85 o                         
 -21   3  15          8.45        -30.60        98.50 o                         
 -19   3  15          0.91         73.59        93.10 o                         
 -17   3  15          4.09        123.52        72.00 o                         
 -15   3  15        178.88        147.71        65.33 o                         
 -13   3  15         42.92         87.25        59.23 o                         
 -11   3  15        140.39        196.81        64.50 o                         
  -9   3  15        104.20        115.77        60.61 o                         
  -7   3  15         68.78         93.82        58.02 o                         
  -5   3  15         65.62        122.71        69.10 o                         
  -3   3  15         36.57         26.90        90.24 o                         
  -1   3  15          4.66        118.86        99.14 o                         
   1   3  15         54.80        321.90       146.17 o                         
 -20   4  15        354.71        500.01       103.60 o                         
 -18   4  15          6.05         71.37        80.10 o                         
 -16   4  15         12.17          5.58        70.72 o                         
 -14   4  15        213.97        316.26        69.63 o                         
 -12   4  15        741.52        763.27        78.26 o                         
 -10   4  15       1374.01       1428.38        75.36 o                         
  -8   4  15        194.75        341.28        66.80 o                         
  -6   4  15        171.30        199.03        92.52 o                         
  -4   4  15        215.36        278.19        98.74 o                         
  -2   4  15        187.40        224.78       144.79 o                         
   0   4  15        164.92        173.46       128.17 o                         
 -19   5  15         79.75        144.88       121.21 o                         
 -17   5  15         30.04        -87.96        87.96 o                         
 -15   5  15        108.05        208.65        81.78 o                         
 -13   5  15        393.14        391.43        83.43 o                         
 -11   5  15         72.75        -38.68        83.17 o                         
  -9   5  15         39.84        115.57        77.72 o                         
  -7   5  15          5.12        -31.04        95.28 o                         
  -5   5  15        405.79        492.52       102.20 o                         
  -3   5  15         58.99         41.43       124.62 o                         
  -1   5  15          2.21         12.10       108.20 o                         
 -18   6  15          0.94         74.65       108.43 o                         
 -16   6  15          5.71        -79.30        89.56 o                         
 -14   6  15          0.54        149.18        86.62 o                         
 -12   6  15         90.41        104.45        90.17 o                         
 -10   6  15        111.79        105.70        86.09 o                         
  -8   6  15         46.36        238.49        98.54 o                         
  -6   6  15        177.67        453.05       106.32 o                         
  -4   6  15         54.61        163.75       102.30 o                         
  -2   6  15         25.96         81.60       111.73 o                         
 -17   7  15        633.89        440.10       132.24 o                         
 -15   7  15        182.05        223.65       102.12 o                         
 -13   7  15         77.36        205.26        95.93 o                         
 -11   7  15         29.53         33.05        95.04 o                         
  -9   7  15        226.26         82.57       128.49 o                         
  -7   7  15        355.49        184.21       109.65 o                         
  -5   7  15        136.60        296.20       120.07 o                         
  -3   7  15        106.87         39.92       125.11 o                         
 -14   8  15        137.61        205.76       142.68 o                         
 -12   8  15         87.86         36.49       109.56 o                         
 -10   8  15         14.72         69.61       144.43 o                         
  -8   8  15          2.57        -12.98       131.01 o                         
  -6   8  15         11.46       -148.31       148.31 o                         
 -20   0  16        278.23        455.32       137.85 o                         
 -18   0  16        122.21        105.98       116.02 o                         
 -16   0  16        171.63         61.10       105.55 o                         
 -14   0  16        690.50        738.74       115.29 o                         
 -12   0  16         13.74        -93.67        93.67 o                         
 -10   0  16        160.63        224.59       115.63 o                         
  -8   0  16       1036.71        965.28       156.12 o                         
  -6   0  16        705.70        697.70       196.15 o                         
  -4   0  16         88.78        216.14       128.37 o                         
  -2   0  16        350.17        501.57       151.66 o                         
   0   0  16         18.28       -106.19       263.72 o                         
 -21   1  16         19.83        -65.42       102.79 o                         
 -19   1  16          8.72        111.06        88.15 o                         
 -17   1  16         51.41         79.17        81.85 o                         
 -15   1  16         13.67         55.65        69.96 o                         
 -13   1  16         73.82        179.14        71.92 o                         
 -11   1  16        282.35        259.10        80.16 o                         
  -9   1  16         35.84         61.92        66.71 o                         
  -7   1  16         84.49         56.99        65.64 o                         
  -5   1  16          8.33        -17.90        78.88 o                         
  -3   1  16          1.88         74.20        96.47 o                         
  -1   1  16         84.27        236.88       115.26 o                         
 -20   2  16          2.71        180.09       100.25 o                         
 -18   2  16        236.54        124.43        87.94 o                         
 -16   2  16          1.67        133.38        74.49 o                         
 -14   2  16        243.51        413.86        72.83 o                         
 -12   2  16        245.11        176.50        77.57 o                         
 -10   2  16         94.58        122.48        70.70 o                         
  -8   2  16          2.21          4.96        73.51 o                         
  -6   2  16        190.27        187.64        81.94 o                         
  -4   2  16        172.58         27.87        92.33 o                         
  -2   2  16        119.36        133.18       118.79 o                         
   0   2  16         64.16        232.05       210.30 o                         
 -19   3  16        124.37        157.60       101.85 o                         
 -17   3  16        263.64        141.90        82.21 o                         
 -15   3  16        185.52        310.79        78.38 o                         
 -13   3  16        168.63        177.42        80.98 o                         
 -11   3  16        214.67        303.14        76.16 o                         
  -9   3  16        262.72        456.87        73.76 o                         
  -7   3  16        411.52        432.48       110.47 o                         
  -5   3  16        176.86        245.64       117.59 o                         
  -3   3  16        225.85        186.18       141.69 o                         
  -1   3  16         66.44         -9.36       148.16 o                         
 -18   4  16         58.69        234.31       106.01 o                         
 -16   4  16         16.88        -71.83       108.21 o                         
 -14   4  16         10.63        -56.11        84.87 o                         
 -12   4  16        294.91        359.67       115.19 o                         
 -10   4  16         37.28          1.79        87.19 o                         
  -8   4  16         14.42        -78.61        96.04 o                         
  -6   4  16         38.97        -65.20       101.44 o                         
  -4   4  16         89.73        146.05       106.78 o                         
  -2   4  16          0.75        -49.86       142.16 o                         
 -17   5  16          3.54        -31.42       103.00 o                         
 -15   5  16          1.64         -1.32       100.05 o                         
 -13   5  16        157.56        164.23        93.30 o                         
 -11   5  16        624.05        666.50        93.59 o                         
  -9   5  16        121.54        119.73       127.48 o                         
  -7   5  16          1.42        -20.91       116.80 o                         
  -5   5  16        127.01        347.70       109.98 o                         
  -3   5  16        312.80        360.95       127.02 o                         
 -16   6  16        331.03        374.23       111.90 o                         
 -14   6  16        195.98        203.34       109.39 o                         
 -12   6  16         24.50        -61.83       113.40 o                         
 -10   6  16        136.56         56.73       148.85 o                         
  -8   6  16        513.81        298.18       127.23 o                         
  -6   6  16         44.73         25.90       177.36 o                         
  -4   6  16          1.57         54.01       172.00 o                         
 -13   7  16        177.86        358.98       151.96 o                         
 -11   7  16         24.43        -22.44       131.21 o                         
  -9   7  16          2.94       -133.37       133.37 o                         
  -7   7  16        101.42        238.80       157.43 o                         
 -19   1  17         66.08        152.97       102.39 o                         
 -17   1  17        165.57        303.53        91.51 o                         
 -15   1  17         98.41          9.40       113.35 o                         
 -13   1  17        120.07        191.66        81.80 o                         
 -11   1  17         97.37         44.89        84.17 o                         
  -9   1  17        160.83        107.78        80.98 o                         
  -7   1  17         71.30         53.63       122.49 o                         
  -5   1  17        234.12        167.11       144.99 o                         
  -3   1  17         77.68         23.73       148.93 o                         
 -18   2  17        167.71        181.79       108.14 o                         
 -16   2  17          7.60         88.36        93.89 o                         
 -14   2  17         48.80        -37.01        94.18 o                         
 -12   2  17        141.80         89.32        81.77 o                         
 -10   2  17        220.03        276.34        87.77 o                         
  -8   2  17        104.04         94.74       100.19 o                         
  -6   2  17        167.66        164.94       168.11 o                         
  -4   2  17         85.59        117.57       253.06 o                         
 -17   3  17         26.77         99.44       105.22 o                         
 -15   3  17         13.15        -98.93        98.93 o                         
 -13   3  17          1.91        -94.53        94.53 o                         
 -11   3  17         16.09        -50.67        96.70 o                         
  -9   3  17        104.06        -28.42       107.77 o                         
  -7   3  17          4.75       -108.77       108.77 o                         
  -5   3  17          3.09        -33.02       137.58 o                         
 -16   4  17        103.77          3.99       107.00 o                         
 -14   4  17        249.76        297.25       111.97 o                         
 -12   4  17        273.47         58.31       112.96 o                         
 -10   4  17         60.24         72.91       126.65 o                         
  -8   4  17          8.91          6.74       116.57 o                         
  -6   4  17        205.29        388.06       128.61 o                         
 -15   5  17         96.95         48.56       154.87 o                         
 -13   5  17         16.10       -155.51       163.47 o                         
 -11   5  17        129.99        210.82       132.14 o                         
  -9   5  17         48.86        -35.45       127.41 o                         
  -7   5  17        106.54         74.61       172.65 o                         
 -16   0  18        149.58        379.99       147.90 o                         
 -14   0  18         19.96        152.96       145.32 o                         
 -12   0  18        100.65         60.51       139.19 o                         
 -10   0  18        398.84        229.31       175.55 o                         
  -8   0  18        270.18        350.82       271.29 o                         
 -15   1  18          1.41        101.94       114.48 o                         
 -13   1  18          6.98         43.43       108.23 o                         
 -11   1  18         55.90        135.86       114.21 o                         
  -9   1  18          1.60       -153.16       153.16 o                         
 -14   2  18          3.42       -118.74       118.74 o                         
 -12   2  18         39.66        157.44       119.42 o                         
 -10   2  18          5.56        -35.28       133.44 o                         
  -8   2  18         11.16        -20.41       205.83 o                         
 -13   3  18        318.91        268.10       136.96 o                         
 -11   3  18         40.94         13.75       161.50 o                         
                                                                                
